# Supplementary material for: Crystal structure and theoretical studies of two π-conjugated fused-ring chalcones: (E)-1-(anthra­cen-9-yl)-3-(9-ethyl-9H-carbazol-3-yl)prop-2-en-1-one and (E)-1-(anthracen-9-yl)-3-[4-(9H-carbazol-9-yl)phen­yl]prop-2-en-1-one
Source: Acta Crystallogr E Crystallogr Commun. 2018 Aug 21;74(Pt 9):1302–8. doi: 10.1107/S2056989018011131 (PMC6127721; doi:10.1107/S2056989018011131)
Supplement: Supplementary file 1 [file e-74-01302-sup1.cif]

##############################################################################
#                                                                            #
# This CIF contains the data in a paper accepted for publication in          #
# Acta Crystallographica Section E. It conforms to the requirements of       #
# Notes for Authors for Acta Crystallographica Section E, and has been       #
# peer reviewed under the auspices of the IUCr Commission on Journals.       #
#                                                                            #
# Full details of the Crystallographic Information File format               #
# are given in the paper "The Crystallographic Information File (CIF):       #
# a New Standard Archive File for Crystallography" by S. R. Hall, F. H.      #
# Allen and I. D. Brown [Acta Cryst. (1991), A47, 655-685].                  #
#                                                                            #
# The current version of the core CIF dictionary is obtainable from          #
# ftp://ftp.iucr.org/pub/cif_core.dic.                                       #
#                                                                            #
# Software is freely available for graphical display of the structure(s)     #
# in this CIF. For information consult the CIF software page                 #
# http://www.iucr.org/resources/cif/software.                                #
#                                                                            #
# This file may be used for bona fide research purposes within the           #
# scientific community so long as proper attribution is given to the journal # 
# article from which it was obtained.                                        #
#                                                                            #
##############################################################################
data_mo_DA20_0m
_audit_creation_method     'SHELXL-2014/7'
_database_code_depnum_ccdc_archive     'CCDC 1827019'
_chemical_name_systematic
;\
(<i>E</i>)-1-(Anthracen-9-yl)-3-(9-ethyl-9<i>H</i>-\
carbazol-3-yl)prop-2-en-1-one
;
_chemical_name_common     ?
_chemical_formula_moiety     'C31 H23 N O'
_chemical_formula_sum     'C31 H23 N O'
_chemical_formula_iupac     'C31 H23 N O'
_chemical_formula_weight     425.50
_chemical_melting_point     ?
_shelx_space_group_comment
;
The symmetry employed for this shelxl refinement is uniquely defined
by the following loop, which should always be used as a source of
symmetry information in preference to the above space-group names.
They are only intended as comments.
;
_space_group_crystal_system     monoclinic
_space_group_name_H-M_alt     'P 21/c'
_space_group_name_Hall     '-P 2ybc'
loop_
    _space_group_symop_operation_xyz
    'x, y, z'
    '-x, y+1/2, -z+1/2'
    '-x, -y, -z'
    'x, -y-1/2, z-1/2'
_cell_length_a     9.3038(11)
_cell_length_b     15.0166(18)
_cell_length_c     16.1170(19)
_cell_angle_alpha     90
_cell_angle_beta     99.286(2)
_cell_angle_gamma     90
_cell_volume     2222.2(5)
_cell_formula_units_Z     4
_cell_measurement_reflns_used     5727
_cell_measurement_theta_min     2.22
_cell_measurement_theta_max     22.87
_cell_measurement_temperature     296(2)
_exptl_crystal_description     'block'
_exptl_crystal_colour     'yellow'
_exptl_crystal_size_max     0.630
_exptl_crystal_size_mid     0.380
_exptl_crystal_size_min     0.290
_exptl_crystal_density_diffrn     1.272
_exptl_crystal_density_meas     ?
_exptl_crystal_density_method     ?
_exptl_crystal_F_000     896
_exptl_absorpt_coefficient_mu     0.076
_exptl_absorpt_correction_type     multi-scan
_exptl_absorpt_process_details
;
(<i>SADABS</i>; Bruker, 2009)
;
_shelx_estimated_absorpt_T_min     0.954
_shelx_estimated_absorpt_T_max     0.978
_exptl_absorpt_correction_T_min     ?
_exptl_absorpt_correction_T_max     ?
_exptl_special_details     ?
_diffrn_ambient_temperature     296(2)
_diffrn_radiation_type     MoK\a
_diffrn_radiation_wavelength     0.71073
_diffrn_measurement_device_type
;
Bruker SMART APEXII DUO CCD area-detector
;
_diffrn_measurement_method     '\f and \w scans'
_diffrn_detector_area_resol_mean     ?
_diffrn_reflns_number     44210
_diffrn_reflns_av_R_equivalents     0.0468
_diffrn_reflns_theta_min     1.865
_diffrn_reflns_theta_max     28.567
_diffrn_reflns_theta_full     25.242
_diffrn_measured_fraction_theta_max     0.996
_diffrn_measured_fraction_theta_full     1.000
_diffrn_reflns_limit_h_min     -12
_diffrn_reflns_limit_h_max     11
_diffrn_reflns_limit_k_min     -20
_diffrn_reflns_limit_k_max     20
_diffrn_reflns_limit_l_min     -21
_diffrn_reflns_limit_l_max     21
_refine_special_details     ?
_reflns_number_total     5653
_reflns_number_gt     3479
_reflns_threshold_expression     'I > 2\s(I)'
_refine_ls_structure_factor_coef     Fsqd
_refine_ls_matrix_type     full
_refine_ls_R_factor_all     0.0994
_refine_ls_R_factor_gt     0.0557
_refine_ls_wR_factor_gt     0.1189
_refine_ls_wR_factor_ref     0.1419
_refine_ls_goodness_of_fit_ref     1.031
_refine_ls_restrained_S_all     1.031
_refine_ls_number_reflns     5653
_refine_ls_number_parameters     298
_refine_ls_number_restraints     0
_refine_ls_hydrogen_treatment     constr
_refine_ls_weighting_scheme     calc
_refine_ls_weighting_details
              'w=1/[\s^2^(Fo^2^)+(0.0470P)^2^+0.6503P] where P=(Fo^2^+2Fc^2^)/3'
_atom_sites_solution_hydrogens     geom
_atom_sites_solution_primary     ?
_atom_sites_solution_secondary     ?
_refine_ls_shift/su_max     0.000
_refine_ls_shift/su_mean     0.000
_refine_diff_density_max     0.202
_refine_diff_density_min     -0.181
_refine_ls_extinction_method     none
_refine_ls_extinction_coef     .
loop_
    _atom_type_symbol
    _atom_type_description
    _atom_type_scat_dispersion_real
    _atom_type_scat_dispersion_imag
    _atom_type_scat_source
    'C' 'C' 0.0033 0.0016
                         'International Tables Vol C Tables 4.2.6.8 and 6.1.1.4'
    'H' 'H' 0.0000 0.0000
                         'International Tables Vol C Tables 4.2.6.8 and 6.1.1.4'
    'O' 'O' 0.0106 0.0060
                         'International Tables Vol C Tables 4.2.6.8 and 6.1.1.4'
    'N' 'N' 0.0061 0.0033
                         'International Tables Vol C Tables 4.2.6.8 and 6.1.1.4'
_computing_data_collection
;
APEX2 (Bruker, 2009)
;
_computing_cell_refinement
;
SAINT (Bruker, 2009)
;
_computing_data_reduction
;
SAINT (Bruker, 2009)
;
_computing_structure_solution
;
SHELXTL (Sheldrick, 2008)
;
_computing_structure_refinement
;
SHELXL2014 (Sheldrick, 2015)
;
_computing_molecular_graphics
;
SHELXTL (Sheldrick, 2008)
;
_computing_publication_material
;
SHELXTL (Sheldrick, 2008) and PLATON (Spek, 2009)
;
loop_
    _atom_site_type_symbol
    _atom_site_label
    _atom_site_fract_x
    _atom_site_fract_y
    _atom_site_fract_z
    _atom_site_U_iso_or_equiv
    _atom_site_adp_type
    _atom_site_calc_flag
    _atom_site_occupancy
    _atom_site_disorder_assembly
    _atom_site_disorder_group
    N N1 0.30258(17) 0.43671(10) 0.60520(10) 0.0541(4) Uani d 1 . .
    O O1 1.00894(17) 0.82396(12) 0.67889(10) 0.0940(6) Uani d 1 . .
    C C1 0.92274(19) 0.86663(11) 0.48174(11) 0.0484(4) Uani d 1 . .
    C C2 1.0196(2) 0.79632(13) 0.46961(14) 0.0628(5) Uani d 1 . .
    H H2A 1.0445 0.7544 0.5119 0.075 Uiso calc 1 . .
    C C3 1.0762(2) 0.78928(16) 0.39769(16) 0.0734(6) Uani d 1 . .
    H H3A 1.1383 0.7423 0.3909 0.088 Uiso calc 1 . .
    C C4 1.0418(3) 0.85254(18) 0.33286(14) 0.0760(7) Uani d 1 . .
    H H4A 1.0812 0.8469 0.2836 0.091 Uiso calc 1 . .
    C C5 0.9521(2) 0.92119(15) 0.34183(12) 0.0661(6) Uani d 1 . .
    H H5A 0.9315 0.9629 0.2989 0.079 Uiso calc 1 . .
    C C6 0.8883(2) 0.93085(12) 0.41595(11) 0.0509(4) Uani d 1 . .
    C C7 0.7968(2) 1.00127(12) 0.42694(11) 0.0527(5) Uani d 1 . .
    H H7A 0.7763 1.0435 0.3845 0.063 Uiso calc 1 . .
    C C8 0.73470(19) 1.01073(11) 0.49924(11) 0.0476(4) Uani d 1 . .
    C C9 0.6398(2) 1.08243(12) 0.51020(13) 0.0578(5) Uani d 1 . .
    H H9A 0.6192 1.1250 0.4680 0.069 Uiso calc 1 . .
    C C10 0.5788(2) 1.09027(14) 0.58016(14) 0.0659(5) Uani d 1 . .
    H H10A 0.5173 1.1379 0.5859 0.079 Uiso calc 1 . .
    C C11 0.6082(2) 1.02632(15) 0.64463(13) 0.0664(5) Uani d 1 . .
    H H11A 0.5654 1.0320 0.6927 0.080 Uiso calc 1 . .
    C C12 0.6979(2) 0.95678(14) 0.63762(12) 0.0578(5) Uani d 1 . .
    H H12A 0.7153 0.9151 0.6808 0.069 Uiso calc 1 . .
    C C13 0.76632(18) 0.94624(11) 0.56498(10) 0.0464(4) Uani d 1 . .
    C C14 0.86110(18) 0.87608(11) 0.55531(10) 0.0474(4) Uani d 1 . .
    C C15 0.9024(2) 0.81029(13) 0.62560(12) 0.0572(5) Uani d 1 . .
    C C16 0.8125(2) 0.73143(12) 0.62919(12) 0.0567(5) Uani d 1 . .
    H H16A 0.8441 0.6888 0.6699 0.068 Uiso calc 1 . .
    C C17 0.6880(2) 0.71662(11) 0.57782(11) 0.0511(4) Uani d 1 . .
    H H17A 0.6618 0.7581 0.5352 0.061 Uiso calc 1 . .
    C C18 0.5880(2) 0.64229(11) 0.58115(11) 0.0484(4) Uani d 1 . .
    C C19 0.6285(2) 0.56538(11) 0.62652(11) 0.0494(4) Uani d 1 . .
    H H19A 0.7240 0.5585 0.6536 0.059 Uiso calc 1 . .
    C C20 0.52804(19) 0.49902(11) 0.63166(10) 0.0458(4) Uani d 1 . .
    C C21 0.5346(2) 0.41144(11) 0.67115(11) 0.0496(4) Uani d 1 . .
    C C22 0.6445(2) 0.36261(13) 0.71850(12) 0.0609(5) Uani d 1 . .
    H H22A 0.7386 0.3852 0.7306 0.073 Uiso calc 1 . .
    C C23 0.6120(3) 0.28028(14) 0.74725(14) 0.0720(6) Uani d 1 . .
    H H23A 0.6849 0.2471 0.7796 0.086 Uiso calc 1 . .
    C C24 0.4721(3) 0.24555(14) 0.72885(14) 0.0764(7) Uani d 1 . .
    H H24A 0.4536 0.1894 0.7491 0.092 Uiso calc 1 . .
    C C25 0.3595(3) 0.29223(13) 0.68122(13) 0.0644(5) Uani d 1 . .
    H H25A 0.2661 0.2686 0.6686 0.077 Uiso calc 1 . .
    C C26 0.3929(2) 0.37631(11) 0.65312(11) 0.0504(4) Uani d 1 . .
    C C27 0.38240(19) 0.51092(11) 0.59169(11) 0.0481(4) Uani d 1 . .
    C C28 0.3391(2) 0.58737(12) 0.54582(12) 0.0565(5) Uani d 1 . .
    H H28A 0.2431 0.5951 0.5199 0.068 Uiso calc 1 . .
    C C29 0.4432(2) 0.65129(12) 0.54014(11) 0.0555(5) Uani d 1 . .
    H H29A 0.4170 0.7020 0.5082 0.067 Uiso calc 1 . .
    C C30 0.1472(2) 0.42573(14) 0.57684(13) 0.0654(5) Uani d 1 . .
    H H30A 0.1256 0.3628 0.5693 0.079 Uiso calc 1 . .
    H H30B 0.1209 0.4546 0.5227 0.079 Uiso calc 1 . .
    C C31 0.0561(3) 0.4638(2) 0.63703(16) 0.0956(8) Uani d 1 . .
    H H31A -0.0451 0.4547 0.6153 0.143 Uiso calc 1 . .
    H H31B 0.0799 0.4345 0.6905 0.143 Uiso calc 1 . .
    H H31C 0.0752 0.5264 0.6439 0.143 Uiso calc 1 . .
loop_
    _atom_site_aniso_label
    _atom_site_aniso_U_11
    _atom_site_aniso_U_22
    _atom_site_aniso_U_33
    _atom_site_aniso_U_12
    _atom_site_aniso_U_13
    _atom_site_aniso_U_23
    N1 0.0529(9) 0.0477(8) 0.0619(9) -0.0090(7) 0.0099(7) 0.0009(7)
    O1 0.0803(11) 0.0948(12) 0.0924(11) -0.0320(9) -0.0302(9) 0.0327(9)
    C1 0.0446(10) 0.0435(9) 0.0558(10) -0.0163(8) 0.0040(8) -0.0043(8)
    C2 0.0587(12) 0.0521(11) 0.0777(14) -0.0129(9) 0.0110(10) -0.0071(10)
    C3 0.0608(13) 0.0662(14) 0.0950(17) -0.0117(11) 0.0176(12) -0.0257(13)
    C4 0.0717(15) 0.0934(18) 0.0668(13) -0.0241(13) 0.0226(11) -0.0256(13)
    C5 0.0686(14) 0.0778(15) 0.0533(11) -0.0207(12) 0.0139(10) -0.0083(10)
    C6 0.0512(11) 0.0537(11) 0.0473(9) -0.0191(9) 0.0062(8) -0.0035(8)
    C7 0.0568(11) 0.0516(11) 0.0477(10) -0.0154(9) 0.0024(8) 0.0071(8)
    C8 0.0474(10) 0.0439(9) 0.0498(9) -0.0146(8) 0.0028(8) 0.0021(7)
    C9 0.0583(12) 0.0476(10) 0.0651(12) -0.0085(9) 0.0028(9) 0.0028(9)
    C10 0.0599(13) 0.0615(13) 0.0763(14) -0.0026(10) 0.0110(11) -0.0084(11)
    C11 0.0655(13) 0.0744(14) 0.0618(12) -0.0089(11) 0.0179(10) -0.0092(11)
    C12 0.0590(12) 0.0634(12) 0.0512(10) -0.0144(10) 0.0095(9) 0.0046(9)
    C13 0.0432(10) 0.0470(10) 0.0476(9) -0.0157(8) 0.0034(7) 0.0011(8)
    C14 0.0454(10) 0.0460(9) 0.0488(9) -0.0169(8) 0.0010(7) 0.0036(7)
    C15 0.0531(11) 0.0562(11) 0.0595(11) -0.0106(9) 0.0006(9) 0.0092(9)
    C16 0.0616(12) 0.0474(10) 0.0588(11) -0.0067(9) 0.0027(9) 0.0122(8)
    C17 0.0599(11) 0.0419(9) 0.0523(10) -0.0042(8) 0.0121(8) 0.0030(8)
    C18 0.0539(11) 0.0438(9) 0.0484(9) -0.0072(8) 0.0108(8) -0.0023(8)
    C19 0.0507(10) 0.0461(10) 0.0519(10) -0.0002(8) 0.0102(8) -0.0037(8)
    C20 0.0524(10) 0.0406(9) 0.0461(9) -0.0039(8) 0.0134(8) -0.0059(7)
    C21 0.0612(12) 0.0428(9) 0.0474(9) 0.0001(8) 0.0164(8) -0.0041(8)
    C22 0.0721(13) 0.0532(11) 0.0591(11) 0.0054(10) 0.0154(10) 0.0005(9)
    C23 0.0931(17) 0.0574(13) 0.0679(13) 0.0149(12) 0.0200(12) 0.0102(10)
    C24 0.121(2) 0.0447(11) 0.0717(14) 0.0014(13) 0.0411(14) 0.0078(10)
    C25 0.0860(15) 0.0480(11) 0.0656(12) -0.0126(11) 0.0313(11) -0.0029(10)
    C26 0.0640(12) 0.0420(9) 0.0486(9) -0.0047(9) 0.0188(8) -0.0045(8)
    C27 0.0526(11) 0.0425(9) 0.0494(9) -0.0056(8) 0.0090(8) -0.0042(8)
    C28 0.0537(11) 0.0521(11) 0.0602(11) -0.0056(9) -0.0015(9) -0.0002(9)
    C29 0.0676(12) 0.0415(9) 0.0551(10) -0.0030(9) 0.0026(9) 0.0036(8)
    C30 0.0596(13) 0.0633(13) 0.0716(13) -0.0168(10) 0.0052(10) 0.0008(10)
    C31 0.0596(15) 0.146(3) 0.0823(16) 0.0084(15) 0.0128(12) -0.0006(17)
_geom_special_details
;
 All esds (except the esd in the dihedral angle between two l.s. planes)
 are estimated using the full covariance matrix.  The cell esds are taken
 into account individually in the estimation of esds in distances, angles
 and torsion angles; correlations between esds in cell parameters are only
 used when they are defined by crystal symmetry.  An approximate (isotropic)
 treatment of cell esds is used for estimating esds involving l.s. planes.
;
loop_
    _geom_bond_atom_site_label_1
    _geom_bond_atom_site_label_2
    _geom_bond_site_symmetry_2
    _geom_bond_distance
    _geom_bond_publ_flag
    N1 C27 . 1.376(2) ?
    N1 C26 . 1.384(2) ?
    N1 C30 . 1.454(2) ?
    O1 C15 . 1.220(2) ?
    C1 C14 . 1.405(2) ?
    C1 C2 . 1.422(3) ?
    C1 C6 . 1.431(2) ?
    C2 C3 . 1.352(3) ?
    C2 H2A . 0.9300 ?
    C3 C4 . 1.410(3) ?
    C3 H3A . 0.9300 ?
    C4 C5 . 1.349(3) ?
    C4 H4A . 0.9300 ?
    C5 C6 . 1.424(3) ?
    C5 H5A . 0.9300 ?
    C6 C7 . 1.387(3) ?
    C7 C8 . 1.389(2) ?
    C7 H7A . 0.9300 ?
    C8 C9 . 1.422(3) ?
    C8 C13 . 1.431(2) ?
    C9 C10 . 1.347(3) ?
    C9 H9A . 0.9300 ?
    C10 C11 . 1.409(3) ?
    C10 H10A . 0.9300 ?
    C11 C12 . 1.353(3) ?
    C11 H11A . 0.9300 ?
    C12 C13 . 1.429(2) ?
    C12 H12A . 0.9300 ?
    C13 C14 . 1.399(2) ?
    C14 C15 . 1.505(2) ?
    C15 C16 . 1.457(3) ?
    C16 C17 . 1.329(2) ?
    C16 H16A . 0.9300 ?
    C17 C18 . 1.459(2) ?
    C17 H17A . 0.9300 ?
    C18 C19 . 1.386(2) ?
    C18 C29 . 1.409(3) ?
    C19 C20 . 1.378(2) ?
    C19 H19A . 0.9300 ?
    C20 C27 . 1.415(2) ?
    C20 C21 . 1.458(2) ?
    C21 C22 . 1.383(3) ?
    C21 C26 . 1.406(3) ?
    C22 C23 . 1.371(3) ?
    C22 H22A . 0.9300 ?
    C23 C24 . 1.389(3) ?
    C23 H23A . 0.9300 ?
    C24 C25 . 1.385(3) ?
    C24 H24A . 0.9300 ?
    C25 C26 . 1.393(2) ?
    C25 H25A . 0.9300 ?
    C27 C28 . 1.390(2) ?
    C28 C29 . 1.377(3) ?
    C28 H28A . 0.9300 ?
    C29 H29A . 0.9300 ?
    C30 C31 . 1.500(3) ?
    C30 H30A . 0.9700 ?
    C30 H30B . 0.9700 ?
    C31 H31A . 0.9600 ?
    C31 H31B . 0.9600 ?
    C31 H31C . 0.9600 ?
loop_
    _geom_angle_atom_site_label_1
    _geom_angle_atom_site_label_2
    _geom_angle_atom_site_label_3
    _geom_angle_site_symmetry_1
    _geom_angle_site_symmetry_3
    _geom_angle
    _geom_angle_publ_flag
    C27 N1 C26 . . 108.92(15) ?
    C27 N1 C30 . . 125.24(16) ?
    C26 N1 C30 . . 125.78(15) ?
    C14 C1 C2 . . 123.03(17) ?
    C14 C1 C6 . . 118.96(17) ?
    C2 C1 C6 . . 118.02(17) ?
    C3 C2 C1 . . 121.3(2) ?
    C3 C2 H2A . . 119.4 ?
    C1 C2 H2A . . 119.4 ?
    C2 C3 C4 . . 120.6(2) ?
    C2 C3 H3A . . 119.7 ?
    C4 C3 H3A . . 119.7 ?
    C5 C4 C3 . . 120.4(2) ?
    C5 C4 H4A . . 119.8 ?
    C3 C4 H4A . . 119.8 ?
    C4 C5 C6 . . 121.1(2) ?
    C4 C5 H5A . . 119.5 ?
    C6 C5 H5A . . 119.5 ?
    C7 C6 C5 . . 122.16(18) ?
    C7 C6 C1 . . 119.20(16) ?
    C5 C6 C1 . . 118.62(19) ?
    C6 C7 C8 . . 122.16(17) ?
    C6 C7 H7A . . 118.9 ?
    C8 C7 H7A . . 118.9 ?
    C7 C8 C9 . . 122.18(17) ?
    C7 C8 C13 . . 119.25(17) ?
    C9 C8 C13 . . 118.58(17) ?
    C10 C9 C8 . . 121.62(19) ?
    C10 C9 H9A . . 119.2 ?
    C8 C9 H9A . . 119.2 ?
    C9 C10 C11 . . 120.0(2) ?
    C9 C10 H10A . . 120.0 ?
    C11 C10 H10A . . 120.0 ?
    C12 C11 C10 . . 120.90(19) ?
    C12 C11 H11A . . 119.6 ?
    C10 C11 H11A . . 119.5 ?
    C11 C12 C13 . . 121.09(18) ?
    C11 C12 H12A . . 119.5 ?
    C13 C12 H12A . . 119.5 ?
    C14 C13 C12 . . 123.17(16) ?
    C14 C13 C8 . . 119.04(16) ?
    C12 C13 C8 . . 117.79(17) ?
    C13 C14 C1 . . 121.38(16) ?
    C13 C14 C15 . . 119.96(16) ?
    C1 C14 C15 . . 118.64(17) ?
    O1 C15 C16 . . 121.04(18) ?
    O1 C15 C14 . . 119.96(17) ?
    C16 C15 C14 . . 119.00(16) ?
    C17 C16 C15 . . 124.03(17) ?
    C17 C16 H16A . . 118.0 ?
    C15 C16 H16A . . 118.0 ?
    C16 C17 C18 . . 126.96(17) ?
    C16 C17 H17A . . 116.5 ?
    C18 C17 H17A . . 116.5 ?
    C19 C18 C29 . . 119.05(16) ?
    C19 C18 C17 . . 122.42(17) ?
    C29 C18 C17 . . 118.45(16) ?
    C20 C19 C18 . . 120.33(17) ?
    C20 C19 H19A . . 119.8 ?
    C18 C19 H19A . . 119.8 ?
    C19 C20 C27 . . 119.38(16) ?
    C19 C20 C21 . . 134.24(17) ?
    C27 C20 C21 . . 106.38(15) ?
    C22 C21 C26 . . 120.01(17) ?
    C22 C21 C20 . . 133.93(18) ?
    C26 C21 C20 . . 106.06(16) ?
    C23 C22 C21 . . 118.7(2) ?
    C23 C22 H22A . . 120.6 ?
    C21 C22 H22A . . 120.6 ?
    C22 C23 C24 . . 121.1(2) ?
    C22 C23 H23A . . 119.5 ?
    C24 C23 H23A . . 119.5 ?
    C25 C24 C23 . . 121.8(2) ?
    C25 C24 H24A . . 119.1 ?
    C23 C24 H24A . . 119.1 ?
    C24 C25 C26 . . 116.7(2) ?
    C24 C25 H25A . . 121.6 ?
    C26 C25 H25A . . 121.6 ?
    N1 C26 C25 . . 128.88(19) ?
    N1 C26 C21 . . 109.52(15) ?
    C25 C26 C21 . . 121.60(19) ?
    N1 C27 C28 . . 129.47(17) ?
    N1 C27 C20 . . 109.11(15) ?
    C28 C27 C20 . . 121.40(16) ?
    C29 C28 C27 . . 117.68(17) ?
    C29 C28 H28A . . 121.2 ?
    C27 C28 H28A . . 121.2 ?
    C28 C29 C18 . . 122.13(17) ?
    C28 C29 H29A . . 118.9 ?
    C18 C29 H29A . . 118.9 ?
    N1 C30 C31 . . 112.98(17) ?
    N1 C30 H30A . . 109.0 ?
    C31 C30 H30A . . 109.0 ?
    N1 C30 H30B . . 109.0 ?
    C31 C30 H30B . . 109.0 ?
    H30A C30 H30B . . 107.8 ?
    C30 C31 H31A . . 109.5 ?
    C30 C31 H31B . . 109.5 ?
    H31A C31 H31B . . 109.5 ?
    C30 C31 H31C . . 109.5 ?
    H31A C31 H31C . . 109.5 ?
    H31B C31 H31C . . 109.5 ?
loop_
    _geom_torsion_atom_site_label_1
    _geom_torsion_atom_site_label_2
    _geom_torsion_atom_site_label_3
    _geom_torsion_atom_site_label_4
    _geom_torsion_site_symmetry_1
    _geom_torsion_site_symmetry_2
    _geom_torsion_site_symmetry_3
    _geom_torsion_site_symmetry_4
    _geom_torsion
    _geom_torsion_publ_flag
    C14 C1 C2 C3 . . . . 179.71(17) ?
    C6 C1 C2 C3 . . . . -0.9(3) ?
    C1 C2 C3 C4 . . . . 0.8(3) ?
    C2 C3 C4 C5 . . . . 0.2(3) ?
    C3 C4 C5 C6 . . . . -1.0(3) ?
    C4 C5 C6 C7 . . . . 179.43(18) ?
    C4 C5 C6 C1 . . . . 0.8(3) ?
    C14 C1 C6 C7 . . . . 0.9(2) ?
    C2 C1 C6 C7 . . . . -178.54(16) ?
    C14 C1 C6 C5 . . . . 179.53(15) ?
    C2 C1 C6 C5 . . . . 0.1(2) ?
    C5 C6 C7 C8 . . . . -179.93(16) ?
    C1 C6 C7 C8 . . . . -1.3(3) ?
    C6 C7 C8 C9 . . . . -179.38(16) ?
    C6 C7 C8 C13 . . . . 0.3(2) ?
    C7 C8 C9 C10 . . . . 179.15(18) ?
    C13 C8 C9 C10 . . . . -0.6(3) ?
    C8 C9 C10 C11 . . . . -0.2(3) ?
    C9 C10 C11 C12 . . . . 0.3(3) ?
    C10 C11 C12 C13 . . . . 0.4(3) ?
    C11 C12 C13 C14 . . . . 179.25(17) ?
    C11 C12 C13 C8 . . . . -1.2(3) ?
    C7 C8 C13 C14 . . . . 1.1(2) ?
    C9 C8 C13 C14 . . . . -179.17(15) ?
    C7 C8 C13 C12 . . . . -178.51(15) ?
    C9 C8 C13 C12 . . . . 1.2(2) ?
    C12 C13 C14 C1 . . . . 178.05(16) ?
    C8 C13 C14 C1 . . . . -1.5(2) ?
    C12 C13 C14 C15 . . . . -3.8(2) ?
    C8 C13 C14 C15 . . . . 176.65(15) ?
    C2 C1 C14 C13 . . . . 179.93(16) ?
    C6 C1 C14 C13 . . . . 0.6(2) ?
    C2 C1 C14 C15 . . . . 1.7(2) ?
    C6 C1 C14 C15 . . . . -177.65(15) ?
    C13 C14 C15 O1 . . . . -90.0(2) ?
    C1 C14 C15 O1 . . . . 88.2(2) ?
    C13 C14 C15 C16 . . . . 89.2(2) ?
    C1 C14 C15 C16 . . . . -92.6(2) ?
    O1 C15 C16 C17 . . . . 173.6(2) ?
    C14 C15 C16 C17 . . . . -5.6(3) ?
    C15 C16 C17 C18 . . . . -175.80(18) ?
    C16 C17 C18 C19 . . . . -16.4(3) ?
    C16 C17 C18 C29 . . . . 160.28(19) ?
    C29 C18 C19 C20 . . . . -0.3(3) ?
    C17 C18 C19 C20 . . . . 176.35(16) ?
    C18 C19 C20 C27 . . . . -1.3(2) ?
    C18 C19 C20 C21 . . . . 178.28(17) ?
    C19 C20 C21 C22 . . . . 0.3(3) ?
    C27 C20 C21 C22 . . . . 179.94(19) ?
    C19 C20 C21 C26 . . . . 179.98(18) ?
    C27 C20 C21 C26 . . . . -0.37(18) ?
    C26 C21 C22 C23 . . . . -0.2(3) ?
    C20 C21 C22 C23 . . . . 179.44(18) ?
    C21 C22 C23 C24 . . . . 0.6(3) ?
    C22 C23 C24 C25 . . . . -0.2(3) ?
    C23 C24 C25 C26 . . . . -0.5(3) ?
    C27 N1 C26 C25 . . . . -179.43(17) ?
    C30 N1 C26 C25 . . . . 3.2(3) ?
    C27 N1 C26 C21 . . . . -0.17(19) ?
    C30 N1 C26 C21 . . . . -177.55(16) ?
    C24 C25 C26 N1 . . . . -179.86(18) ?
    C24 C25 C26 C21 . . . . 1.0(3) ?
    C22 C21 C26 N1 . . . . -179.92(16) ?
    C20 C21 C26 N1 . . . . 0.33(18) ?
    C22 C21 C26 C25 . . . . -0.6(3) ?
    C20 C21 C26 C25 . . . . 179.66(16) ?
    C26 N1 C27 C28 . . . . 178.40(18) ?
    C30 N1 C27 C28 . . . . -4.2(3) ?
    C26 N1 C27 C20 . . . . -0.08(19) ?
    C30 N1 C27 C20 . . . . 177.32(16) ?
    C19 C20 C27 N1 . . . . 180.00(15) ?
    C21 C20 C27 N1 . . . . 0.28(18) ?
    C19 C20 C27 C28 . . . . 1.4(3) ?
    C21 C20 C27 C28 . . . . -178.35(16) ?
    N1 C27 C28 C29 . . . . -178.00(17) ?
    C20 C27 C28 C29 . . . . 0.3(3) ?
    C27 C28 C29 C18 . . . . -2.1(3) ?
    C19 C18 C29 C28 . . . . 2.1(3) ?
    C17 C18 C29 C28 . . . . -174.70(17) ?
    C27 N1 C30 C31 . . . . -85.7(2) ?
    C26 N1 C30 C31 . . . . 91.2(2) ?
_shelx_hkl_file
;
   1   0   0   59.27    0.90
   1   0   0   60.42    0.93
   1   0   0   60.65    0.89
   1   0   0   61.03    0.89
  -1   0   0   60.60    0.92
  -1   0   0   61.42    0.89
  -1   0   0   59.67    0.88
   1   0   0   60.11    0.96
  -1   0   0   58.87    0.96
  -1   0   0   60.31    0.91
  -1   0   0   57.52    0.97
   2   0   0  198.87    2.82
   2   0   0  198.19    2.74
  -2   0   0  196.93    2.78
  -2   0   0  195.10    2.88
  -2   0   0  194.39    2.72
  -2   0   0  196.09    2.93
   3   0   0  291.11    4.04
  -3   0   0  283.75    4.31
  -3   0   0  291.05    4.28
  -3   0   0  292.56    4.12
   3   0   0  294.72    4.17
  -3   0   0  288.74    4.02
  -4   0   0  100.71    2.05
  -4   0   0  100.39    1.73
   4   0   0  102.94    1.75
  -4   0   0   96.81    1.81
  -4   0   0   98.89    1.98
   4   0   0   99.10    1.86
  -5   0   0    3.40    0.30
  -5   0   0    3.78    0.45
   5   0   0    3.55    0.27
   5   0   0    3.26    0.31
  -5   0   0    3.11    0.43
  -6   0   0    2.69    0.36
   6   0   0    2.82    0.34
   6   0   0    3.13    0.40
  -6   0   0    3.16    0.48
  -6   0   0    3.04    0.51
   7   0   0    2.49    0.38
  -7   0   0    2.56    0.39
  -7   0   0    3.20    0.58
  -7   0   0    2.60    0.51
   7   0   0    2.63    0.34
  -8   0   0    0.65    0.41
  -8   0   0   -0.11    0.24
   8   0   0    0.15    0.15
  -8   0   0   -0.16    0.16
  -9   0   0    0.27    0.44
  -9   0   0    0.46    0.26
  -9   0   0    0.48    0.40
 -10   0   0    0.04    0.36
 -10   0   0    0.08    0.17
 -10   0   0   -0.39    0.41
 -11   0   0    0.26    0.30
 -12   0   0    1.09    0.52
   0  -1   0   -0.30    0.00
   0  -1   0   -0.29    0.01
   0  -1   0   -0.29    0.01
   0  -1   0   -0.32    0.01
   0  -1   0   -0.20    0.02
   0   1   0   -0.17    0.03
   0   1   0   -0.23    0.03
   0   1   0   -0.29    0.01
   0   1   0   -0.30    0.00
   0   1   0   -0.30    0.01
  -1  -1   0  167.37    2.26
  -1  -1   0  166.82    2.45
  -1  -1   0  167.72    2.34
  -1  -1   0  170.04    2.34
  -1  -1   0  168.07    2.35
   1  -1   0  170.53    2.27
  -1  -1   0  173.34    2.30
   1  -1   0  164.62    2.37
   1  -1   0  164.63    2.31
   1   1   0  170.69    2.34
  -1   1   0  169.49    2.31
  -1   1   0  169.21    2.27
   1   1   0  169.10    2.26
  -1   1   0  168.38    2.34
  -1   1   0  168.22    2.31
  -1   1   0  166.05    2.32
   1   1   0  167.94    2.29
  -1   1   0  168.56    2.37
  -2  -1   0   81.19    1.35
   2  -1   0   80.28    1.39
  -2  -1   0   81.35    1.50
  -2  -1   0   80.40    1.30
  -2  -1   0   80.61    1.44
  -2   1   0   80.31    1.46
  -2   1   0   82.58    1.38
   2   1   0   81.59    1.30
  -2   1   0   82.10    1.29
   2   1   0   82.64    1.36
  -2   1   0   83.18    1.36
  -3  -1   0   10.22    0.39
  -3  -1   0   10.97    0.50
   3  -1   0   10.26    0.37
  -3  -1   0   10.69    0.51
   3  -1   0   10.26    0.43
  -3  -1   0   10.31    0.41
  -3   1   0   10.44    0.44
   3   1   0   10.81    0.38
  -3   1   0   11.06    0.43
   3   1   0   10.49    0.42
  -3   1   0   10.53    0.37
  -3   1   0   10.66    0.51
  -4  -1   0    0.09    0.09
  -4  -1   0    0.26    0.16
   4  -1   0    0.15    0.10
  -4  -1   0    0.21    0.18
   4  -1   0    0.15    0.09
  -4   1   0    0.11    0.10
   4   1   0    0.13    0.10
  -4   1   0    0.17    0.14
  -4   1   0    0.14    0.07
  -4   1   0    0.30    0.13
   4   1   0    0.14    0.09
   5  -1   0   22.48    0.70
  -5  -1   0   22.11    0.76
  -5  -1   0   22.04    0.78
  -5  -1   0   21.89    0.93
  -5  -1   0   21.17    0.90
   5  -1   0   22.67    0.82
  -5   1   0   21.30    0.84
   5   1   0   22.58    0.79
  -5   1   0   20.34    0.90
  -5   1   0   22.32    0.70
   5   1   0   22.04    0.70
  -5   1   0   20.69    0.77
  -6  -1   0   12.39    0.63
   6  -1   0   12.39    0.56
  -6  -1   0   12.93    0.63
   6  -1   0   13.19    0.67
  -6  -1   0   13.92    0.82
  -6  -1   0   12.33    0.80
  -6   1   0   13.50    0.81
   6   1   0   13.11    0.57
   6   1   0   12.61    0.63
  -6   1   0   12.06    0.71
  -6   1   0   12.55    0.55
  -6   1   0   12.72    0.65
  -7  -1   0    2.20    0.54
   7  -1   0    2.20    0.37
   7  -1   0    2.72    0.34
  -7  -1   0    2.05    0.46
  -7  -1   0    3.01    0.41
  -7  -1   0    2.68    0.40
  -7   1   0    2.64    0.53
  -7   1   0    2.83    0.41
   7   1   0    2.81    0.36
   7   1   0    3.00    0.42
  -7   1   0    2.04    0.44
  -8  -1   0    0.17    0.39
  -8  -1   0   -0.07    0.14
   8  -1   0   -0.09    0.12
  -8  -1   0    0.12    0.32
  -8   1   0   -0.16    0.33
   8   1   0   -0.10    0.11
  -8   1   0    0.09    0.16
  -8   1   0    0.00    0.32
  -9  -1   0    4.22    0.57
  -9  -1   0    2.66    0.64
  -9  -1   0    3.98    0.82
  -9   1   0    4.38    0.76
  -9   1   0    2.50    0.46
  -9   1   0    3.34    0.71
 -10  -1   0    0.35    0.39
 -10  -1   0    0.35    0.52
 -10   1   0    0.23    0.40
 -10   1   0    0.25    0.20
 -11  -1   0    0.40    0.39
 -11   1   0    0.28    0.41
 -12  -1   0    0.86    0.43
 -12   1   0    2.91    0.73
   0  -2   0  195.32    2.85
   0  -2   0  196.59    2.79
   0  -2   0  194.01    2.65
   0   2   0  198.67    2.66
   0   2   0  196.89    2.67
   0   2   0  202.88    2.67
  -1  -2   0   96.72    1.53
   1  -2   0   92.75    1.45
   1  -2   0   89.90    1.56
  -1  -2   0   94.32    1.39
  -1  -2   0   91.15    1.37
  -1  -2   0   93.89    1.46
  -1  -2   0   92.91    1.63
  -1   2   0   96.15    1.41
   1   2   0   93.88    1.46
  -1   2   0   93.19    1.45
   1   2   0   92.69    1.37
   1   2   0   94.16    1.42
  -1   2   0   94.84    1.43
  -2  -2   0  162.34    2.74
  -2  -2   0  164.81    2.49
  -2  -2   0  165.61    2.38
   2  -2   0  165.49    2.58
   2  -2   0  163.62    2.46
  -2  -2   0  164.55    2.55
  -2   2   0  163.50    2.53
   2   2   0  168.57    2.43
  -2   2   0  165.19    2.49
  -2   2   0  166.33    2.46
  -2   2   0  166.04    2.39
   3  -2   0    1.30    0.21
  -3  -2   0    0.95    0.17
  -3  -2   0    0.92    0.23
  -3  -2   0    1.05    0.22
  -3  -2   0    1.11    0.16
  -3   2   0    1.10    0.22
   3   2   0    0.87    0.16
  -3   2   0    0.79    0.13
   3   2   0    0.85    0.14
  -3   2   0    1.01    0.16
  -3   2   0    0.95    0.17
  -4  -2   0   -0.08    0.13
  -4  -2   0    0.03    0.09
   4  -2   0   -0.15    0.06
  -4  -2   0   -0.02    0.06
  -4  -2   0    0.15    0.16
   4   2   0    0.00    0.08
  -4   2   0    0.12    0.10
   4   2   0    0.07    0.07
  -4   2   0    0.02    0.09
  -4   2   0   -0.07    0.15
  -4   2   0    0.00    0.06
   5  -2   0    2.46    0.36
  -5  -2   0    2.43    0.31
  -5  -2   0    2.47    0.33
  -5  -2   0    2.63    0.40
  -5  -2   0    2.83    0.48
   5  -2   0    2.58    0.29
  -5   2   0    2.51    0.34
   5   2   0    2.47    0.29
  -5   2   0    2.20    0.27
  -5   2   0    2.78    0.37
  -5   2   0    2.27    0.40
   5   2   0    2.71    0.34
   6  -2   0    7.39    0.52
   6  -2   0    6.18    0.40
  -6  -2   0    7.05    0.68
  -6  -2   0    6.53    0.45
  -6  -2   0    6.79    0.60
  -6  -2   0    6.60    0.47
  -6   2   0    5.76    0.46
   6   2   0    7.27    0.44
  -6   2   0    6.98    0.54
  -6   2   0    6.85    0.63
   6   2   0    7.12    0.47
  -6   2   0    6.20    0.40
  -7  -2   0    0.34    0.18
  -7  -2   0    0.22    0.30
   7  -2   0    0.41    0.18
  -7  -2   0    0.61    0.41
   7  -2   0    0.54    0.18
  -7  -2   0    0.37    0.19
   7   2   0    0.37    0.18
   7   2   0    0.55    0.19
  -7   2   0    0.39    0.20
  -7   2   0    0.32    0.15
  -7   2   0    0.80    0.38
  -7   2   0    0.35    0.28
  -8  -2   0    0.95    0.27
   8  -2   0    1.91    0.38
  -8  -2   0    3.25    0.61
  -8  -2   0    1.90    0.61
   8  -2   0    2.19    0.34
   8   2   0    0.99    0.25
  -8   2   0    1.97    0.56
  -8   2   0    1.92    0.46
  -8   2   0    2.49    0.44
  -9  -2   0    0.96    0.58
  -9  -2   0    0.94    0.30
  -9  -2   0    1.41    0.45
  -9   2   0    1.21    0.53
  -9   2   0    1.12    0.46
  -9   2   0    1.58    0.39
 -10  -2   0    0.45    0.59
 -10  -2   0    0.40    0.38
 -10   2   0    0.12    0.35
 -10   2   0    1.43    0.38
 -11  -2   0   -0.02    0.35
 -11   2   0    0.40    0.21
 -11   2   0   -0.16    0.37
 -12  -2   0    1.64    0.50
 -12   2   0    0.75    0.51
   0  -3   0   -0.05    0.03
   0  -3   0    0.19    0.12
   0  -3   0   -0.08    0.07
   0   3   0    0.01    0.04
   0   3   0   -0.03    0.04
  -1  -3   0   34.28    0.90
  -1  -3   0   31.52    0.81
   1  -3   0   32.32    0.74
  -1  -3   0   31.53    0.70
   1  -3   0   32.24    0.86
   1   3   0   32.20    0.64
   1   3   0   31.46    0.68
  -1   3   0   30.88    0.70
  -1   3   0   32.15    0.68
  -1   3   0   31.73    0.66
  -2  -3   0  373.42    5.22
  -2  -3   0  363.01    5.18
   2  -3   0  372.09    5.32
  -2  -3   0  368.81    5.50
   2  -3   0  373.53    5.11
  -2  -3   0  367.58    4.99
  -2   3   0  375.40    5.05
  -2   3   0  369.44    5.15
  -2   3   0  373.53    5.14
   2   3   0  375.21    5.08
   2   3   0  367.77    5.00
  -3  -3   0   16.88    0.79
   3  -3   0   17.29    0.58
   3  -3   0   16.47    0.64
  -3  -3   0   16.33    0.63
  -3  -3   0   17.53    0.52
  -3  -3   0   17.09    0.60
  -3   3   0   17.13    0.60
  -3   3   0   16.11    0.63
   3   3   0   16.78    0.54
  -3   3   0   16.77    0.53
  -3   3   0   16.32    0.56
  -4  -3   0   64.06    1.31
  -4  -3   0   61.81    1.74
   4  -3   0   64.27    1.53
  -4  -3   0   63.61    1.42
  -4  -3   0   65.46    1.57
  -4   3   0   62.28    1.58
  -4   3   0   64.68    1.31
  -4   3   0   64.18    1.40
   4   3   0   62.78    1.32
  -4   3   0   62.67    1.44
  -5  -3   0    2.63    0.32
  -5  -3   0    3.41    0.57
  -5  -3   0    2.88    0.36
   5  -3   0    2.98    0.41
  -5  -3   0    2.82    0.41
  -5   3   0    3.05    0.46
  -5   3   0    2.94    0.38
   5   3   0    3.18    0.34
  -5   3   0    2.93    0.26
  -5   3   0    3.02    0.37
  -6  -3   0   -0.17    0.09
   6  -3   0   -0.03    0.12
  -6  -3   0   -0.05    0.12
  -6  -3   0    0.01    0.20
  -6  -3   0    0.28    0.36
   6  -3   0    0.06    0.11
  -6   3   0   -0.03    0.07
  -6   3   0    0.19    0.29
  -6   3   0    0.05    0.13
  -6   3   0    0.07    0.16
   6   3   0   -0.07    0.10
   7  -3   0    5.98    0.53
   7  -3   0    6.48    0.45
  -7  -3   0    6.33    0.74
  -7  -3   0    6.72    0.51
  -7  -3   0    6.15    0.88
  -7  -3   0    6.64    0.48
  -7   3   0    6.22    0.56
  -7   3   0    8.57    0.90
  -7   3   0    6.27    0.53
  -7   3   0    6.75    0.45
   7   3   0    6.52    0.46
   8  -3   0    8.29    0.62
  -8  -3   0   10.22    0.64
  -8  -3   0    8.09    1.06
  -8  -3   0    9.23    0.84
   8  -3   0    9.29    0.68
  -8   3   0    9.27    0.75
  -8   3   0    8.79    0.54
  -8   3   0    9.84    0.89
  -8   3   0    9.87    0.71
   8   3   0    8.59    0.57
  -9  -3   0    0.13    0.50
  -9  -3   0    0.06    0.29
  -9  -3   0    0.13    0.20
  -9   3   0   -0.02    0.39
  -9   3   0   -0.01    0.16
 -10  -3   0    1.18    0.49
 -10  -3   0   -0.92    0.46
 -10   3   0    0.25    0.43
 -10   3   0    0.82    0.31
 -11  -3   0   -1.02    0.59
 -11  -3   0    0.24    0.28
 -11   3   0    0.14    0.20
 -11   3   0    0.51    0.46
 -12  -3   0    0.93    0.41
 -12   3   0    0.75    0.56
   0  -4   0   10.65    0.36
   0  -4   0   11.18    0.49
   0  -4   0   11.81    0.58
   0   4   0   11.04    0.37
   0   4   0   11.92    0.40
   1  -4   0    7.64    0.37
  -1  -4   0    7.93    0.44
  -1  -4   0    7.19    0.46
  -1  -4   0    7.51    0.33
   1  -4   0    8.23    0.47
  -1   4   0    7.16    0.29
   1   4   0    7.60    0.33
  -1   4   0    7.18    0.33
  -1   4   0    7.37    0.32
   1   4   0    8.08    0.30
  -2  -4   0   78.82    1.53
  -2  -4   0   78.36    1.62
  -2  -4   0   82.02    1.38
   2  -4   0   80.00    1.71
   2  -4   0   81.02    1.51
  -2  -4   0   79.24    1.81
  -2   4   0   80.50    1.45
  -2   4   0   79.89    1.52
  -2   4   0   80.65    1.47
   2   4   0   78.42    1.45
   2   4   0   79.71    1.37
  -3  -4   0    4.61    0.55
  -3  -4   0    3.94    0.32
   3  -4   0    4.45    0.30
  -3  -4   0    3.92    0.32
  -3  -4   0    4.35    0.26
   3  -4   0    4.17    0.36
   3   4   0    3.61    0.25
  -3   4   0    4.74    0.29
  -3   4   0    4.19    0.34
  -3   4   0    4.30    0.29
  -3   4   0    4.65    0.34
   3   4   0    4.22    0.29
   4  -4   0   45.44    1.14
   4  -4   0   43.21    1.28
  -4  -4   0   45.05    1.05
  -4  -4   0   43.69    1.27
  -4  -4   0   42.69    1.16
  -4  -4   0   43.67    1.50
   4   4   0   44.64    1.10
  -4   4   0   45.19    1.20
  -4   4   0   44.37    1.13
  -4   4   0   45.92    1.08
  -4   4   0   43.39    1.27
  -5  -4   0    0.55    0.18
  -5  -4   0    0.44    0.22
  -5  -4   0    1.04    0.40
   5  -4   0    0.60    0.22
  -5  -4   0    0.46    0.15
  -5   4   0    0.83    0.30
  -5   4   0    0.50    0.16
   5   4   0    0.25    0.13
  -5   4   0    0.63    0.19
  -5   4   0    0.34    0.18
  -6  -4   0    0.49    0.20
  -6  -4   0    0.02    0.20
  -6  -4   0    0.26    0.14
   6  -4   0    0.26    0.17
  -6  -4   0    0.58    0.41
  -6   4   0    0.23    0.26
  -6   4   0    0.49    0.19
  -6   4   0    0.23    0.16
   6   4   0    0.27    0.15
  -6   4   0    0.30    0.12
  -7  -4   0    4.20    0.47
  -7  -4   0    4.27    0.65
   7  -4   0    3.36    0.53
  -7  -4   0    3.67    0.48
  -7  -4   0    3.02    0.71
   7  -4   0    3.42    0.41
  -7   4   0    4.22    0.44
  -7   4   0    3.31    0.61
  -7   4   0    3.14    0.49
   7   4   0    4.37    0.47
  -7   4   0    3.40    0.47
  -8  -4   0   -0.06    0.15
  -8  -4   0    0.29    0.32
  -8  -4   0    0.11    0.45
   8  -4   0    0.11    0.19
  -8   4   0    0.02    0.18
  -8   4   0   -0.06    0.27
  -8   4   0    0.06    0.16
   8   4   0   -0.11    0.13
  -8   4   0   -0.03    0.34
  -9  -4   0    0.87    0.41
  -9  -4   0    1.13    0.65
   9   4   0    1.21    0.30
  -9   4   0    1.13    0.53
  -9   4   0    1.64    0.40
 -10  -4   0    0.40    0.61
 -10  -4   0    2.04    0.59
 -10   4   0    0.82    0.45
 -10   4   0    1.15    0.33
 -11  -4   0    0.85    0.39
 -11  -4   0   -0.39    0.57
 -11   4   0    0.44    0.22
 -11   4   0    0.53    0.42
 -12  -4   0    0.00    0.26
 -12   4   0    0.53    0.46
   0  -5   0   -0.05    0.04
   0  -5   0   -0.23    0.08
   0  -5   0    0.38    0.22
   0   5   0   -0.05    0.05
   0   5   0   -0.01    0.07
   0   5   0    0.05    0.06
  -1  -5   0   80.73    1.78
  -1  -5   0   82.96    1.52
  -1  -5   0   83.27    1.82
   1  -5   0   80.01    1.64
   1  -5   0   81.94    1.83
  -1   5   0   83.25    1.44
   1   5   0   83.01    1.52
   1   5   0   82.73    1.43
  -1   5   0   83.46    1.52
  -1   5   0   81.15    1.52
  -2  -5   0    6.34    0.37
  -2  -5   0    7.02    0.47
   2  -5   0    6.67    0.48
  -2  -5   0    7.05    0.54
   2  -5   0    6.24    0.37
  -2   5   0    6.11    0.34
   2   5   0    7.33    0.33
   2   5   0    6.92    0.37
  -2   5   0    6.36    0.34
  -2   5   0    6.73    0.39
   3  -5   0   37.85    1.18
  -3  -5   0   36.68    1.29
  -3  -5   0   35.37    1.09
  -3  -5   0   35.96    1.05
  -3  -5   0   36.61    0.87
   3  -5   0   37.38    0.99
  -3   5   0   36.83    1.04
   3   5   0   35.54    0.94
   3   5   0   36.37    0.88
  -3   5   0   36.75    1.00
  -3   5   0   36.52    0.94
  -4  -5   0   20.85    1.06
   4  -5   0   20.06    0.88
   4  -5   0   21.86    0.76
  -4  -5   0   20.57    0.85
  -4  -5   0   19.55    0.81
  -4  -5   0   21.48    0.68
  -4   5   0   22.25    0.87
   4   5   0   21.66    0.75
  -4   5   0   21.51    0.73
   4   5   0   21.16    0.69
  -4   5   0   20.05    0.80
  -4   5   0   21.71    0.76
  -5  -5   0    1.16    0.31
  -5  -5   0    1.58    0.31
  -5  -5   0    1.45    0.41
  -5  -5   0    1.84    0.26
   5  -5   0    1.84    0.35
  -5   5   0    1.90    0.34
  -5   5   0    1.81    0.39
  -5   5   0    1.59    0.25
  -5   5   0    1.22    0.25
   5   5   0    1.86    0.29
  -6  -5   0    1.69    0.34
  -6  -5   0    1.10    0.42
  -6  -5   0    1.02    0.34
  -6  -5   0    0.93    0.21
   6  -5   0    1.33    0.34
  -6   5   0    0.99    0.21
   6   5   0    0.72    0.21
  -6   5   0    1.76    0.36
  -6   5   0    1.01    0.27
  -6   5   0    1.85    0.44
  -7  -5   0   13.79    1.14
  -7  -5   0   13.39    0.90
   7  -5   0   14.30    0.87
  -7  -5   0   14.29    0.77
  -7  -5   0   14.36    0.70
  -7   5   0   14.29    0.68
  -7   5   0   15.15    0.86
  -7   5   0   14.51    1.00
   7   5   0   14.18    0.72
  -7   5   0   14.63    0.78
  -8  -5   0    0.19    0.18
  -8  -5   0    0.13    0.31
  -8  -5   0   -0.31    0.46
   8  -5   0    0.50    0.24
  -8   5   0   -0.03    0.31
   8   5   0    0.24    0.20
  -8   5   0    0.47    0.26
  -9  -5   0   -0.28    0.52
  -9  -5   0    0.58    0.36
   9   5   0    0.21    0.23
  -9   5   0   -0.02    0.42
  -9   5   0    0.45    0.30
 -10  -5   0    0.55    0.36
 -10  -5   0   -0.53    0.55
 -10   5   0    0.73    0.29
 -10   5   0    0.58    0.52
 -11  -5   0   -1.01    0.55
 -11  -5   0    0.60    0.38
 -11   5   0    0.63    0.28
 -11   5   0   -0.04    0.44
   0  -6   0   35.09    0.84
   0  -6   0   35.72    1.09
   0  -6   0   35.73    1.18
   0   6   0   34.31    0.86
   0   6   0   35.90    0.85
   0   6   0   34.29    0.90
  -1  -6   0   19.20    0.64
  -1  -6   0   20.82    0.87
   1  -6   0   20.36    0.89
  -1  -6   0   19.38    0.83
   1  -6   0   21.94    0.79
   1   6   0   21.46    0.61
  -1   6   0   19.94    0.66
  -1   6   0   19.32    0.58
   1   6   0   20.60    0.67
  -1   6   0   21.21    0.67
   2  -6   0   37.73    1.25
  -2  -6   0   37.02    1.01
  -2  -6   0   37.57    1.21
  -2  -6   0   37.98    1.30
   2  -6   0   37.14    1.05
  -2   6   0   38.40    1.03
  -2   6   0   35.75    0.96
  -2   6   0   38.54    0.95
   2   6   0   39.15    1.01
   2   6   0   39.51    0.90
   3  -6   0   -0.06    0.16
   3  -6   0    0.12    0.12
  -3  -6   0    0.09    0.11
  -3  -6   0    0.09    0.20
  -3  -6   0    1.16    0.33
  -3   6   0    0.04    0.13
  -3   6   0    0.14    0.17
  -3   6   0    0.01    0.10
   3   6   0    0.09    0.08
   3   6   0    0.21    0.14
  -4  -6   0   19.46    0.87
   4  -6   0   18.84    0.90
  -4  -6   0   17.76    0.80
  -4  -6   0   18.37    0.64
   4  -6   0   18.07    0.71
  -4  -6   0   16.36    0.97
  -4   6   0   16.45    0.76
  -4   6   0   17.95    0.72
  -4   6   0   18.76    0.81
   4   6   0   17.97    0.64
  -4   6   0   18.00    0.70
   4   6   0   18.53    0.72
  -5  -6   0   10.78    0.90
  -5  -6   0    9.74    0.49
   5  -6   0    9.04    0.65
   5  -6   0    9.78    0.54
  -5  -6   0    9.66    0.64
  -5  -6   0   10.23    0.67
  -5   6   0    9.19    0.54
   5   6   0    9.69    0.55
  -5   6   0   10.63    0.56
  -5   6   0    8.17    0.64
  -5   6   0   10.12    0.62
   5   6   0   10.38    0.51
  -6  -6   0    5.34    0.39
  -6  -6   0    5.88    0.69
  -6  -6   0    5.61    0.82
   6  -6   0    6.36    0.58
  -6  -6   0    5.12    0.50
  -6   6   0    5.51    0.42
  -6   6   0    6.21    0.72
   6   6   0    6.33    0.43
   6   6   0    5.69    0.45
  -6   6   0    5.27    0.44
  -6   6   0    5.57    0.62
   7  -6   0    0.10    0.19
  -7  -6   0   -0.11    0.22
  -7  -6   0    0.45    0.18
  -7  -6   0    0.66    0.43
  -7  -6   0    0.22    0.26
   7   6   0    0.02    0.14
  -7   6   0   -0.06    0.33
  -7   6   0    0.54    0.30
  -7   6   0    0.20    0.15
   7   6   0    0.16    0.20
  -8  -6   0    0.31    0.31
  -8  -6   0    0.32    0.53
   8  -6   0    0.57    0.28
  -8   6   0    0.53    0.43
  -8   6   0    0.51    0.30
   8   6   0    0.43    0.23
  -9  -6   0   -0.20    0.41
  -9  -6   0    0.41    0.30
  -9   6   0    0.39    0.25
  -9   6   0   -0.23    0.38
   9   6   0   -0.10    0.18
 -10  -6   0    0.80    0.31
 -10  -6   0   -0.22    0.60
 -10   6   0    0.58    0.28
 -10   6   0    0.37    0.51
 -11  -6   0   -0.24    0.62
 -11  -6   0    0.13    0.27
 -11   6   0    0.94    0.33
 -11   6   0    0.38    0.51
   0  -7   0   -0.11    0.06
   0  -7   0   -0.22    0.09
   0  -7   0    0.22    0.25
   0   7   0   -0.06    0.09
   0   7   0   -0.08    0.08
   0   7   0   -0.06    0.09
   1  -7   0    4.22    0.54
  -1  -7   0    3.83    0.29
  -1  -7   0    3.31    0.50
  -1  -7   0    4.23    0.52
   1  -7   0    4.27    0.38
  -1   7   0    3.60    0.26
  -1   7   0    3.66    0.31
  -1   7   0    3.36    0.29
   1   7   0    4.13    0.28
   1   7   0    3.68    0.31
  -2  -7   0    3.29    0.31
  -2  -7   0    3.87    0.53
   2  -7   0    2.97    0.37
  -2  -7   0    3.42    0.50
   2  -7   0    3.23    0.50
   2   7   0    3.92    0.28
  -2   7   0    3.14    0.28
   2   7   0    3.94    0.40
  -2   7   0    3.41    0.36
  -2   7   0    3.81    0.42
   3  -7   0    5.20    0.63
   3  -7   0    4.82    0.38
  -3  -7   0    3.98    0.37
  -3  -7   0    5.22    0.61
  -3  -7   0    4.43    0.63
  -3   7   0    4.23    0.35
   3   7   0    4.25    0.35
   3   7   0    3.52    0.27
  -3   7   0    3.93    0.44
  -3   7   0    4.41    0.35
  -4  -7   0    9.62    0.61
   4  -7   0   11.10    0.73
  -4  -7   0   11.24    0.88
   4  -7   0   10.66    0.57
  -4  -7   0   10.77    0.71
   4   7   0   11.49    0.60
  -4   7   0   10.82    0.65
   4   7   0   10.57    0.49
  -4   7   0   11.45    0.64
  -4   7   0   11.10    0.57
  -5  -7   0    0.25    0.26
   5  -7   0   -0.01    0.10
  -5  -7   0    0.65    0.42
  -5  -7   0    0.14    0.17
  -5  -7   0    0.32    0.12
   5  -7   0    0.12    0.15
  -5   7   0    0.03    0.12
   5   7   0    0.17    0.16
  -5   7   0    0.03    0.09
  -5   7   0    0.17    0.21
   5   7   0    0.33    0.14
  -5   7   0    0.15    0.16
  -6  -7   0    3.44    0.70
  -6  -7   0    3.58    0.56
  -6  -7   0    3.47    0.55
  -6  -7   0    3.00    0.36
   6  -7   0    3.09    0.54
  -6   7   0    2.64    0.37
   6   7   0    3.02    0.42
   6   7   0    2.83    0.37
  -6   7   0    2.22    0.43
  -6   7   0    3.01    0.40
  -6   7   0    3.54    0.60
  -7  -7   0   -0.01    0.12
   7  -7   0    0.04    0.19
  -7  -7   0   -0.38    0.23
  -7  -7   0    0.06    0.24
  -7  -7   0    0.40    0.51
   7   7   0    0.29    0.21
  -7   7   0    0.16    0.16
  -7   7   0    0.08    0.32
  -7   7   0    0.11    0.22
   8  -7   0    2.26    0.50
  -8  -7   0    2.80    0.57
  -8  -7   0    2.54    0.79
   8   7   0    3.34    0.48
  -8   7   0    2.89    0.55
  -8   7   0    2.76    0.66
  -9  -7   0    1.14    0.39
  -9  -7   0   -0.49    0.48
  -9   7   0   -0.04    0.42
  -9   7   0    0.36    0.28
   9   7   0   -0.07    0.21
 -10  -7   0    0.80    0.27
 -10  -7   0    0.39    0.66
 -10   7   0   -0.13    0.18
 -10   7   0   -0.14    0.49
 -11  -7   0   -0.46    0.59
 -11  -7   0    0.85    0.29
 -11   7   0    0.37    0.25
 -11   7   0    0.30    0.51
   0  -8   0    0.05    0.14
   0  -8   0    0.02    0.08
   0  -8   0    0.15    0.21
   0   8   0    0.05    0.09
   0   8   0    0.16    0.11
   0   8   0    0.10    0.10
  -1  -8   0   59.92    1.38
   1  -8   0   60.65    1.84
   1  -8   0   61.94    1.66
  -1  -8   0   59.65    1.80
  -1  -8   0   58.43    1.74
  -1   8   0   60.66    1.44
  -1   8   0   61.87    1.44
  -1   8   0   61.86    1.30
   1   8   0   60.64    1.44
   1   8   0   62.14    1.34
   2  -8   0    1.32    0.28
  -2  -8   0    1.22    0.40
  -2  -8   0    2.00    0.41
  -2  -8   0    1.42    0.26
   2  -8   0    1.82    0.42
  -2   8   0    1.67    0.26
   2   8   0    1.48    0.26
  -2   8   0    1.17    0.23
   2   8   0    1.27    0.21
  -2   8   0    1.58    0.29
   3  -8   0   38.28    1.45
   3  -8   0   41.47    1.26
  -3  -8   0   38.07    1.41
  -3  -8   0   41.35    1.60
  -3  -8   0   41.27    1.24
   3   8   0   40.00    1.02
  -3   8   0   42.52    1.16
   3   8   0   38.16    1.17
  -3   8   0   41.29    1.26
  -3   8   0   40.69    1.18
   4  -8   0    0.14    0.12
  -4  -8   0   -0.15    0.26
   4  -8   0    0.20    0.22
  -4  -8   0   -0.03    0.10
  -4  -8   0   -0.07    0.33
  -4   8   0    0.19    0.14
  -4   8   0   -0.09    0.19
  -4   8   0   -0.07    0.19
   4   8   0    0.05    0.12
   4   8   0    0.00    0.10
   5  -8   0    5.87    0.60
  -5  -8   0    6.25    0.76
  -5  -8   0    6.65    0.57
   5  -8   0    6.27    0.46
  -5  -8   0    5.94    0.87
   5   8   0    6.42    0.42
  -5   8   0    5.93    0.46
  -5   8   0    6.06    0.47
  -5   8   0    5.16    0.60
  -5   8   0    6.36    0.59
   5   8   0    7.56    0.53
  -6  -8   0    0.93    0.55
   6  -8   0    1.13    0.39
  -6  -8   0    0.88    0.31
   6  -8   0    1.27    0.33
  -6  -8   0    1.13    0.24
  -6  -8   0    0.59    0.35
   6   8   0    1.23    0.32
   6   8   0    1.25    0.27
  -6   8   0    1.84    0.42
  -6   8   0    1.63    0.46
  -6   8   0    1.30    0.30
  -7  -8   0   -0.15    0.50
   7  -8   0    0.43    0.25
  -7  -8   0    0.43    0.28
  -7  -8   0    0.11    0.33
  -7   8   0    0.68    0.32
   7   8   0    0.60    0.26
  -7   8   0    1.48    0.48
  -7   8   0    0.18    0.17
  -8  -8   0   -0.45    0.50
  -8  -8   0    0.42    0.24
   8  -8   0    0.04    0.20
   8   8   0    0.02    0.20
  -8   8   0    0.06    0.15
  -8   8   0   -0.27    0.37
  -9  -8   0    2.26    0.53
  -9  -8   0    1.44    0.79
   9   8   0    1.65    0.40
  -9   8   0    2.06    0.49
  -9   8   0    0.61    0.54
 -10  -8   0    0.35    0.25
 -10  -8   0   -0.21    0.59
 -10   8   0   -0.86    0.46
 -10   8   0   -0.04    0.21
 -11  -8   0   -0.32    0.39
 -11   8   0    0.19    0.18
 -11   8   0   -0.29    0.46
   0  -9   0   -0.13    0.27
   0  -9   0   -0.12    0.13
   0  -9   0    0.05    0.08
   0   9   0    0.08    0.10
   0   9   0   -0.08    0.10
   0   9   0    0.00    0.13
  -1  -9   0    0.50    0.22
  -1  -9   0    0.65    0.32
   1  -9   0    0.38    0.20
   1  -9   0    0.72    0.32
  -1  -9   0    0.61    0.16
   1   9   0    0.55    0.17
  -1   9   0    0.26    0.20
  -1   9   0    0.41    0.14
  -1   9   0    0.53    0.17
   1   9   0    0.50    0.17
   2  -9   0    0.58    0.22
  -2  -9   0    0.49    0.18
  -2  -9   0    0.50    0.31
   2  -9   0    0.88    0.34
  -2  -9   0    0.35    0.35
  -2   9   0    0.56    0.20
  -2   9   0    0.57    0.17
  -2   9   0    0.64    0.20
   2   9   0    0.64    0.17
   2   9   0    0.35    0.17
  -3  -9   0    2.77    0.41
   3  -9   0    2.62    0.40
  -3  -9   0    2.31    0.52
  -3  -9   0    2.77    0.58
   3  -9   0    2.28    0.49
   3   9   0    1.98    0.34
  -3   9   0    2.85    0.38
   3   9   0    3.18    0.35
  -3   9   0    3.31    0.45
  -3   9   0    2.70    0.37
  -4  -9   0    2.56    0.54
   4  -9   0    2.46    0.38
  -4  -9   0    2.00    0.57
   4  -9   0    1.79    0.43
  -4  -9   0    2.73    0.43
   4   9   0    2.41    0.32
  -4   9   0    2.53    0.37
  -4   9   0    1.92    0.39
  -4   9   0    2.06    0.37
   4   9   0    2.22    0.38
  -5  -9   0    2.75    0.61
   5  -9   0    3.60    0.46
  -5  -9   0    4.18    0.77
   5  -9   0    3.82    0.64
  -5  -9   0    3.00    0.49
   5   9   0    3.33    0.46
  -5   9   0    4.43    0.58
   5   9   0    3.84    0.40
  -5   9   0    2.84    0.49
  -5   9   0    3.02    0.43
  -5   9   0    3.58    0.47
   6  -9   0    0.16    0.21
  -6  -9   0    0.04    0.16
  -6  -9   0    0.25    0.35
  -6  -9   0   -0.03    0.40
  -6   9   0    0.14    0.25
   6   9   0    0.18    0.23
  -6   9   0    0.08    0.17
  -6   9   0    0.21    0.34
  -7  -9   0    1.57    0.41
  -7  -9   0    0.64    0.53
  -7  -9   0    1.17    0.60
   7  -9   0    1.68    0.44
  -7   9   0    1.57    0.50
  -7   9   0    1.28    0.31
  -7   9   0    1.26    0.38
   7   9   0    1.46    0.36
  -8  -9   0    0.86    0.33
  -8  -9   0   -0.09    0.40
   8  -9   0    0.28    0.19
  -8   9   0   -0.01    0.36
  -8   9   0    0.25    0.23
   8   9   0    0.20    0.22
  -9  -9   0    0.30    0.25
  -9  -9   0    0.25    0.62
  -9   9   0   -0.17    0.13
  -9   9   0    0.49    0.53
   9   9   0   -0.05    0.21
 -10  -9   0   -0.42    0.55
 -10   9   0    0.37    0.30
 -11  -9   0    0.34    0.70
 -11   9   0    0.32    0.23
 -11   9   0   -0.37    0.46
   0 -10   0    1.11    0.22
   0 -10   0    1.30    0.48
   0 -10   0    1.49    0.37
   0  10   0    1.84    0.27
   0  10   0    1.40    0.29
   0  10   0    1.52    0.29
  -1 -10   0    0.09    0.10
  -1 -10   0   -0.14    0.17
   1 -10   0   -0.05    0.24
   1 -10   0    0.00    0.13
  -1 -10   0    0.10    0.28
  -1  10   0   -0.18    0.09
   1  10   0   -0.02    0.09
  -1  10   0    0.01    0.09
  -1  10   0    0.07    0.17
   1  10   0    0.03    0.13
  -2 -10   0    0.43    0.32
  -2 -10   0    0.11    0.39
   2 -10   0    0.37    0.18
  -2 -10   0    0.66    0.20
   2 -10   0    0.53    0.37
   2  10   0    0.56    0.21
  -2  10   0    0.72    0.27
   2  10   0    0.48    0.18
  -2  10   0    0.57    0.21
  -2  10   0    0.28    0.15
  -3 -10   0    0.09    0.25
   3 -10   0    0.36    0.19
   3 -10   0    0.36    0.25
  -3 -10   0    0.40    0.19
  -3 -10   0    0.55    0.44
  -3  10   0    0.09    0.14
  -3  10   0    0.34    0.17
  -3  10   0    0.45    0.26
   3  10   0    0.14    0.13
   3  10   0    0.39    0.21
   4 -10   0    0.19    0.15
   4 -10   0    0.13    0.28
  -4 -10   0   -0.01    0.24
  -4 -10   0    0.16    0.37
  -4 -10   0    0.24    0.20
  -4  10   0    0.11    0.16
  -4  10   0    0.02    0.17
   4  10   0   -0.03    0.11
   4  10   0    0.37    0.22
  -4  10   0    0.39    0.23
   5 -10   0    0.43    0.32
  -5 -10   0    1.68    0.55
  -5 -10   0    1.37    0.49
  -5 -10   0    1.13    0.34
   5  10   0    0.40    0.22
  -5  10   0    0.78    0.35
  -5  10   0    0.90    0.29
   5  10   0    0.50    0.18
  -5  10   0    0.62    0.27
  -6 -10   0    1.28    0.54
  -6 -10   0    1.66    0.40
  -6 -10   0    1.70    0.58
   6 -10   0    1.22    0.39
   6  10   0    1.48    0.38
  -6  10   0    1.14    0.32
  -6  10   0    1.77    0.43
  -6  10   0    1.56    0.48
  -7 -10   0    0.71    0.28
  -7 -10   0    1.16    0.62
   7 -10   0    2.43    0.53
  -7  10   0    1.10    0.40
  -7  10   0    1.33    0.31
   7  10   0    1.05    0.36
  -7  10   0    1.51    0.51
  -8 -10   0    0.55    0.28
  -8 -10   0    1.03    0.64
   8 -10   0    0.99    0.34
  -8  10   0    0.74    0.51
   8  10   0    0.39    0.29
  -8  10   0    0.58    0.31
  -9 -10   0    0.57    0.26
  -9 -10   0   -0.88    0.42
  -9  10   0    0.26    0.23
  -9  10   0   -0.81    0.37
   9  10   0    0.09    0.25
 -10 -10   0    0.88    0.33
 -10 -10   0   -0.36    0.57
 -10  10   0    0.37    0.22
 -10  10   0   -0.99    0.47
   0 -11   0   -0.32    0.25
   0 -11   0   -0.01    0.09
   0 -11   0   -0.07    0.17
   0  11   0   -0.15    0.14
   0  11   0    0.21    0.19
   0  11   0    0.03    0.12
  -1 -11   0    6.78    0.46
  -1 -11   0    6.66    0.69
   1 -11   0    6.74    0.62
   1 -11   0    8.56    1.00
  -1 -11   0    7.70    0.96
   1  11   0    7.46    0.48
   1  11   0    6.88    0.53
  -1  11   0    6.35    0.52
  -1  11   0    6.78    0.43
   1  11   0    6.90    0.49
  -1  11   0    7.00    0.55
  -2 -11   0    0.14    0.11
   2 -11   0    0.42    0.20
  -2 -11   0    0.21    0.23
   2 -11   0    0.16    0.27
  -2 -11   0    0.02    0.30
   2  11   0   -0.04    0.11
  -2  11   0    0.11    0.21
  -2  11   0    0.26    0.18
   2  11   0    0.06    0.19
  -2  11   0    0.21    0.15
  -3 -11   0    0.09    0.14
   3 -11   0   -0.07    0.21
   3 -11   0    0.14    0.13
  -3 -11   0   -0.22    0.27
  -3 -11   0    0.10    0.40
   3  11   0   -0.12    0.11
  -3  11   0   -0.01    0.11
  -3  11   0    0.00    0.21
   3  11   0    0.06    0.19
  -3  11   0    0.03    0.13
  -4 -11   0    0.20    0.17
   4 -11   0   -0.06    0.29
   4 -11   0   -0.03    0.13
  -4 -11   0   -0.19    0.33
  -4 -11   0    0.74    0.50
   4  11   0    0.17    0.19
  -4  11   0    0.22    0.23
  -4  11   0    0.34    0.19
   4  11   0    0.18    0.15
  -4  11   0   -0.05    0.22
   5 -11   0    2.32    0.57
  -5 -11   0    2.47    0.47
  -5 -11   0    1.88    0.60
  -5 -11   0    1.73    0.59
   5  11   0    1.44    0.38
  -5  11   0    2.60    0.52
  -5  11   0    2.57    0.49
  -5  11   0    1.70    0.36
   6 -11   0    0.92    0.36
  -6 -11   0    0.72    0.30
  -6 -11   0    0.44    0.47
  -6 -11   0    0.68    0.46
  -6  11   0    0.41    0.39
  -6  11   0    0.67    0.26
   6  11   0    0.87    0.33
  -6  11   0    0.62    0.29
  -7 -11   0    0.85    0.35
   7 -11   0    1.00    0.35
  -7 -11   0    0.87    0.59
   7  11   0    0.55    0.33
  -7  11   0    0.34    0.38
  -7  11   0    0.75    0.34
  -8 -11   0    1.04    0.64
  -8 -11   0    0.84    0.33
   8 -11   0    0.54    0.31
   8  11   0    0.23    0.29
  -8  11   0    0.69    0.50
  -8  11   0    0.17    0.25
  -9 -11   0    0.87    0.33
  -9 -11   0   -0.01    0.46
   9  11   0   -0.11    0.23
  -9  11   0   -0.56    0.49
  -9  11   0    0.56    0.32
 -10 -11   0   -0.01    0.55
 -10 -11   0    0.48    0.22
 -10  11   0    0.14    0.20
 -10  11   0   -1.15    0.41
   0 -12   0    1.70    0.59
   0 -12   0    0.49    0.17
   0 -12   0    0.59    0.27
   0  12   0    0.37    0.24
   0  12   0    0.50    0.19
   0  12   0    0.34    0.23
  -1 -12   0    7.89    0.50
   1 -12   0    7.70    1.01
  -1 -12   0    7.56    1.00
   1 -12   0    7.33    0.68
  -1 -12   0    6.51    0.84
   1  12   0    7.28    0.50
  -1  12   0    6.45    0.66
  -1  12   0    7.22    0.59
   1  12   0    6.81    0.52
  -1  12   0    6.91    0.45
   1  12   0    7.95    0.60
  -2 -12   0    2.61    0.59
  -2 -12   0    3.05    0.73
  -2 -12   0    3.18    0.41
   2 -12   0    2.38    0.64
   2 -12   0    2.53    0.47
   2  12   0    2.78    0.46
  -2  12   0    2.59    0.45
  -2  12   0    2.50    0.42
   2  12   0    2.16    0.35
  -2  12   0    2.91    0.38
  -3 -12   0    9.10    1.10
   3 -12   0    9.74    0.94
   3 -12   0    8.57    0.70
  -3 -12   0    7.70    0.58
  -3 -12   0    9.67    1.14
  -3  12   0    7.85    0.67
  -3  12   0    7.84    0.62
  -3  12   0    8.22    0.56
   3  12   0    9.09    0.65
   3  12   0    8.37    0.53
  -4 -12   0    4.82    0.59
  -4 -12   0    3.69    0.78
  -4 -12   0    5.24    0.88
   4 -12   0    4.91    0.81
   4  12   0    4.34    0.59
  -4  12   0    4.50    0.56
  -4  12   0    5.18    0.59
   4  12   0    4.56    0.49
  -4  12   0    5.14    0.69
  -5 -12   0    0.16    0.26
  -5 -12   0    0.09    0.48
  -5 -12   0    0.39    0.23
   5 -12   0    0.18    0.25
  -5  12   0    0.05    0.26
   5  12   0    0.46    0.28
  -5  12   0    0.21    0.20
  -5  12   0    0.32    0.31
  -6 -12   0   -0.06    0.42
   6 -12   0    1.29    0.42
  -6 -12   0    0.76    0.51
  -6 -12   0    0.94    0.34
   6  12   0    1.47    0.37
  -6  12   0    1.15    0.35
  -6  12   0    1.17    0.41
  -6  12   0    1.10    0.45
  -7 -12   0    0.42    0.41
  -7 -12   0    0.32    0.22
   7 -12   0    0.85    0.33
  -7  12   0    0.25    0.35
  -7  12   0    0.47    0.33
   7  12   0   -0.11    0.20
  -8 -12   0    0.09    0.22
   8 -12   0    0.60    0.29
  -8 -12   0   -0.35    0.46
  -8  12   0    0.26    0.23
  -8  12   0   -0.29    0.46
   8  12   0   -0.11    0.21
  -9 -12   0    0.81    0.30
  -9 -12   0    0.38    0.43
   9  12   0    0.21    0.29
  -9  12   0    1.14    0.43
  -9  12   0   -0.46    0.53
   0 -13   0    0.10    0.35
   0 -13   0    0.09    0.23
   0  13   0   -0.31    0.20
   0  13   0   -0.15    0.20
  -1 -13   0   30.55    1.67
   1 -13   0   25.85    1.51
   1 -13   0   31.33    1.45
  -1 -13   0   32.07    1.58
   1  13   0   28.60    1.22
  -1  13   0   30.62    1.26
   1  13   0   29.50    1.12
  -1  13   0   30.32    1.21
   2 -13   0   11.30    1.03
   2 -13   0    9.74    0.80
  -2 -13   0    9.02    1.16
  -2 -13   0    8.35    1.02
   2  13   0    7.28    0.64
  -2  13   0   10.60    0.76
   2  13   0    8.10    0.59
  -2  13   0    9.76    0.70
   3 -13   0    0.37    0.38
  -3 -13   0   -0.87    0.34
   3 -13   0    0.32    0.21
  -3 -13   0    0.45    0.32
   3  13   0    0.63    0.24
  -3  13   0    0.45    0.25
  -3  13   0    0.41    0.29
   3  13   0    0.28    0.24
   4 -13   0    0.16    0.28
  -4 -13   0   -0.52    0.41
  -4 -13   0    0.16    0.34
   4  13   0    0.40    0.28
  -4  13   0    0.03    0.14
  -4  13   0    0.00    0.17
  -5 -13   0    0.00    0.46
   5 -13   0    0.45    0.33
  -5 -13   0    0.01    0.38
  -5  13   0    0.69    0.34
   5  13   0    0.25    0.24
  -5  13   0    0.21    0.21
   6 -13   0    1.06    0.38
  -6 -13   0    0.87    0.47
  -6 -13   0    0.15    0.51
  -6  13   0    0.41    0.36
   6  13   0    0.15    0.29
  -6  13   0    0.17    0.20
  -7 -13   0    2.43    0.80
   7 -13   0    1.92    0.54
   7  13   0    1.06    0.41
  -7  13   0    1.87    0.51
  -8 -13   0   -0.09    0.33
   8 -13   0    0.58    0.29
  -8  13   0    0.06    0.24
   8  13   0   -0.23    0.24
  -9 -13   0   -0.04    0.32
  -9  13   0    0.11    0.25
   9  13   0   -0.41    0.24
   0 -14   0   45.80    2.10
   0 -14   0   47.40    1.95
   0  14   0   46.51    1.64
   0  14   0   48.39    1.57
  -1 -14   0    1.45    0.45
  -1 -14   0    1.34    0.56
   1 -14   0    0.62    0.41
   1 -14   0    1.98    0.46
   1  14   0    1.09    0.33
   1  14   0    1.23    0.35
  -1  14   0    1.68    0.42
  -1  14   0    1.41    0.38
   2 -14   0    0.05    0.24
  -2 -14   0    0.52    0.28
  -2 -14   0    0.25    0.48
   2 -14   0    0.22    0.18
  -2  14   0    0.11    0.21
   2  14   0    0.13    0.18
   2  14   0    0.15    0.24
  -2  14   0   -0.39    0.19
  -3 -14   0    1.99    0.55
   3 -14   0    1.14    0.45
  -3 -14   0    1.44    0.64
  -3  14   0    1.60    0.39
   3  14   0    1.47    0.35
  -3  14   0    2.28    0.50
   3  14   0    1.82    0.43
  -4 -14   0    4.73    0.86
  -4 -14   0    3.97    0.82
   4 -14   0    3.59    0.74
  -4  14   0    3.02    0.52
   4  14   0    3.52    0.56
  -4  14   0    3.33    0.60
  -5 -14   0    0.36    0.32
   5 -14   0    0.22    0.26
  -5 -14   0   -0.22    0.48
  -5  14   0    0.09    0.27
  -5  14   0   -0.34    0.15
   5  14   0    0.27    0.26
  -6 -14   0    0.81    0.47
   6 -14   0    0.52    0.30
  -6 -14   0    0.10    0.50
   6  14   0    0.04    0.19
  -6  14   0   -0.14    0.15
  -6  14   0   -0.22    0.27
   7 -14   0    1.94    0.51
  -7 -14   0    0.76    0.57
   7  14   0    0.75    0.40
  -7  14   0    1.32    0.46
  -8 -14   0   -0.17    0.31
   8 -14   0    0.65    0.29
   8  14   0   -0.66    0.22
  -8  14   0    0.35    0.26
   0 -15   0   -0.04    0.43
   0 -15   0    0.32    0.25
   0  15   0    0.40    0.29
   0  15   0    0.26    0.20
  -1 -15   0   11.30    0.99
   1 -15   0   11.46    0.92
  -1 -15   0   11.86    1.40
   1 -15   0   10.32    1.27
   1  15   0    9.00    0.70
  -1  15   0   11.33    0.83
  -1  15   0   10.01    0.79
   1  15   0   10.72    0.79
   2 -15   0    2.83    0.69
  -2 -15   0    4.45    0.83
   2 -15   0    4.63    0.73
  -2 -15   0    3.61    0.88
   2  15   0    3.56    0.53
  -2  15   0    3.40    0.55
   2  15   0    2.77    0.52
  -2  15   0    3.74    0.64
  -3 -15   0    4.12    0.80
  -3 -15   0    2.05    0.67
   3 -15   0    2.53    0.66
  -3  15   0    3.43    0.57
   3  15   0    2.28    0.50
  -3  15   0    2.45    0.51
  -4 -15   0   -0.15    0.49
   4 -15   0    0.83    0.36
  -4 -15   0    0.72    0.43
   4  15   0    0.17    0.25
  -4  15   0    0.33    0.27
  -4  15   0    0.25    0.22
  -5 -15   0    0.62    0.63
  -5 -15   0    1.09    0.44
   5 -15   0    0.36    0.32
  -5  15   0    0.90    0.41
   5  15   0    0.67    0.35
  -5  15   0    0.71    0.33
  -6 -15   0    0.44    0.56
  -6 -15   0    0.41    0.37
  -6  15   0    0.19    0.34
   6  15   0   -0.02    0.25
  -6  15   0   -0.03    0.16
   7 -15   0    0.95    0.33
  -7 -15   0    1.20    0.57
   7  15   0    0.42    0.33
  -7  15   0    0.47    0.34
  -8 -15   0    1.20    0.57
   8 -15   0    1.09    0.32
   8  15   0    0.84    0.38
  -8  15   0    1.15    0.40
   0 -16   0    2.61    0.57
   0 -16   0    1.68    0.68
   0  16   0    1.89    0.48
   0  16   0    2.50    0.52
   1 -16   0    1.58    0.65
  -1 -16   0    2.27    0.55
   1 -16   0    3.07    0.60
  -1 -16   0    1.80    0.73
  -1  16   0    1.63    0.46
  -1  16   0    1.76    0.41
   1  16   0    1.82    0.45
   1  16   0    1.80    0.46
   2 -16   0    0.22    0.30
  -2 -16   0   -0.28    0.33
  -2 -16   0    1.14    0.39
  -2  16   0    0.56    0.29
  -2  16   0    0.32    0.34
   2  16   0   -0.07    0.21
   2  16   0    0.41    0.30
  -3 -16   0    2.78    0.65
  -3 -16   0    1.38    0.60
   3 -16   0    2.38    0.67
  -3  16   0    2.62    0.52
   3  16   0    1.27    0.39
  -3  16   0    2.02    0.49
   4 -16   0    0.46    0.36
  -4 -16   0    0.12    0.24
  -4 -16   0   -0.56    0.51
   4  16   0    0.07    0.26
  -4  16   0   -0.25    0.16
  -4  16   0    0.26    0.33
  -5 -16   0   -0.05    0.57
  -5 -16   0    1.07    0.42
   5 -16   0    0.92    0.35
   5  16   0    0.28    0.28
  -5  16   0    0.63    0.38
  -5  16   0    0.17    0.23
   6 -16   0    0.67    0.29
  -6 -16   0    0.55    0.31
  -6 -16   0    0.08    0.61
  -6  16   0    0.03    0.22
   6  16   0   -0.17    0.22
  -7 -16   0    1.23    0.47
   7 -16   0    0.59    0.28
   7  16   0    0.07    0.28
  -7  16   0    0.14    0.29
   0 -17   0   -0.16    0.42
   0 -17   0    0.85    0.29
   0  17   0   -0.11    0.30
   0  17   0    0.11    0.21
   1 -17   0    0.87    0.53
  -1 -17   0    0.13    0.24
  -1 -17   0   -0.14    0.50
   1 -17   0    0.23    0.20
   1  17   0   -0.06    0.26
  -1  17   0    0.27    0.24
   1  17   0    0.16    0.28
  -1  17   0   -0.31    0.22
   2 -17   0    2.30    0.64
  -2 -17   0    3.62    0.69
  -2 -17   0    1.98    0.76
  -2  17   0    1.84    0.51
  -2  17   0    1.70    0.42
   2  17   0    1.89    0.50
  -3 -17   0    4.95    0.90
   3 -17   0    7.85    1.17
  -3 -17   0    7.75    1.23
   3  17   0    6.31    0.84
  -3  17   0    7.12    0.86
  -3  17   0    6.08    0.83
  -4 -17   0   -0.08    0.56
   4 -17   0    1.19    0.42
  -4 -17   0    0.57    0.27
  -4  17   0    0.28    0.33
  -4  17   0    0.45    0.28
   4  17   0    0.24    0.29
   5 -17   0    0.56    0.29
  -5 -17   0   -0.14    0.60
  -5 -17   0    0.39    0.29
   5  17   0   -0.11    0.20
  -5  17   0    0.06    0.29
  -5  17   0   -0.23    0.20
   6 -17   0    1.24    0.37
   6  17   0    0.26    0.31
  -6  17   0   -0.11    0.31
   0 -18   0    0.79    0.27
   0 -18   0    0.28    0.45
   0  18   0    0.36    0.27
   0  18   0    0.33    0.34
   1 -18   0    0.32    0.33
  -1 -18   0    0.93    0.30
  -1 -18   0    0.59    0.57
  -1  18   0   -0.31    0.28
   1  18   0    0.28    0.29
  -1  18   0    0.05    0.23
   1  18   0   -0.45    0.28
  -2 -18   0    2.88    0.86
  -2 -18   0    3.05    0.62
   2 -18   0    3.63    0.82
   2  18   0    3.32    0.64
  -2  18   0    1.87    0.45
  -2  18   0    3.25    0.65
   3 -18   0    1.28    0.48
  -3 -18   0    0.92    0.34
  -3 -18   0    0.43    0.44
  -3  18   0    0.57    0.30
   3  18   0    0.42    0.34
  -3  18   0   -0.11    0.24
  -4 -18   0    1.02    0.38
   4 -18   0    1.64    0.49
  -4 -18   0    0.22    0.64
   4  18   0    0.49    0.36
  -4  18   0    0.61    0.40
  -4  18   0    0.77    0.33
  -5 -18   0    0.85    0.31
  -5 -18   0   -0.43    0.51
   5 -18   0    0.75    0.29
   5  18   0    0.28    0.24
  -5  18   0   -0.14    0.20
  -5  18   0    0.19    0.32
   0 -19   0    1.50    0.64
   0  19   0    0.04    0.31
  -1 -19   0    0.84    0.62
   1 -19   0    1.44    0.60
  -1 -19   0    1.14    0.39
  -1  19   0    0.06    0.34
   1  19   0    0.59    0.32
  -1  19   0    0.63    0.27
  -2 -19   0    0.03    0.55
   2 -19   0    0.75    0.40
  -2  19   0    0.07    0.20
   2  19   0   -0.03    0.18
  -2  19   0    0.43    0.41
   3 -19   0    1.21    0.50
  -3 -19   0   -0.04    0.56
  -3  19   0    0.75    0.32
  -3  19   0    0.46    0.39
   3  19   0    0.17    0.28
   4 -19   0    0.63    0.28
  -4 -19   0    0.51    0.64
  -4  19   0   -0.28    0.27
  -4  19   0    0.14    0.22
   0 -20   0    1.73    0.58
  -1 -20   0    1.70    0.62
  -1 -20   0    1.60    0.40
  -1  20   0    0.69    0.42
   1  20   0    0.30    0.34
  -1  20   0    0.37    0.32
 -12   0   1    0.41    0.33
 -11   0   1   -0.24    0.35
 -10   0   1   -0.04    0.36
 -10   0   1   -0.01    0.43
  -9   0   1   -0.20    0.26
  -9   0   1    0.07    0.17
  -9   0   1   -0.64    0.32
  -8   0   1   -0.26    0.31
   8   0  -1    0.00    0.12
  -8   0   1   -0.17    0.12
  -8   0   1   -0.01    0.34
   8   0  -1   -0.15    0.10
  -7   0   1    0.21    0.27
   7   0  -1    0.05    0.09
  -7   0   1   -0.18    0.25
   7   0  -1    0.26    0.15
  -7   0   1   -0.05    0.11
   6   0  -1   -0.01    0.09
   6   0  -1   -0.07    0.07
  -6   0   1   -0.08    0.14
  -6   0   1    0.12    0.24
  -6   0   1   -0.08    0.10
  -5   0   1    0.18    0.10
  -5   0   1    0.11    0.19
   5   0  -1    0.37    0.16
  -5   0   1    0.34    0.19
   5   0  -1    0.00    0.06
  -4   0   1   -0.06    0.14
  -4   0   1    0.03    0.07
  -4   0   1   -0.05    0.10
   4   0  -1    0.00    0.05
   4   0  -1    0.07    0.09
   3   0  -1    0.05    0.08
   3   0  -1    0.04    0.04
  -3   0   1    0.14    0.10
  -3   0   1    0.05    0.06
  -3   0   1    0.01    0.12
   2   0  -1    0.00    0.05
  -2   0   1    0.17    0.10
  -2   0   1    0.04    0.06
  -2   0   1    0.00    0.04
   2   0  -1    0.02    0.03
   2   0  -1    0.02    0.03
  -2   0   1    0.04    0.03
   1   0  -1    0.17    0.06
  -1   0   1    0.07    0.03
  -1   0   1    0.08    0.05
  -1   0   1    0.13    0.06
   1   0  -1    0.12    0.06
  -1   0   1    0.07    0.05
   1   0  -1    0.06    0.03
   0   0   1   -0.32    0.03
   0   0   1   -0.38    0.02
   0   0   1   -0.32    0.03
   0   0  -1   -0.42    0.01
   0   0   1   -0.29    0.03
   0   0   1   -0.37    0.02
  -1   0  -1   -0.33    0.04
   1   0   1   -0.32    0.05
  -1   0  -1   -0.29    0.05
  -1   0  -1   -0.31    0.05
   1   0   1   -0.19    0.06
  -1   0  -1   -0.13    0.07
   2   0   1   -0.10    0.04
  -2   0  -1    0.00    0.11
  -2   0  -1   -0.10    0.05
  -2   0  -1   -0.09    0.06
  -2   0  -1   -0.16    0.03
  -2   0  -1   -0.21    0.10
   2   0   1   -0.07    0.05
   3   0   1   -0.03    0.05
  -3   0  -1   -0.11    0.05
   3   0   1    0.06    0.07
  -3   0  -1    0.15    0.15
  -3   0  -1   -0.13    0.06
  -3   0  -1    0.25    0.14
  -4   0  -1    0.11    0.16
   4   0   1    0.15    0.08
  -4   0  -1    0.10    0.09
  -4   0  -1    0.26    0.12
   4   0   1    0.07    0.08
  -4   0  -1    0.34    0.20
   5   0   1   -0.01    0.08
  -5   0  -1   -0.13    0.07
  -5   0  -1   -0.01    0.18
   5   0   1   -0.02    0.07
  -5   0  -1   -0.12    0.17
  -5   0  -1   -0.05    0.06
   6   0   1    0.00    0.08
   6   0   1   -0.09    0.09
  -6   0  -1    0.03    0.25
  -6   0  -1    0.08    0.13
  -6   0  -1   -0.14    0.15
  -7   0  -1   -0.17    0.10
   7   0   1    0.08    0.10
   7   0   1    0.05    0.13
  -7   0  -1   -0.23    0.24
  -7   0  -1   -0.22    0.29
  -8   0  -1   -0.15    0.33
   8   0   1   -0.02    0.13
  -8   0  -1    0.21    0.34
  -8   0  -1    0.02    0.16
  -9   0  -1    0.06    0.40
  -9   0  -1    0.05    0.34
  -9   0  -1   -0.06    0.15
 -10   0  -1   -0.18    0.31
 -10   0  -1    0.02    0.18
 -11   0  -1   -0.61    0.30
 -12   0  -1    0.16    0.30
 -12  -1   1    0.96    0.52
 -12   1   1    0.22    0.44
 -11  -1   1   -0.10    0.71
 -11  -1   1   -0.15    0.30
 -11   1   1    0.49    0.45
 -10  -1   1   -0.12    0.31
 -10  -1   1    0.02    0.48
 -10   1   1    0.27    0.18
 -10   1   1   -0.51    0.45
 -10   1   1   -0.20    0.38
  -9  -1   1    5.35    0.87
  -9  -1   1    3.97    0.73
  -9  -1   1    4.26    0.53
  -9   1   1    3.49    0.72
  -9   1   1    4.64    0.60
  -9   1   1    3.35    0.66
  -8  -1   1    2.26    0.50
  -8  -1   1    2.58    0.61
  -8  -1   1    2.23    0.41
  -8  -1   1    1.58    0.34
   8  -1  -1    1.51    0.37
   8   1  -1    1.84    0.39
  -8   1   1    1.92    0.38
   8   1  -1    2.03    0.31
  -8   1   1    1.04    0.42
  -8   1   1    2.29    0.56
  -7  -1   1    0.72    0.21
  -7  -1   1    0.83    0.27
  -7  -1   1    1.62    0.46
   7  -1  -1    1.22    0.22
  -7  -1   1    0.86    0.36
   7  -1  -1    0.83    0.26
  -7   1   1    1.19    0.37
   7   1  -1    1.05    0.22
  -7   1   1    0.61    0.35
   7   1  -1    1.06    0.27
  -7   1   1    0.83    0.24
  -6  -1   1   15.11    0.74
  -6  -1   1   15.92    0.85
   6  -1  -1   15.05    0.76
   6  -1  -1   15.66    0.57
  -6  -1   1   14.91    0.64
  -6  -1   1   15.64    0.88
  -6   1   1   15.82    0.70
   6   1  -1   15.64    0.59
  -6   1   1   14.60    0.79
  -6   1   1   16.47    0.90
   6   1  -1   15.04    0.75
   5  -1  -1    3.11    0.23
   5  -1  -1    3.60    0.36
  -5  -1   1    3.48    0.47
  -5  -1   1    3.26    0.44
  -5  -1   1    3.18    0.27
  -5   1   1    4.02    0.39
   5   1  -1    2.90    0.23
   5   1  -1    3.24    0.33
  -5   1   1    3.50    0.37
  -5   1   1    3.61    0.24
  -5   1   1    2.79    0.44
  -4  -1   1    0.11    0.09
   4  -1  -1   -0.01    0.05
   4  -1  -1   -0.02    0.07
  -4  -1   1    0.06    0.14
  -4  -1   1    0.02    0.12
  -4   1   1    0.10    0.06
  -4   1   1    0.06    0.12
   4   1  -1    0.06    0.09
   4   1  -1   -0.03    0.05
  -4   1   1   -0.01    0.10
  -4   1   1    0.01    0.07
  -3  -1   1    7.53    0.44
   3  -1  -1    7.78    0.41
  -3  -1   1    7.45    0.29
   3  -1  -1    7.49    0.27
  -3  -1   1    7.82    0.43
  -3   1   1    7.48    0.41
   3   1  -1    8.12    0.29
  -3   1   1    7.87    0.27
   3   1  -1    7.86    0.40
  -3   1   1    7.94    0.34
  -3   1   1    7.99    0.41
   2  -1  -1   11.40    0.27
  -2  -1   1   11.58    0.45
   2  -1  -1   11.42    0.44
  -2  -1   1   11.16    0.41
   2  -1  -1   11.20    0.43
  -2  -1   1   11.04    0.29
  -2  -1   1   12.04    0.43
   2   1  -1   11.05    0.29
  -2   1   1   11.85    0.42
   2   1  -1   11.30    0.43
  -2   1   1   12.91    0.45
  -2   1   1   11.46    0.27
   2   1  -1   12.08    0.33
  -2   1   1   11.57    0.36
   1  -1  -1   99.45    1.27
  -1  -1   1   97.50    1.53
  -1  -1   1   95.65    1.52
  -1  -1   1   91.41    1.41
  -1  -1   1   97.32    1.33
   1  -1  -1   92.84    1.51
   1  -1  -1   94.74    1.53
  -1   1   1   93.72    1.38
   1   1  -1   97.04    1.40
  -1   1   1   95.75    1.27
  -1   1   1   95.16    1.45
   1   1  -1   94.61    1.33
   1   1  -1   95.89    1.53
   0  -1   1   32.62    0.52
   0  -1   1   30.89    0.59
   0  -1  -1   27.81    0.57
   0  -1  -1   32.79    0.53
   0  -1   1   31.35    0.54
   0  -1   1   32.89    0.51
   0   1  -1   32.27    0.52
   0   1  -1   26.76    0.57
   0   1   1   31.97    0.57
   0   1   1   29.32    0.54
   0   1   1   31.38    0.52
  -1  -1  -1  590.78    7.79
   1  -1   1  603.25    8.15
  -1  -1  -1  602.35    8.02
  -1  -1  -1  601.07    8.44
   1  -1   1  601.46    7.99
  -1  -1  -1  588.67    8.11
  -1   1  -1  599.15    7.98
  -1   1  -1  598.92    8.00
  -1   1  -1  613.08    8.29
  -1   1  -1  589.68    8.24
   1   1   1  608.93    8.01
  -1   1  -1  607.86    7.99
   1   1   1  606.20    8.01
  -2  -1  -1   66.09    1.04
  -2  -1  -1   66.69    1.04
   2  -1   1   65.20    1.11
  -2  -1  -1   64.66    1.18
  -2  -1  -1   64.76    1.33
  -2  -1  -1   66.60    1.29
  -2   1  -1   65.60    1.10
   2   1   1   65.02    1.03
  -2   1  -1   66.03    1.25
  -2   1  -1   65.16    1.17
   2   1   1   66.69    1.18
  -2   1  -1   62.77    1.19
  -3  -1  -1    0.16    0.07
  -3  -1  -1    0.07    0.08
  -3  -1  -1    0.22    0.15
  -3  -1  -1    0.24    0.18
   3  -1   1    0.14    0.08
   3   1   1    0.10    0.08
  -3   1  -1    0.27    0.11
  -3   1  -1    0.26    0.11
  -3   1  -1    0.21    0.09
  -3   1  -1    0.21    0.15
   3   1   1    0.15    0.07
  -4  -1  -1   64.45    1.60
   4  -1   1   63.90    1.35
  -4  -1  -1   64.24    1.26
   4  -1   1   65.45    1.34
  -4  -1  -1   61.37    1.54
  -4  -1  -1   63.50    1.39
  -4   1  -1   65.52    1.41
   4   1   1   64.51    1.27
  -4   1  -1   64.46    1.55
  -4   1  -1   66.65    1.35
  -4   1  -1   65.46    1.43
   4   1   1   62.91    1.34
   5  -1   1    0.23    0.12
  -5  -1  -1    0.16    0.19
  -5  -1  -1    0.30    0.25
  -5  -1  -1    0.04    0.10
   5  -1   1    0.38    0.14
  -5  -1  -1    0.38    0.13
  -5   1  -1    0.71    0.25
  -5   1  -1    0.28    0.15
   5   1   1    0.53    0.17
   5   1   1    0.18    0.09
  -5   1  -1    0.11    0.11
  -5   1  -1    0.27    0.20
  -6  -1  -1   12.72    0.58
  -6  -1  -1   11.70    0.64
   6  -1   1   12.38    0.60
   6  -1   1   11.51    0.59
  -6  -1  -1   12.99    0.84
  -6  -1  -1   13.87    0.83
   6   1   1   11.91    0.59
  -6   1  -1   12.64    0.60
   6   1   1   12.03    0.56
  -6   1  -1   12.49    0.67
  -6   1  -1   12.50    0.77
  -6   1  -1   12.05    0.71
  -7  -1  -1    2.37    0.50
  -7  -1  -1    2.17    0.54
   7  -1   1    2.02    0.33
   7  -1   1    2.25    0.35
  -7  -1  -1    2.50    0.35
  -7  -1  -1    1.99    0.37
   7   1   1    2.08    0.31
  -7   1  -1    2.15    0.38
   7   1   1    2.23    0.34
  -7   1  -1    2.74    0.51
  -7   1  -1    3.24    0.56
  -7   1  -1    2.30    0.34
  -8  -1  -1    8.47    0.77
  -8  -1  -1   10.91    1.01
   8  -1   1    9.30    0.59
  -8  -1  -1    8.81    0.65
  -8   1  -1    9.28    0.99
   8   1   1    7.67    0.54
  -8   1  -1    9.01    0.84
  -8   1  -1    8.99    0.67
  -9  -1  -1    0.20    0.21
  -9  -1  -1    0.32    0.36
  -9  -1  -1   -0.17    0.38
  -9   1  -1    0.15    0.43
  -9   1  -1   -0.03    0.33
  -9   1  -1    0.11    0.18
 -10  -1  -1    0.99    0.30
 -10  -1  -1   -0.16    0.58
 -10  -1  -1    0.75    0.44
 -10   1  -1    1.18    0.51
 -10   1  -1    1.28    0.36
 -11  -1  -1   -0.04    0.30
 -11   1  -1   -0.08    0.26
 -11   1  -1    0.38    0.22
 -12  -1  -1    0.34    0.38
 -12   1  -1    0.16    0.40
 -12  -2   1    0.63    0.42
 -12   2   1    0.40    0.47
 -11  -2   1    0.00    0.61
 -11  -2   1    0.10    0.38
 -11   2   1    0.13    0.31
 -10  -2   1   -0.28    0.28
 -10  -2   1   -0.29    0.55
 -10   2   1    0.49    0.39
 -10   2   1    0.44    0.23
  -9  -2   1    0.25    0.39
  -9  -2   1    1.01    0.27
  -9  -2   1    1.93    0.65
  -9   2   1    0.47    0.43
  -9   2   1    0.69    0.42
  -9   2   1    0.68    0.25
  -8  -2   1    2.49    0.44
   8  -2  -1    3.75    0.57
  -8  -2   1    4.20    0.50
  -8  -2   1    3.43    0.65
  -8  -2   1    4.48    0.81
  -8   2   1    2.60    0.61
   8   2  -1    4.24    0.56
  -8   2   1    2.75    0.55
  -8   2   1    3.36    0.50
   8   2  -1    3.19    0.39
   7  -2  -1    0.29    0.13
   7  -2  -1    0.22    0.17
  -7  -2   1    0.54    0.22
  -7  -2   1    0.53    0.38
  -7  -2   1    0.21    0.17
  -7  -2   1    0.02    0.27
  -7   2   1    0.33    0.12
   7   2  -1    0.52    0.17
   7   2  -1    0.22    0.14
  -7   2   1    0.18    0.17
  -7   2   1   -0.08    0.28
  -7   2   1    0.51    0.29
  -6  -2   1    1.27    0.41
   6  -2  -1    1.31    0.30
   6  -2  -1    1.18    0.20
  -6  -2   1    1.16    0.35
  -6  -2   1    1.27    0.28
  -6  -2   1    1.04    0.21
  -6   2   1    1.53    0.22
   6   2  -1    1.23    0.29
  -6   2   1    0.87    0.27
  -6   2   1    0.83    0.33
  -6   2   1    1.31    0.28
   6   2  -1    1.13    0.21
  -5  -2   1    1.01    0.29
   5  -2  -1    0.99    0.25
  -5  -2   1    0.86    0.18
   5  -2  -1    1.12    0.18
  -5  -2   1    0.90    0.23
  -5  -2   1    1.21    0.35
   5   2  -1    0.78    0.16
   5   2  -1    0.97    0.24
  -5   2   1    0.75    0.22
  -5   2   1    0.96    0.16
  -5   2   1    1.34    0.32
  -5   2   1    0.84    0.20
  -4  -2   1    2.01    0.33
  -4  -2   1    2.32    0.31
  -4  -2   1    2.21    0.24
   4  -2  -1    1.81    0.30
  -4  -2   1    2.21    0.36
  -4   2   1    1.72    0.18
   4   2  -1    2.30    0.32
  -4   2   1    2.23    0.31
   4   2  -1    1.80    0.21
  -4   2   1    2.41    0.36
  -4   2   1    1.96    0.26
  -3  -2   1   -0.04    0.04
   3  -2  -1    0.06    0.07
   3  -2  -1    0.04    0.09
  -3  -2   1    0.01    0.07
  -3  -2   1    0.06    0.10
  -3  -2   1    0.17    0.13
  -3   2   1    0.13    0.06
  -3   2   1    0.26    0.14
   3   2  -1   -0.06    0.04
  -3   2   1    0.03    0.08
   3   2  -1    0.04    0.07
  -3   2   1    0.12    0.11
   2  -2  -1   48.13    1.09
   2  -2  -1   49.68    1.06
  -2  -2   1   50.08    1.15
  -2  -2   1   49.33    0.81
  -2  -2   1   48.31    0.99
  -2  -2   1   49.76    1.08
  -2   2   1   48.79    0.96
   2   2  -1   49.16    1.08
   2   2  -1   49.96    0.80
   2   2  -1   51.29    0.89
  -2   2   1   49.08    1.02
  -2   2   1   48.68    1.06
  -2   2   1   49.64    0.83
   1  -2  -1   36.85    0.84
  -1  -2   1   38.39    0.84
  -1  -2   1   36.94    0.58
   1  -2  -1   38.47    0.83
  -1  -2   1   37.03    0.82
  -1  -2   1   37.16    0.66
   1   2  -1   37.08    0.57
   1   2  -1   39.09    0.67
  -1   2   1   37.53    0.75
  -1   2   1   37.27    0.64
  -1   2   1   36.70    0.71
   1   2  -1   37.83    0.58
   1   2  -1   38.67    0.69
   0  -2   1   58.40    0.95
   0  -2   1   56.98    1.06
   0  -2  -1   54.82    1.07
   0  -2  -1   56.69    1.04
   0  -2   1   55.17    0.95
   0  -2  -1   56.35    1.00
   0   2  -1   57.20    0.94
   0   2  -1   57.36    0.96
   0   2   1   56.04    0.94
   0   2  -1   54.55    0.88
   0   2   1   55.76    0.91
  -1  -2  -1    1.22    0.14
  -1  -2  -1    1.40    0.17
  -1  -2  -1    1.58    0.15
  -1  -2  -1    1.46    0.20
   1  -2   1    1.27    0.18
   1  -2   1    1.30    0.08
   1   2   1    1.32    0.14
  -1   2  -1    1.34    0.15
  -1   2  -1    1.48    0.13
  -1   2  -1    1.15    0.13
  -1   2  -1    1.33    0.08
   1   2   1    1.44    0.13
  -2  -2  -1  279.83    4.08
  -2  -2  -1  281.53    3.84
  -2  -2  -1  277.02    3.93
   2  -2   1  282.24    3.98
  -2  -2  -1  271.04    4.19
  -2   2  -1  279.01    3.75
   2   2   1  282.74    3.93
  -2   2  -1  279.32    3.93
  -2   2  -1  283.96    3.78
  -2   2  -1  270.41    3.99
  -2   2  -1  282.86    3.98
   3  -2   1   14.80    0.53
  -3  -2  -1   15.49    0.62
  -3  -2  -1   14.49    0.46
  -3  -2  -1   13.92    0.51
  -3  -2  -1   13.57    0.66
  -3   2  -1   14.13    0.59
  -3   2  -1   14.13    0.50
   3   2   1   15.31    0.52
  -3   2  -1   13.97    0.53
  -3   2  -1   13.94    0.46
  -4  -2  -1    0.63    0.17
  -4  -2  -1    0.59    0.21
  -4  -2  -1    0.62    0.15
   4  -2   1    0.60    0.16
  -4  -2  -1    0.52    0.27
  -4   2  -1    0.62    0.20
  -4   2  -1    0.44    0.16
  -4   2  -1    0.61    0.17
  -4   2  -1    0.37    0.13
   4   2   1    0.60    0.14
   4   2   1    0.72    0.17
   5  -2   1    6.14    0.41
  -5  -2  -1    5.70    0.58
  -5  -2  -1    4.69    0.54
  -5  -2  -1    4.66    0.37
  -5  -2  -1    5.59    0.35
   5  -2   1    6.07    0.39
  -5   2  -1    5.83    0.42
   5   2   1    5.17    0.36
  -5   2  -1    5.19    0.37
   5   2   1    5.56    0.34
  -5   2  -1    5.67    0.43
  -5   2  -1    6.40    0.53
  -6  -2  -1   34.18    1.32
  -6  -2  -1   34.55    1.01
   6  -2   1   35.37    1.13
  -6  -2  -1   33.66    1.42
   6  -2   1   36.63    1.08
  -6  -2  -1   34.79    1.12
   6   2   1   35.67    1.07
  -6   2  -1   35.34    1.16
   6   2   1   35.59    1.01
  -6   2  -1   35.39    1.05
  -6   2  -1   34.97    1.18
  -6   2  -1   36.73    1.35
  -7  -2  -1    0.44    0.22
   7  -2   1    0.90    0.23
   7  -2   1    0.69    0.22
  -7  -2  -1    1.90    0.51
  -7  -2  -1    1.12    0.39
  -7  -2  -1    0.69    0.23
   7   2   1    0.64    0.21
  -7   2  -1    0.52    0.36
  -7   2  -1    0.54    0.19
   7   2   1    0.74    0.19
  -7   2  -1    0.77    0.34
  -7   2  -1    0.35    0.21
   8  -2   1   23.21    0.94
  -8  -2  -1   20.58    1.21
  -8  -2  -1   22.35    1.34
  -8  -2  -1   20.63    0.98
  -8   2  -1   20.89    1.04
  -8   2  -1   19.83    1.11
  -8   2  -1   20.56    1.17
   8   2   1   22.12    0.92
  -8   2  -1   23.52    0.92
  -9  -2  -1   -0.13    0.18
  -9  -2  -1    0.38    0.22
  -9  -2  -1   -0.38    0.41
   9   2   1    0.08    0.15
  -9   2  -1    0.10    0.36
  -9   2  -1    0.24    0.20
 -10  -2  -1    0.62    0.40
 -10  -2  -1   -0.50    0.43
 -10   2  -1   -0.04    0.17
 -10   2  -1    0.32    0.33
 -11  -2  -1    0.87    0.41
 -11   2  -1    0.08    0.41
 -11   2  -1    0.68    0.27
 -12  -2  -1    0.81    0.44
 -12   2  -1    0.52    0.40
 -12  -3   1    1.04    0.39
 -12   3   1    0.45    0.47
 -11  -3   1   -0.13    0.33
 -11  -3   1   -1.17    0.52
 -11   3   1    0.34    0.18
 -11   3   1   -0.04    0.46
 -10  -3   1    0.12    0.37
 -10  -3   1    0.28    0.58
 -10   3   1   -0.49    0.38
 -10   3   1    0.00    0.18
  -9  -3   1    0.76    0.60
  -9  -3   1    1.16    0.46
  -9   3   1    0.79    0.48
  -9   3   1    1.07    0.34
  -9   3   1    0.39    0.39
  -8  -3   1    5.16    0.74
  -8  -3   1    6.02    0.95
   8  -3  -1    5.76    0.57
  -8  -3   1    5.37    0.75
  -8  -3   1    5.19    0.45
   8   3  -1    5.59    0.45
  -8   3   1    5.49    0.64
   8   3  -1    5.11    0.48
  -8   3   1    4.84    0.66
  -8   3   1    5.17    0.79
  -7  -3   1    2.41    0.41
   7  -3  -1    2.26    0.44
  -7  -3   1    2.79    0.61
  -7  -3   1    2.14    0.33
   7  -3  -1    2.72    0.33
  -7  -3   1    2.62    0.52
  -7   3   1    2.68    0.32
   7   3  -1    1.86    0.36
  -7   3   1    3.28    0.50
  -7   3   1    3.52    0.60
   7   3  -1    2.63    0.34
  -7   3   1    1.99    0.37
  -6  -3   1    5.88    0.55
  -6  -3   1    5.56    0.38
   6  -3  -1    5.45    0.50
  -6  -3   1    5.81    0.47
   6  -3  -1    5.49    0.36
  -6  -3   1    6.28    0.79
   6   3  -1    5.67    0.38
  -6   3   1    5.73    0.45
   6   3  -1    5.83    0.47
  -6   3   1    5.51    0.35
  -6   3   1    5.87    0.69
  -6   3   1    6.42    0.51
   5  -3  -1   28.27    1.06
  -5  -3   1   29.34    1.20
  -5  -3   1   28.88    1.00
  -5  -3   1   29.43    0.82
  -5  -3   1   28.21    1.04
  -5   3   1   27.06    0.92
   5   3  -1   28.44    0.82
  -5   3   1   29.01    0.78
   5   3  -1   28.59    1.00
  -5   3   1   29.17    1.01
  -5   3   1   29.65    1.12
  -4  -3   1    0.86    0.30
   4  -3  -1    0.83    0.21
  -4  -3   1    0.84    0.15
  -4  -3   1    0.99    0.23
  -4  -3   1    0.83    0.22
   4   3  -1    1.19    0.24
   4   3  -1    0.45    0.13
  -4   3   1    0.98    0.16
  -4   3   1    1.10    0.22
  -4   3   1    0.69    0.20
  -4   3   1    1.24    0.27
  -3  -3   1    1.31    0.27
   3  -3  -1    1.43    0.26
  -3  -3   1    1.16    0.22
   3  -3  -1    1.42    0.22
  -3  -3   1    1.43    0.24
  -3  -3   1    1.06    0.13
  -3   3   1    0.81    0.18
  -3   3   1    1.48    0.24
   3   3  -1    1.45    0.18
  -3   3   1    1.20    0.20
  -3   3   1    1.33    0.16
   2  -3  -1   53.10    1.24
   2  -3  -1   53.29    1.16
  -2  -3   1   53.57    0.88
  -2  -3   1   52.37    1.05
  -2  -3   1   53.25    1.19
  -2  -3   1   53.58    1.32
  -2   3   1   52.20    0.95
   2   3  -1   53.90    1.01
  -2   3   1   51.59    1.09
  -2   3   1   52.84    1.07
   2   3  -1   53.13    0.88
  -1  -3   1  447.04    6.30
  -1  -3   1  450.37    5.89
  -1  -3   1  451.96    6.25
   1  -3  -1  449.00    6.20
   1  -3  -1  449.13    6.27
   1   3  -1  446.50    5.82
  -1   3   1  457.88    6.05
   1   3  -1  453.35    5.98
  -1   3   1  446.98    6.01
  -1   3   1  453.04    5.92
   0  -3  -1    0.41    0.12
   0  -3   1    0.63    0.06
   0  -3   1    0.34    0.11
   0  -3  -1    0.42    0.14
   0  -3   1    0.62    0.18
   0  -3  -1    0.47    0.10
   0   3  -1    0.59    0.06
   0   3   1    0.46    0.09
   0   3  -1    0.67    0.10
   0   3   1    0.51    0.09
   0   3  -1    0.40    0.09
   0   3  -1    0.60    0.07
   1  -3   1  202.29    3.15
   1  -3   1  203.28    2.84
  -1  -3  -1  202.69    3.03
  -1  -3  -1  208.39    3.08
  -1  -3  -1  202.35    3.22
  -1  -3  -1  202.02    2.92
   1   3   1  201.26    2.92
   1   3   1  201.03    2.93
  -1   3  -1  206.13    2.96
  -1   3  -1  202.30    2.81
  -1   3  -1  209.59    2.84
  -1   3  -1  200.11    2.94
   2  -3   1  620.40    8.25
  -2  -3  -1  617.11    8.31
  -2  -3  -1  622.80    8.26
  -2  -3  -1  621.88    8.69
  -2  -3  -1  620.65    8.45
   2  -3   1  624.81    8.46
  -2   3  -1  628.99    8.29
  -2   3  -1  635.56    8.64
   2   3   1  632.53    8.30
   2   3   1  618.20    8.26
  -2   3  -1  621.56    8.34
  -2   3  -1  604.85    8.30
  -3  -3  -1   22.66    0.68
  -3  -3  -1   23.14    0.67
   3  -3   1   23.79    0.76
  -3  -3  -1   22.01    0.78
  -3  -3  -1   22.19    0.90
  -3   3  -1   22.94    0.68
   3   3   1   23.01    0.69
  -3   3  -1   22.80    0.73
  -3   3  -1   22.77    0.60
  -3   3  -1   21.88    0.76
   4  -3   1    3.24    0.29
  -4  -3  -1    2.67    0.24
  -4  -3  -1    2.85    0.32
  -4  -3  -1    3.10    0.41
  -4  -3  -1    3.55    0.50
  -4   3  -1    2.89    0.25
  -4   3  -1    2.89    0.31
   4   3   1    3.28    0.28
  -4   3  -1    3.41    0.37
  -4   3  -1    3.68    0.45
  -5  -3  -1    1.98    0.45
   5  -3   1    2.44    0.35
  -5  -3  -1    1.61    0.35
  -5  -3  -1    2.24    0.29
  -5  -3  -1    1.92    0.29
  -5   3  -1    3.42    0.49
  -5   3  -1    1.73    0.27
  -5   3  -1    2.07    0.29
  -5   3  -1    2.02    0.33
   5   3   1    1.94    0.29
  -6  -3  -1    0.22    0.16
   6  -3   1    0.25    0.14
  -6  -3  -1   -0.05    0.31
  -6  -3  -1    0.03    0.22
   6  -3   1    0.18    0.15
  -6  -3  -1    0.22    0.13
  -6   3  -1    0.31    0.19
  -6   3  -1    0.62    0.30
  -6   3  -1    0.35    0.22
   6   3   1    0.32    0.16
  -6   3  -1    0.19    0.12
  -7  -3  -1    1.32    0.41
   7  -3   1    1.05    0.29
  -7  -3  -1    0.81    0.24
   7  -3   1    0.82    0.23
  -7  -3  -1    1.29    0.51
   7   3   1    1.48    0.30
  -7   3  -1    1.13    0.24
  -7   3  -1    0.96    0.40
  -7   3  -1    1.39    0.35
  -7   3  -1    0.86    0.32
   8  -3   1    0.09    0.16
  -8  -3  -1   -0.35    0.38
  -8  -3  -1    0.02    0.16
  -8  -3  -1    0.12    0.31
  -8   3  -1    0.12    0.34
   8   3   1    0.48    0.24
  -8   3  -1    0.25    0.39
  -8   3  -1    0.80    0.28
  -8   3  -1    0.25    0.18
  -9  -3  -1   -0.04    0.16
  -9  -3  -1   -0.23    0.43
  -9  -3  -1   -0.30    0.24
  -9   3  -1   -0.07    0.35
   9   3   1   -0.02    0.17
  -9   3  -1    0.21    0.20
 -10  -3  -1   -0.04    0.20
 -10  -3  -1   -0.14    0.51
 -10   3  -1    0.09    0.41
 -10   3  -1    0.28    0.23
 -11  -3  -1   -0.51    0.26
 -11   3  -1    0.51    0.47
 -11   3  -1    0.80    0.27
 -12  -3  -1    1.22    0.46
 -12   3  -1   -0.24    0.35
 -12  -4   1    1.32    0.45
 -12  -4   1   -0.87    0.59
 -12   4   1    0.31    0.50
 -11  -4   1    0.44    0.75
 -11  -4   1    0.49    0.32
 -11   4   1    0.34    0.21
 -11   4   1   -0.36    0.40
 -10  -4   1    0.25    0.47
 -10  -4   1    1.13    0.45
 -10   4   1    0.31    0.50
 -10   4   1    0.85    0.29
  -9  -4   1    0.12    0.33
  -9  -4   1    0.15    0.51
  -9   4   1    0.42    0.23
  -9   4   1   -0.29    0.36
   8  -4  -1   15.33    0.95
  -8  -4   1   14.55    0.98
  -8  -4   1   14.32    0.75
  -8  -4   1   15.21    1.19
  -8   4   1   14.28    0.83
  -8   4   1   13.62    0.86
  -8   4   1   13.98    1.05
   8   4  -1   13.23    0.69
  -7  -4   1    7.86    1.03
  -7  -4   1    8.49    0.50
  -7  -4   1    7.97    0.72
   7  -4  -1    7.39    0.45
  -7  -4   1    7.26    0.58
   7  -4  -1    8.07    0.66
  -7   4   1    8.14    0.46
  -7   4   1    7.44    0.86
   7   4  -1    7.92    0.50
  -7   4   1    7.89    0.61
  -7   4   1    8.36    0.60
   6  -4  -1    2.67    0.44
  -6  -4   1    3.00    0.34
  -6  -4   1    2.81    0.43
  -6  -4   1    4.40    0.57
  -6  -4   1    2.66    0.53
  -6   4   1    3.36    0.44
  -6   4   1    3.16    0.33
   6   4  -1    3.02    0.35
  -6   4   1    2.40    0.39
  -6   4   1    3.07    0.53
  -5  -4   1    5.62    0.47
   5  -4  -1    4.84    0.45
  -5  -4   1    5.46    0.70
   5   4  -1    5.45    0.37
  -5   4   1    4.88    0.41
  -5   4   1    5.58    0.43
  -5   4   1    5.53    0.61
  -5   4   1    5.05    0.32
  -4  -4   1   93.84    1.64
  -4  -4   1   97.18    2.36
  -4  -4   1   95.06    1.99
  -4  -4   1   93.60    2.00
   4  -4  -1   91.85    2.10
   4  -4  -1   94.08    1.96
  -4   4   1   98.06    2.03
  -4   4   1   93.77    1.91
  -4   4   1   95.35    1.71
  -4   4   1   95.90    1.98
   4   4  -1   93.97    1.76
   3  -4  -1   86.20    1.89
  -3  -4   1   88.49    1.72
  -3  -4   1   88.31    1.83
  -3  -4   1   85.75    2.06
  -3  -4   1   86.18    1.44
   3  -4  -1   86.94    1.76
  -3   4   1   88.35    1.54
  -3   4   1   84.99    1.69
   3   4  -1   88.71    1.45
  -3   4   1   89.02    1.78
  -3   4   1   84.68    1.73
   3   4  -1   88.08    1.59
   2  -4  -1    0.02    0.12
  -2  -4   1    0.04    0.14
   2  -4  -1    0.10    0.09
  -2  -4   1    0.10    0.08
  -2  -4   1   -0.05    0.07
  -2   4   1    0.00    0.05
  -2   4   1    0.15    0.10
   2   4  -1    0.05    0.08
   2   4  -1    0.03    0.04
  -2   4   1    0.05    0.08
   1  -4  -1    2.03    0.32
  -1  -4   1    2.07    0.30
   1  -4  -1    1.82    0.17
   1  -4  -1    1.32    0.22
  -1  -4   1    2.09    0.30
  -1  -4   1    1.95    0.15
  -1   4   1    2.03    0.21
   1   4  -1    1.92    0.21
   1   4  -1    1.90    0.14
  -1   4   1    1.68    0.18
  -1   4   1    1.88    0.21
   0  -4   1    4.16    0.38
   0  -4   1    3.39    0.28
   0  -4  -1    3.68    0.24
   0  -4   1    3.78    0.16
   0   4  -1    3.68    0.17
   0   4   1    3.44    0.21
   0   4  -1    3.73    0.16
   0   4  -1    3.04    0.21
   0   4   1    3.91    0.23
   0   4  -1    4.35    0.23
  -1  -4  -1    1.33    0.26
   1  -4   1    0.67    0.13
  -1  -4  -1    0.61    0.19
  -1  -4  -1    0.82    0.16
   1  -4   1    0.94    0.23
  -1   4  -1    0.84    0.15
   1   4   1    0.80    0.15
  -1   4  -1    0.95    0.17
  -1   4  -1    0.87    0.12
   1   4   1    0.83    0.14
  -2  -4  -1  102.12    1.91
  -2  -4  -1  100.93    1.91
  -2  -4  -1  100.08    1.74
   2  -4   1  102.01    2.01
   2  -4   1  100.83    1.67
  -2  -4  -1   99.25    2.12
   2   4   1  102.37    1.75
  -2   4  -1  101.57    1.84
   2   4   1  101.76    1.79
  -2   4  -1  102.39    1.80
  -2   4  -1  102.34    1.75
  -3  -4  -1    8.81    0.50
  -3  -4  -1    9.30    0.42
   3  -4   1    9.95    0.53
  -3  -4  -1    8.97    0.47
   3  -4   1    9.57    0.38
  -3  -4  -1    9.34    0.63
  -3   4  -1    9.17    0.38
   3   4   1    9.41    0.44
  -3   4  -1    9.70    0.45
  -3   4  -1    9.49    0.48
   3   4   1    9.63    0.44
  -3   4  -1    9.26    0.49
   4  -4   1    9.15    0.53
  -4  -4  -1    9.08    0.70
  -4  -4  -1    8.77    0.45
  -4  -4  -1    8.92    0.57
  -4  -4  -1    9.90    0.50
  -4   4  -1    8.63    0.52
  -4   4  -1    9.64    0.43
  -4   4  -1    7.98    0.44
   4   4   1    8.77    0.47
  -4   4  -1    8.47    0.55
  -5  -4  -1   45.61    1.22
  -5  -4  -1   46.14    1.47
  -5  -4  -1   45.98    1.61
  -5  -4  -1   45.96    1.20
   5  -4   1   47.31    1.37
  -5   4  -1   46.62    1.45
  -5   4  -1   45.11    1.21
   5   4   1   45.05    1.22
  -5   4  -1   47.77    1.18
  -5   4  -1   45.04    1.33
  -6  -4  -1    1.33    0.29
  -6  -4  -1    1.14    0.25
  -6  -4  -1    1.14    0.35
   6  -4   1    0.92    0.29
  -6  -4  -1    1.40    0.49
  -6   4  -1    0.81    0.20
  -6   4  -1    0.69    0.23
  -6   4  -1    1.23    0.28
  -6   4  -1    1.22    0.39
   6   4   1    1.64    0.30
   7  -4   1    0.10    0.18
   7  -4   1   -0.02    0.13
  -7  -4  -1    0.60    0.46
  -7  -4  -1    0.13    0.16
  -7  -4  -1    0.04    0.20
  -7   4  -1    0.11    0.22
  -7   4  -1    0.61    0.37
  -7   4  -1    0.53    0.25
   7   4   1    0.16    0.18
  -7   4  -1   -0.03    0.13
  -8  -4  -1    4.45    0.83
  -8  -4  -1    4.69    0.59
  -8  -4  -1    4.07    0.70
   8  -4   1    5.11    0.55
  -8   4  -1    5.04    0.54
  -8   4  -1    4.47    0.74
  -8   4  -1    4.96    0.64
   8   4   1    4.81    0.55
  -9  -4  -1    0.74    0.38
  -9  -4  -1   -0.45    0.46
   9   4   1    0.58    0.25
  -9   4  -1    0.18    0.22
  -9   4  -1    0.58    0.45
 -10  -4  -1    1.29    0.71
 -10  -4  -1    1.49    0.50
 -10   4  -1    1.78    0.59
 -10   4  -1    2.55    0.52
 -11  -4  -1    1.51    0.77
 -11  -4  -1    2.47    0.62
 -11   4  -1    1.04    0.33
 -11   4  -1    1.37    0.60
 -12  -5   1    1.09    0.34
 -12  -5   1   -0.84    0.61
 -12   5   1   -0.50    0.44
 -11  -5   1    0.53    0.33
 -11  -5   1   -1.00    0.56
 -11   5   1    0.02    0.48
 -11   5   1    0.42    0.23
 -10  -5   1    0.95    0.74
 -10  -5   1    1.35    0.48
 -10   5   1    0.76    0.27
 -10   5   1    1.17    0.60
  -9  -5   1   -0.09    0.54
  -9  -5   1   -0.25    0.22
  -9   5   1   -0.29    0.38
  -9   5   1    0.15    0.21
   8  -5  -1    3.23    0.58
  -8  -5   1    2.41    0.74
  -8  -5   1    2.27    0.53
  -8   5   1    2.44    0.61
  -8   5   1    1.95    0.42
  -8   5   1    2.63    0.49
   8   5  -1    2.17    0.37
  -7  -5   1    4.59    0.86
  -7  -5   1    3.15    0.56
  -7  -5   1    3.16    0.37
  -7  -5   1    3.08    0.49
   7  -5  -1    3.56    0.59
  -7   5   1    3.86    0.53
   7   5  -1    3.18    0.41
  -7   5   1    3.47    0.62
  -7   5   1    2.98    0.35
  -7   5   1    4.00    0.54
   6  -5  -1    1.01    0.32
  -6  -5   1    0.52    0.27
  -6  -5   1    0.64    0.48
  -6  -5   1    0.84    0.19
  -6  -5   1    0.77    0.27
  -6   5   1    0.59    0.24
  -6   5   1    0.61    0.33
   6   5  -1    0.76    0.21
  -6   5   1    0.61    0.17
  -6   5   1    0.51    0.20
  -5  -5   1   -0.01    0.14
  -5  -5   1   -0.12    0.11
   5  -5  -1    0.16    0.11
  -5  -5   1   -0.03    0.07
  -5  -5   1   -0.25    0.29
   5  -5  -1   -0.11    0.10
  -5   5   1    0.09    0.10
   5   5  -1    0.03    0.11
   5   5  -1    0.04    0.09
  -5   5   1   -0.09    0.17
  -5   5   1    0.09    0.16
  -5   5   1   -0.08    0.11
  -4  -5   1    0.08    0.13
   4  -5  -1    0.11    0.12
  -4  -5   1   -0.02    0.11
  -4  -5   1    0.28    0.10
   4  -5  -1   -0.01    0.13
  -4  -5   1    0.25    0.23
   4   5  -1    0.04    0.08
  -4   5   1    0.15    0.17
  -4   5   1    0.11    0.12
  -4   5   1    0.01    0.07
   4   5  -1    0.11    0.11
  -4   5   1    0.14    0.12
   3  -5  -1    4.40    0.35
  -3  -5   1    4.83    0.41
  -3  -5   1    4.42    0.33
   3  -5  -1    4.15    0.40
  -3  -5   1    4.24    0.54
  -3   5   1    3.86    0.28
  -3   5   1    4.40    0.35
   3   5  -1    4.52    0.25
  -3   5   1    4.29    0.33
   3   5  -1    4.05    0.30
   2  -5  -1    6.79    0.42
  -2  -5   1    7.15    0.47
  -2  -5   1    6.82    0.50
   2  -5  -1    6.95    0.49
  -2  -5   1    6.64    0.35
   2   5  -1    7.44    0.36
  -2   5   1    6.78    0.33
   2   5  -1    7.40    0.29
  -2   5   1    6.73    0.39
  -2   5   1    7.38    0.38
  -1  -5   1   40.06    1.15
  -1  -5   1   38.77    0.81
   1  -5  -1   38.99    0.90
  -1  -5   1   36.88    1.09
   1  -5  -1   36.15    1.12
   1  -5  -1   36.24    1.05
   1   5  -1   37.13    0.89
  -1   5   1   38.32    0.90
  -1   5   1   36.51    0.86
  -1   5   1   37.07    0.90
   1   5  -1   38.38    0.79
   0  -5  -1    9.39    0.53
   0  -5   1    8.71    0.53
   0  -5  -1    9.35    0.41
   0  -5   1    9.11    0.47
   0  -5  -1    8.99    0.51
   0  -5   1    9.24    0.30
   0   5   1    8.66    0.37
   0   5  -1    9.61    0.31
   0   5  -1    9.52    0.41
   0   5   1    9.37    0.39
   0   5  -1    8.73    0.36
  -1  -5  -1   24.79    0.75
   1  -5   1   23.93    0.91
   1  -5   1   24.61    0.73
  -1  -5  -1   26.41    0.90
  -1  -5  -1   24.83    0.91
   1   5   1   25.65    0.68
   1   5   1   24.22    0.69
  -1   5  -1   23.72    0.70
  -1   5  -1   25.59    0.59
  -1   5  -1   24.26    0.71
  -2  -5  -1    3.30    0.46
  -2  -5  -1    4.39    0.28
  -2  -5  -1    4.41    0.38
  -2  -5  -1    3.56    0.30
   2  -5   1    4.03    0.47
   2  -5   1    3.89    0.26
   2   5   1    3.82    0.28
   2   5   1    4.05    0.27
  -2   5  -1    4.74    0.34
  -2   5  -1    4.26    0.29
  -2   5  -1    4.57    0.29
  -3  -5  -1   46.49    1.49
  -3  -5  -1   48.48    1.12
  -3  -5  -1   46.06    1.28
  -3  -5  -1   48.33    1.27
   3  -5   1   47.84    1.05
   3  -5   1   49.32    1.37
  -3   5  -1   48.10    1.21
   3   5   1   48.43    1.18
  -3   5  -1   50.27    1.19
  -3   5  -1   48.98    1.25
   3   5   1   47.30    1.12
  -4  -5  -1   70.64    1.78
  -4  -5  -1   74.68    1.56
   4  -5   1   72.46    1.46
  -4  -5  -1   72.03    2.04
  -4  -5  -1   73.03    1.67
   4  -5   1   70.89    1.77
  -4   5  -1   71.00    1.69
  -4   5  -1   70.74    1.58
  -4   5  -1   69.81    1.72
   4   5   1   71.70    1.55
   4   5   1   72.01    1.59
  -4   5  -1   73.66    1.47
  -5  -5  -1    1.49    0.25
  -5  -5  -1    1.99    0.39
  -5  -5  -1    1.69    0.32
  -5  -5  -1    2.42    0.54
   5  -5   1    1.81    0.35
  -5   5  -1    1.68    0.38
  -5   5  -1    1.61    0.26
  -5   5  -1    1.69    0.28
   5   5   1    1.76    0.30
  -5   5  -1    1.63    0.32
  -6  -5  -1    0.86    0.29
   6  -5   1    0.85    0.26
  -6  -5  -1    1.18    0.25
  -6  -5  -1    1.00    0.29
  -6  -5  -1    1.99    0.56
  -6   5  -1    1.31    0.31
  -6   5  -1    1.53    0.42
  -6   5  -1    1.15    0.25
  -6   5  -1    0.88    0.23
   6   5   1    1.02    0.25
   7  -5   1    1.42    0.36
  -7  -5  -1    1.22    0.41
  -7  -5  -1    1.82    0.63
  -7  -5  -1    1.90    0.35
  -7   5  -1    1.40    0.47
  -7   5  -1    1.66    0.31
  -7   5  -1    1.31    0.37
   7   5   1    1.55    0.33
   8  -5   1    0.35    0.22
  -8  -5  -1    0.37    0.32
  -8  -5  -1    0.46    0.20
  -8  -5  -1    0.16    0.48
  -8   5  -1    0.59    0.21
   8   5   1    0.69    0.26
  -8   5  -1    0.23    0.24
  -8   5  -1    0.26    0.37
  -9  -5  -1   -0.75    0.45
  -9  -5  -1   -0.03    0.23
  -9   5  -1   -0.05    0.20
   9   5   1    0.12    0.18
  -9   5  -1    0.13    0.40
 -10  -5  -1    0.15    0.54
 -10  -5  -1    0.13    0.23
 -10   5  -1    0.26    0.46
 -10   5  -1    0.35    0.25
 -11  -5  -1    0.64    0.29
 -11  -5  -1   -0.55    0.52
 -11   5  -1   -0.09    0.20
 -11   5  -1   -0.27    0.37
 -11  -6   1    0.95    0.36
 -11  -6   1   -1.44    0.50
 -11   6   1   -0.36    0.46
 -11   6   1    0.43    0.26
 -10  -6   1    0.49    0.32
 -10  -6   1    0.38    0.68
 -10   6   1    0.62    0.27
 -10   6   1    0.75    0.57
  -9  -6   1    0.07    0.56
  -9  -6   1    0.30    0.30
  -9   6   1    0.28    0.21
  -9   6   1   -0.32    0.39
   8  -6  -1    0.93    0.34
  -8  -6   1    1.39    0.45
  -8  -6   1    0.64    0.57
   8   6  -1    1.00    0.28
  -8   6   1    1.48    0.52
  -8   6   1    0.72    0.31
  -7  -6   1    5.03    0.91
  -7  -6   1    3.83    0.57
  -7  -6   1    4.07    0.48
   7  -6  -1    3.59    0.60
  -7  -6   1    3.19    0.59
  -7   6   1    4.44    0.60
   7   6  -1    3.41    0.44
  -7   6   1    3.70    0.41
  -7   6   1    3.54    0.51
  -7   6   1    3.89    0.65
  -6  -6   1    0.04    0.08
  -6  -6   1    0.00    0.17
  -6  -6   1   -0.02    0.17
  -6  -6   1    0.02    0.30
   6  -6  -1   -0.08    0.12
  -6   6   1   -0.29    0.22
  -6   6   1    0.04    0.14
  -6   6   1   -0.02    0.09
   6   6  -1   -0.09    0.08
  -6   6   1   -0.17    0.14
   6   6  -1   -0.04    0.14
   5  -6  -1    0.78    0.28
   5  -6  -1    0.65    0.20
  -5  -6   1    0.96    0.18
  -5  -6   1    0.89    0.29
  -5  -6   1    0.70    0.36
  -5  -6   1    0.33    0.20
  -5   6   1    0.83    0.19
  -5   6   1    0.63    0.22
  -5   6   1    0.17    0.18
  -5   6   1    0.79    0.27
   5   6  -1    0.82    0.21
   5   6  -1    0.97    0.19
   4  -6  -1    1.92    0.31
  -4  -6   1    1.79    0.31
  -4  -6   1    1.39    0.19
   4  -6  -1    1.77    0.36
  -4  -6   1    1.91    0.43
  -4  -6   1    2.09    0.38
   4   6  -1    1.59    0.27
  -4   6   1    1.71    0.30
  -4   6   1    1.74    0.33
   4   6  -1    1.73    0.22
  -4   6   1    1.84    0.25
  -4   6   1    1.56    0.29
  -3  -6   1    0.86    0.33
  -3  -6   1    1.04    0.22
   3  -6  -1    0.99    0.22
  -3  -6   1    1.25    0.32
   3  -6  -1    1.00    0.29
  -3   6   1    1.04    0.23
   3   6  -1    1.08    0.16
  -3   6   1    0.68    0.23
  -3   6   1    0.92    0.19
   3   6  -1    0.99    0.21
   2  -6  -1   11.41    0.68
  -2  -6   1   10.45    0.69
  -2  -6   1   10.01    0.46
  -2  -6   1   10.64    0.65
   2  -6  -1   10.21    0.56
  -2   6   1   10.30    0.46
  -2   6   1   10.80    0.51
   2   6  -1   10.03    0.47
  -2   6   1   10.50    0.48
   2   6  -1   10.91    0.39
   1  -6  -1    9.20    0.53
  -1  -6   1    9.47    0.62
  -1  -6   1   10.49    0.61
  -1  -6   1    8.88    0.37
   1  -6  -1   10.21    0.44
   1  -6  -1   10.72    0.63
   1   6  -1    9.80    0.38
  -1   6   1    9.42    0.44
  -1   6   1    9.41    0.45
   1   6  -1    9.60    0.45
  -1   6   1    9.55    0.43
   0  -6   1    0.24    0.15
   0  -6   1    0.85    0.30
   0  -6  -1    0.20    0.13
   0  -6  -1    0.27    0.11
   0  -6   1    0.31    0.08
   0  -6  -1    0.33    0.19
   0   6   1    0.24    0.10
   0   6  -1    0.44    0.10
   0   6  -1    0.29    0.12
   0   6   1    0.33    0.12
   0   6  -1    0.45    0.13
   1  -6   1   67.66    1.49
  -1  -6  -1   68.83    1.71
   1  -6   1   67.46    1.76
  -1  -6  -1   68.68    1.74
  -1  -6  -1   70.27    1.49
   1   6   1   67.91    1.35
  -1   6  -1   67.58    1.43
  -1   6  -1   68.22    1.42
   1   6   1   67.00    1.41
  -1   6  -1   68.52    1.22
   2  -6   1   11.79    0.68
  -2  -6  -1   12.50    0.59
  -2  -6  -1   12.44    0.68
   2  -6   1   12.80    0.53
  -2  -6  -1   12.12    0.74
  -2   6  -1   12.44    0.48
  -2   6  -1   11.67    0.55
   2   6   1   11.20    0.51
   2   6   1   11.63    0.49
  -2   6  -1   12.52    0.55
  -3  -6  -1   17.23    0.63
   3  -6   1   18.66    0.64
  -3  -6  -1   18.16    0.78
  -3  -6  -1   17.85    0.81
   3  -6   1   17.29    0.84
  -3  -6  -1   18.21    0.97
   3   6   1   18.82    0.66
  -3   6  -1   17.89    0.74
   3   6   1   19.05    0.71
  -3   6  -1   18.48    0.71
  -3   6  -1   16.76    0.68
  -4  -6  -1   51.81    1.53
   4  -6   1   55.14    1.26
  -4  -6  -1   53.43    1.30
   4  -6   1   54.37    1.60
  -4  -6  -1   54.48    1.81
  -4  -6  -1   56.41    1.52
  -4   6  -1   53.77    1.48
   4   6   1   56.89    1.41
  -4   6  -1   56.05    1.26
  -4   6  -1   55.18    1.49
  -4   6  -1   55.73    1.40
   4   6   1   57.89    1.35
  -5  -6  -1    1.57    0.35
  -5  -6  -1    1.48    0.45
   5  -6   1    2.11    0.40
  -5  -6  -1    1.82    0.30
  -5  -6  -1    1.65    0.36
  -5   6  -1    2.08    0.37
  -5   6  -1    2.19    0.42
   5   6   1    1.77    0.31
   5   6   1    1.58    0.28
  -5   6  -1    1.48    0.28
  -5   6  -1    1.44    0.24
  -6  -6  -1    1.61    0.29
   6  -6   1    0.98    0.31
  -6  -6  -1    1.51    0.37
  -6  -6  -1    1.31    0.35
  -6  -6  -1    1.02    0.49
   6   6   1    0.96    0.27
  -6   6  -1    1.52    0.29
  -6   6  -1    0.55    0.27
  -6   6  -1    1.23    0.26
  -6   6  -1    1.24    0.40
   6   6   1    1.51    0.30
   7  -6   1    9.01    0.71
  -7  -6  -1    9.45    1.11
  -7  -6  -1    8.19    0.56
  -7  -6  -1    9.09    0.79
   7   6   1    8.51    0.60
  -7   6  -1   10.05    0.85
  -7   6  -1    9.30    0.72
  -7   6  -1    7.63    0.54
   8  -6   1   -0.11    0.14
  -8  -6  -1    0.35    0.30
  -8  -6  -1    0.14    0.16
  -8  -6  -1   -0.06    0.48
  -8   6  -1    0.02    0.13
  -8   6  -1   -0.22    0.34
   8   6   1    0.18    0.19
  -8   6  -1    0.27    0.19
  -9  -6  -1   -0.42    0.50
  -9  -6  -1    0.32    0.27
  -9   6  -1    0.34    0.22
  -9   6  -1    0.52    0.46
   9   6   1    0.04    0.19
 -10  -6  -1   -0.57    0.51
 -10  -6  -1    0.56    0.27
 -10   6  -1    0.05    0.15
 -10   6  -1    0.49    0.50
 -11  -6  -1    1.32    0.40
 -11  -6  -1    0.34    0.68
 -11   6  -1    0.25    0.46
 -11   6  -1    0.48    0.25
 -11  -7   1   -0.67    0.62
 -11  -7   1    1.29    0.40
 -11   7   1    0.58    0.30
 -11   7   1   -0.01    0.53
 -10  -7   1    0.74    0.28
 -10  -7   1   -1.21    0.50
 -10   7   1    0.04    0.19
 -10   7   1   -0.67    0.43
  -9  -7   1    1.87    0.47
  -9  -7   1    1.43    0.64
   9  -7  -1    0.75    0.40
   9   7  -1    0.99    0.31
  -9   7   1    1.57    0.41
  -9   7   1    1.89    0.64
   8  -7  -1    4.73    0.72
  -8  -7   1    3.86    0.81
  -8  -7   1    4.70    0.69
  -8   7   1    4.39    0.65
   8   7  -1    3.71    0.49
  -8   7   1    5.14    0.81
   7  -7  -1    0.30    0.25
  -7  -7   1    0.52    0.51
  -7  -7   1    0.16    0.29
  -7  -7   1   -0.11    0.19
   7   7  -1   -0.09    0.17
  -7   7   1    0.16    0.13
  -7   7   1    0.14    0.24
  -7   7   1    0.24    0.24
  -7   7   1    0.34    0.36
  -6  -7   1    2.50    0.29
  -6  -7   1    3.44    0.54
  -6  -7   1    3.00    0.65
   6  -7  -1    2.75    0.53
  -6  -7   1    2.86    0.48
   6  -7  -1    2.97    0.43
   6   7  -1    2.82    0.40
  -6   7   1    2.83    0.47
   6   7  -1    3.45    0.37
  -6   7   1    3.01    0.44
  -6   7   1    2.49    0.53
  -6   7   1    2.80    0.36
  -5  -7   1   11.93    0.50
  -5  -7   1   12.33    0.73
   5  -7  -1   11.05    0.78
  -5  -7   1   11.79    0.97
   5  -7  -1   11.52    0.65
  -5  -7   1   11.55    0.77
  -5   7   1   10.78    0.56
  -5   7   1   12.04    0.68
   5   7  -1   11.09    0.50
  -5   7   1   10.96    0.72
  -5   7   1   11.13    0.69
   5   7  -1   11.48    0.61
   4  -7  -1    2.41    0.37
  -4  -7   1    2.59    0.48
  -4  -7   1    2.89    0.40
   4  -7  -1    1.89    0.41
  -4  -7   1    2.26    0.47
   4   7  -1    2.24    0.31
   4   7  -1    2.60    0.28
  -4   7   1    2.47    0.39
  -4   7   1    2.20    0.30
  -4   7   1    2.47    0.39
  -3  -7   1   13.26    0.78
   3  -7  -1   13.19    0.68
  -3  -7   1   12.11    0.58
   3  -7  -1   12.21    0.76
  -3  -7   1   11.96    0.83
   3   7  -1   12.48    0.58
  -3   7   1   11.78    0.55
   3   7  -1   12.29    0.46
  -3   7   1   12.83    0.65
  -3   7   1   13.08    0.61
  -2  -7   1  106.22    2.52
  -2  -7   1  113.25    2.53
   2  -7  -1  109.88    2.52
  -2  -7   1  109.63    2.03
   2  -7  -1  110.72    2.34
   2   7  -1  111.78    2.11
  -2   7   1  110.57    2.06
   2   7  -1  115.16    1.89
  -2   7   1  111.69    2.06
  -2   7   1  109.91    2.14
  -1  -7   1   14.08    0.78
   1  -7  -1   13.14    0.54
  -1  -7   1   13.60    0.50
  -1  -7   1   14.26    0.76
   1  -7  -1   14.05    0.80
   1  -7  -1   15.10    0.74
   1   7  -1   12.85    0.57
  -1   7   1   13.89    0.58
  -1   7   1   14.63    0.58
  -1   7   1   14.34    0.57
   1   7  -1   13.82    0.51
   0  -7  -1    0.76    0.17
   0  -7   1    0.22    0.22
   0  -7   1    0.46    0.19
   0  -7  -1    0.57    0.20
   0  -7  -1    0.57    0.28
   0  -7   1    0.63    0.13
   0   7  -1    0.60    0.12
   0   7  -1    0.74    0.18
   0   7   1    0.25    0.11
   0   7  -1    0.71    0.18
   0   7   1    0.79    0.20
   0   7   1    0.54    0.15
  -1  -7  -1    4.14    0.34
  -1  -7  -1    4.66    0.46
   1  -7   1    3.73    0.34
  -1  -7  -1    4.18    0.52
   1  -7   1    4.03    0.56
   1   7   1    4.06    0.30
  -1   7  -1    4.03    0.33
  -1   7  -1    4.23    0.25
  -1   7  -1    3.92    0.33
   1   7   1    3.94    0.31
  -2  -7  -1   81.11    1.79
  -2  -7  -1   76.96    1.96
  -2  -7  -1   79.42    2.10
   2  -7   1   76.90    2.04
   2  -7   1   80.46    1.72
  -2   7  -1   83.08    1.56
   2   7   1   81.07    1.70
  -2   7  -1   77.86    1.71
   2   7   1   81.45    1.61
  -2   7  -1   79.39    1.73
  -3  -7  -1   14.94    0.73
   3  -7   1   15.25    0.62
   3  -7   1   14.22    0.80
  -3  -7  -1   14.47    0.79
  -3  -7  -1   14.86    0.90
  -3   7  -1   14.36    0.62
   3   7   1   14.76    0.66
  -3   7  -1   14.27    0.69
  -3   7  -1   13.35    0.64
   3   7   1   15.72    0.62
  -4  -7  -1   -0.03    0.11
   4  -7   1    0.11    0.09
  -4  -7  -1    0.07    0.12
   4  -7   1    0.27    0.19
  -4  -7  -1    0.32    0.27
  -4  -7  -1   -0.06    0.26
   4   7   1    0.21    0.15
  -4   7  -1    0.13    0.19
   4   7   1    0.17    0.16
  -4   7  -1    0.03    0.11
  -4   7  -1   -0.05    0.12
  -4   7  -1    0.00    0.16
  -5  -7  -1    4.22    0.57
  -5  -7  -1    4.39    0.36
  -5  -7  -1    4.22    0.70
   5  -7   1    3.76    0.55
  -5  -7  -1    4.49    0.59
   5  -7   1    4.11    0.33
   5   7   1    4.30    0.37
   5   7   1    4.31    0.49
  -5   7  -1    4.17    0.35
  -5   7  -1    3.91    0.54
  -5   7  -1    3.19    0.46
  -5   7  -1    4.06    0.47
   6  -7   1   21.22    1.08
  -6  -7  -1   21.04    0.85
  -6  -7  -1   22.26    1.39
  -6  -7  -1   21.72    1.12
  -6  -7  -1   20.15    0.99
  -6   7  -1   21.04    0.91
   6   7   1   21.18    0.93
   6   7   1   21.73    0.87
  -6   7  -1   20.21    1.10
  -6   7  -1   22.55    1.06
  -7  -7  -1   -0.13    0.21
  -7  -7  -1   -0.07    0.12
   7  -7   1   -0.07    0.15
  -7  -7  -1    0.06    0.47
  -7   7  -1    0.01    0.33
  -7   7  -1    0.00    0.15
   7   7   1   -0.07    0.18
  -7   7  -1   -0.22    0.17
   7   7   1   -0.02    0.15
   8  -7   1    0.16    0.18
  -8  -7  -1    0.22    0.26
  -8  -7  -1   -0.61    0.42
  -8   7  -1    0.10    0.22
  -8   7  -1    0.02    0.37
   8   7   1    0.18    0.20
  -9  -7  -1    0.20    0.23
  -9  -7  -1   -0.56    0.48
  -9   7  -1    0.06    0.18
  -9   7  -1   -0.50    0.35
   9   7   1    0.09    0.22
 -10  -7  -1    0.01    0.56
 -10  -7  -1    0.22    0.25
 -10   7  -1    0.66    0.51
 -10   7  -1    0.71    0.27
 -11  -7  -1    0.52    0.26
 -11  -7  -1   -0.38    0.50
 -11   7  -1    0.22    0.23
 -11   7  -1   -0.42    0.38
 -11  -8   1   -0.52    0.65
 -11  -8   1    0.51    0.28
 -11   8   1   -0.19    0.54
 -11   8   1    0.11    0.19
 -10  -8   1   -0.21    0.65
 -10  -8   1    0.83    0.31
 -10   8   1    0.44    0.25
 -10   8   1   -0.51    0.47
  -9  -8   1    0.79    0.30
   9  -8  -1    0.49    0.24
  -9  -8   1   -0.39    0.55
   9   8  -1    0.15    0.23
  -9   8   1   -0.25    0.42
  -9   8   1    0.69    0.30
   8  -8  -1    0.88    0.35
  -8  -8   1    0.70    0.29
  -8  -8   1   -0.10    0.52
  -8   8   1    0.88    0.47
   8   8  -1    0.30    0.23
  -8   8   1    0.29    0.22
  -7  -8   1    0.57    0.40
  -7  -8   1    0.64    0.47
   7  -8  -1    0.00    0.20
  -7  -8   1    1.35    0.37
  -7   8   1    0.32    0.26
  -7   8   1    0.45    0.17
  -7   8   1    0.71    0.43
   7   8  -1    0.64    0.27
   6  -8  -1    1.67    0.34
   6  -8  -1    2.03    0.48
  -6  -8   1    1.05    0.33
  -6  -8   1    2.14    0.58
  -6  -8   1    2.76    0.53
  -6   8   1    2.23    0.50
  -6   8   1    2.21    0.39
   6   8  -1    1.57    0.33
  -6   8   1    2.42    0.37
  -6   8   1    1.82    0.40
  -5  -8   1    3.97    0.51
   5  -8  -1    4.76    0.67
  -5  -8   1    5.37    0.71
   5  -8  -1    4.30    0.42
  -5  -8   1    3.96    0.74
  -5   8   1    5.00    0.60
  -5   8   1    4.00    0.54
  -5   8   1    3.95    0.44
   5   8  -1    4.13    0.31
  -5   8   1    4.13    0.50
   5   8  -1    4.21    0.48
   4  -8  -1    4.61    0.43
  -4  -8   1    4.61    0.71
  -4  -8   1    5.51    0.69
  -4  -8   1    4.74    0.42
   4  -8  -1    4.72    0.66
   4   8  -1    5.00    0.32
   4   8  -1    4.92    0.40
  -4   8   1    5.21    0.41
  -4   8   1    5.22    0.57
  -4   8   1    4.83    0.44
   3  -8  -1    8.33    0.57
   3  -8  -1    8.36    0.67
  -3  -8   1    8.45    0.72
  -3  -8   1    8.94    0.52
  -3  -8   1    9.52    0.70
  -3   8   1    8.77    0.50
  -3   8   1    9.14    0.52
   3   8  -1    7.39    0.38
  -3   8   1    9.05    0.58
   3   8  -1    7.93    0.50
  -2  -8   1    7.84    0.68
   2  -8  -1    7.83    0.56
   2  -8  -1    8.02    0.67
  -2  -8   1    7.70    0.67
  -2  -8   1    8.19    0.45
  -2   8   1    8.08    0.47
  -2   8   1    7.69    0.45
   2   8  -1    8.56    0.41
   2   8  -1    8.35    0.50
  -2   8   1    8.22    0.52
  -1  -8   1   76.52    1.51
  -1  -8   1   76.20    2.11
  -1  -8   1   74.64    1.98
   1  -8  -1   78.99    2.13
   1  -8  -1   76.58    1.61
   1  -8  -1   76.57    1.96
  -1   8   1   77.06    1.68
   1   8  -1   79.03    1.72
  -1   8   1   78.74    1.63
  -1   8   1   77.19    1.66
   1   8  -1   78.02    1.54
   0  -8  -1   -0.08    0.12
   0  -8   1    0.15    0.22
   0  -8  -1   -0.06    0.18
   0  -8   1   -0.10    0.06
   0  -8   1   -0.04    0.12
   0   8  -1    0.05    0.11
   0   8   1    0.30    0.12
   0   8  -1   -0.08    0.07
   0   8  -1   -0.05    0.07
   0   8   1    0.35    0.13
  -1  -8  -1    4.06    0.58
   1  -8   1    3.07    0.40
  -1  -8  -1    3.30    0.39
   1  -8   1    2.64    0.52
  -1  -8  -1    2.77    0.45
   1   8   1    3.30    0.29
  -1   8  -1    3.43    0.39
  -1   8  -1    3.42    0.25
   1   8   1    3.05    0.36
  -1   8  -1    2.95    0.36
   2  -8   1    0.18    0.28
  -2  -8  -1    0.26    0.24
  -2  -8  -1    0.22    0.28
   2  -8   1    0.17    0.13
  -2  -8  -1    0.12    0.12
  -2   8  -1    0.29    0.16
   2   8   1    0.36    0.18
   2   8   1    0.38    0.14
  -2   8  -1    0.19    0.12
  -2   8  -1    0.14    0.13
   3  -8   1    0.10    0.11
   3  -8   1   -0.06    0.19
  -3  -8  -1    0.04    0.26
  -3  -8  -1    0.08    0.11
  -3  -8  -1   -0.01    0.26
  -3   8  -1    0.11    0.18
   3   8   1   -0.10    0.12
  -3   8  -1    0.13    0.15
   3   8   1    0.28    0.15
  -3   8  -1    0.11    0.11
  -4  -8  -1    5.47    0.68
  -4  -8  -1    4.45    0.71
   4  -8   1    4.33    0.35
   4  -8   1    3.99    0.60
  -4  -8  -1    4.36    0.56
  -4   8  -1    4.08    0.50
  -4   8  -1    4.51    0.52
   4   8   1    4.23    0.48
   4   8   1    4.47    0.36
  -4   8  -1    4.83    0.42
  -5  -8  -1    0.19    0.13
  -5  -8  -1    0.44    0.41
   5  -8   1    0.12    0.20
  -5  -8  -1    0.35    0.20
  -5  -8  -1    0.37    0.34
   5  -8   1    0.38    0.14
   5   8   1    0.22    0.19
  -5   8  -1    0.87    0.32
   5   8   1    0.16    0.15
  -5   8  -1    0.23    0.19
  -5   8  -1    0.42    0.18
  -5   8  -1    0.24    0.15
  -6  -8  -1    0.72    0.20
  -6  -8  -1    0.50    0.27
  -6  -8  -1    1.70    0.63
   6  -8   1    0.38    0.28
  -6  -8  -1    0.88    0.42
  -6   8  -1    0.37    0.20
   6   8   1    0.87    0.30
  -6   8  -1    0.93    0.32
  -6   8  -1    0.47    0.33
   6   8   1    0.42    0.19
  -7  -8  -1    0.59    0.22
  -7  -8  -1    0.44    0.27
  -7  -8  -1    0.60    0.53
   7  -8   1    0.61    0.27
   7   8   1    0.41    0.24
  -7   8  -1    0.40    0.40
  -7   8  -1    0.32    0.19
  -7   8  -1    0.61    0.28
  -8  -8  -1    0.01    0.22
  -8  -8  -1    0.60    0.47
   8  -8   1    0.49    0.24
  -8   8  -1    0.10    0.43
  -8   8  -1    0.48    0.24
   8   8   1   -0.14    0.20
  -9  -8  -1   -0.70    0.45
  -9  -8  -1    1.10    0.37
   9   8   1    0.37    0.28
  -9   8  -1    0.51    0.32
  -9   8  -1   -0.93    0.40
 -10  -8  -1    0.20    0.23
 -10  -8  -1    0.53    0.66
 -10   8  -1    0.23    0.23
 -10   8  -1   -0.38    0.41
 -11  -8  -1    1.15    0.31
 -11  -8  -1    0.23    0.47
 -11   8  -1   -0.58    0.38
 -11   8  -1    0.33    0.24
 -11  -9   1    1.31    0.38
 -11  -9   1    0.81    0.84
 -11   9   1    0.29    0.71
 -11   9   1    0.78    0.30
 -10  -9   1    0.74    0.31
 -10  -9   1    0.55    0.74
 -10   9   1    0.86    0.35
 -10   9   1   -0.71    0.45
   9  -9  -1    0.80    0.32
  -9  -9   1   -0.27    0.63
  -9  -9   1    0.93    0.34
  -9   9   1    0.67    0.31
   9   9  -1    0.95    0.35
  -9   9   1    0.77    0.54
   8  -9  -1    0.57    0.28
  -8  -9   1    0.21    0.45
  -8  -9   1    0.82    0.29
  -8   9   1    0.31    0.28
   8   9  -1    0.68    0.30
  -8   9   1    0.75    0.45
  -7  -9   1    8.94    1.00
  -7  -9   1    7.97    1.17
   7  -9  -1    8.35    0.79
  -7  -9   1    8.84    0.75
  -7   9   1    9.30    1.02
   7   9  -1    9.38    0.68
  -7   9   1    9.31    0.74
   6  -9  -1    7.20    0.72
   6  -9  -1    5.54    0.50
  -6  -9   1    5.97    0.93
  -6  -9   1    7.07    0.88
  -6  -9   1    6.88    0.77
  -6   9   1    6.59    0.51
  -6   9   1    5.77    0.69
  -6   9   1    6.48    0.78
   6   9  -1    6.23    0.64
  -5  -9   1    2.68    0.57
   5  -9  -1    2.88    0.54
  -5  -9   1    2.46    0.43
   5  -9  -1    2.53    0.42
  -5  -9   1    2.24    0.60
   5   9  -1    2.64    0.42
  -5   9   1    3.32    0.53
  -5   9   1    2.73    0.39
   5   9  -1    1.93    0.27
  -5   9   1    3.45    0.52
  -5   9   1    2.90    0.46
  -4  -9   1    0.39    0.43
   4  -9  -1    0.42    0.18
   4  -9  -1    0.58    0.30
  -4  -9   1    0.53    0.39
  -4  -9   1    0.51    0.20
  -4   9   1    0.32    0.22
  -4   9   1    0.78    0.22
   4   9  -1    0.39    0.21
   4   9  -1    0.37    0.13
  -4   9   1    0.75    0.26
  -3  -9   1    9.78    0.82
   3  -9  -1   10.52    0.69
   3  -9  -1    9.61    0.75
  -3  -9   1   10.31    0.87
  -3  -9   1   10.61    0.58
  -3   9   1   11.31    0.60
   3   9  -1   10.22    0.60
  -3   9   1   11.23    0.65
  -3   9   1   10.54    0.58
   3   9  -1    9.71    0.46
  -2  -9   1    0.27    0.28
   2  -9  -1    0.70    0.24
   2  -9  -1    0.68    0.34
  -2  -9   1    0.77    0.40
  -2  -9   1    0.76    0.20
  -2   9   1    0.83    0.20
   2   9  -1    0.54    0.17
  -2   9   1    0.47    0.18
  -2   9   1    0.81    0.25
   2   9  -1    0.62    0.22
  -1  -9   1   16.22    0.60
  -1  -9   1   15.72    0.89
   1  -9  -1   15.41    0.65
   1  -9  -1   15.65    0.97
  -1  -9   1   15.59    0.99
   1  -9  -1   15.71    0.86
  -1   9   1   16.17    0.70
  -1   9   1   15.87    0.70
  -1   9   1   16.30    0.67
   1   9  -1   15.51    0.72
   1   9  -1   16.53    0.64
   0  -9  -1    0.15    0.12
   0  -9   1   -0.05    0.14
   0  -9  -1    0.13    0.14
   0  -9   1    0.02    0.07
   0  -9  -1    0.10    0.22
   0  -9   1    0.11    0.26
   0   9   1    0.16    0.13
   0   9   1    0.10    0.13
   0   9   1   -0.14    0.09
   0   9  -1    0.03    0.12
   0   9  -1    0.02    0.09
   0   9  -1    0.14    0.15
   1  -9   1    0.25    0.26
  -1  -9  -1    0.21    0.14
  -1  -9  -1    0.02    0.14
   1  -9   1   -0.01    0.12
  -1  -9  -1    0.26    0.25
  -1   9  -1    0.28    0.17
   1   9   1    0.09    0.11
  -1   9  -1    0.17    0.13
   1   9   1    0.12    0.12
  -1   9  -1    0.01    0.08
  -2  -9  -1    0.12    0.12
  -2  -9  -1    0.02    0.31
   2  -9   1    0.15    0.29
   2  -9   1    0.13    0.15
  -2  -9  -1    0.04    0.16
  -2   9  -1   -0.06    0.16
  -2   9  -1    0.29    0.13
   2   9   1    0.09    0.12
   2   9   1    0.20    0.12
  -2   9  -1    0.19    0.15
   3  -9   1    2.50    0.50
  -3  -9  -1    2.62    0.56
  -3  -9  -1    2.75    0.41
  -3  -9  -1    2.35    0.55
   3  -9   1    2.22    0.35
  -3   9  -1    2.69    0.35
   3   9   1    3.42    0.38
  -3   9  -1    2.54    0.38
  -3   9  -1    3.48    0.48
   3   9   1    2.70    0.39
  -4  -9  -1    0.05    0.34
  -4  -9  -1   -0.01    0.22
   4  -9   1   -0.11    0.08
   4  -9   1   -0.15    0.22
  -4  -9  -1    0.18    0.18
  -4   9  -1   -0.14    0.11
   4   9   1    0.06    0.14
  -4   9  -1   -0.17    0.12
   4   9   1    0.07    0.13
  -4   9  -1    0.02    0.18
  -5  -9  -1    2.37    0.47
  -5  -9  -1    2.65    0.55
   5  -9   1    4.13    0.66
  -5  -9  -1    2.92    0.64
  -5   9  -1    3.30    0.52
   5   9   1    2.76    0.39
  -5   9  -1    2.49    0.47
   5   9   1    2.40    0.41
  -5   9  -1    2.84    0.43
  -6  -9  -1    0.29    0.14
  -6  -9  -1    0.24    0.22
   6  -9   1    0.67    0.29
  -6  -9  -1    0.42    0.49
  -6  -9  -1    0.16    0.38
  -6   9  -1    1.06    0.42
  -6   9  -1    0.33    0.23
  -6   9  -1    0.34    0.21
   6   9   1    0.39    0.20
   6   9   1    0.55    0.24
   7  -9   1    0.98    0.32
  -7  -9  -1    0.76    0.48
  -7  -9  -1    0.90    0.35
  -7   9  -1    0.99    0.35
   7   9   1    0.74    0.30
  -7   9  -1    0.53    0.46
  -7   9  -1    0.81    0.26
   8  -9   1   -0.01    0.14
  -8  -9  -1    0.34    0.22
  -8  -9  -1   -0.42    0.30
   8   9   1   -0.09    0.22
  -8   9  -1    0.12    0.23
  -8   9  -1   -0.51    0.35
  -9  -9  -1    0.30    0.57
  -9  -9  -1    0.33    0.24
   9   9   1   -0.01    0.23
  -9   9  -1   -0.93    0.33
  -9   9  -1    0.26    0.23
 -10  -9  -1    1.20    0.41
 -10  -9  -1    0.84    0.64
 -10   9  -1   -0.24    0.47
 -10   9  -1    0.65    0.33
 -10 -10   1    1.24    0.72
 -10 -10   1    2.73    0.56
 -10  10   1    0.41    0.61
 -10  10   1    1.07    0.40
  -9 -10   1   -0.64    0.37
  -9 -10   1    0.80    0.29
   9 -10  -1    0.52    0.25
  -9  10   1    0.82    0.36
  -9  10   1    0.35    0.50
   9  10  -1    0.30    0.26
  -8 -10   1    1.09    0.35
  -8 -10   1    0.73    0.65
   8 -10  -1    0.86    0.35
  -8  10   1    1.89    0.56
   8  10  -1    0.55    0.27
  -8  10   1    0.75    0.33
  -7 -10   1    1.48    0.36
   7 -10  -1    1.72    0.47
  -7 -10   1    0.74    0.59
  -7 -10   1    1.20    0.56
  -7  10   1    0.46    0.26
  -7  10   1    1.36    0.54
   7  10  -1    1.11    0.34
  -6 -10   1    2.25    0.44
  -6 -10   1    0.82    0.48
   6 -10  -1    2.59    0.55
  -6 -10   1    2.34    0.72
  -6  10   1    2.17    0.37
   6  10  -1    2.16    0.42
  -6  10   1    1.27    0.39
  -6  10   1    1.64    0.47
  -5 -10   1    2.80    0.76
   5 -10  -1    3.31    0.49
  -5 -10   1    2.70    0.63
   5 -10  -1    3.27    0.63
  -5 -10   1    2.43    0.46
  -5  10   1    3.68    0.47
   5  10  -1    2.38    0.41
  -5  10   1    2.67    0.47
  -5  10   1    3.18    0.54
   4 -10  -1    8.59    0.64
   4 -10  -1    8.35    0.78
  -4 -10   1    8.57    0.59
  -4 -10   1    8.28    1.03
  -4 -10   1    9.61    0.88
  -4  10   1    8.09    0.60
   4  10  -1    8.83    0.62
  -4  10   1    8.78    0.58
  -4  10   1    8.49    0.64
   4  10  -1    9.02    0.47
  -3 -10   1    3.70    0.44
   3 -10  -1    4.26    0.69
   3 -10  -1    4.46    0.58
  -3 -10   1    4.10    0.71
  -3 -10   1    3.92    0.66
  -3  10   1    4.30    0.47
  -3  10   1    5.06    0.60
   3  10  -1    4.38    0.51
  -3  10   1    3.38    0.42
   3  10  -1    4.35    0.34
  -2 -10   1    0.48    0.15
  -2 -10   1    0.95    0.46
   2 -10  -1    0.66    0.24
  -2 -10   1    0.19    0.29
   2 -10  -1    0.52    0.29
   2  10  -1    0.37    0.19
  -2  10   1    0.30    0.21
  -2  10   1    0.60    0.20
   2  10  -1    0.16    0.13
  -2  10   1    0.39    0.18
  -1 -10   1    5.20    0.67
   1 -10  -1    7.50    0.62
   1 -10  -1    6.72    0.68
  -1 -10   1    6.49    0.86
  -1 -10   1    5.50    0.36
   1 -10  -1    6.25    0.42
   1  10  -1    6.35    0.44
  -1  10   1    7.08    0.49
   1  10  -1    6.42    0.49
  -1  10   1    7.30    0.52
   1  10  -1    6.10    0.38
  -1  10   1    6.96    0.45
   0 -10   1    0.05    0.16
   0 -10  -1   -0.11    0.11
   0 -10   1   -0.15    0.32
   0 -10  -1    0.10    0.11
   0 -10  -1    0.05    0.24
   0 -10   1    0.01    0.07
   0  10  -1    0.03    0.08
   0  10  -1    0.03    0.14
   0  10  -1    0.00    0.12
   0  10   1    0.28    0.16
   0  10   1    0.10    0.14
   0  10   1    0.18    0.13
   1 -10   1    1.45    0.46
  -1 -10  -1    1.32    0.49
  -1 -10  -1    1.89    0.31
  -1 -10  -1    1.00    0.35
   1 -10   1    1.15    0.31
   1  10   1    1.54    0.31
  -1  10  -1    1.68    0.24
  -1  10  -1    1.38    0.30
  -1  10  -1    1.42    0.31
   1  10   1    1.43    0.27
  -2 -10  -1    0.22    0.16
   2 -10   1    0.12    0.13
  -2 -10  -1    0.39    0.38
  -2 -10  -1    0.41    0.27
   2 -10   1    0.02    0.33
  -2  10  -1    0.20    0.14
  -2  10  -1    0.09    0.14
   2  10   1    0.30    0.16
   2  10   1    0.43    0.18
  -2  10  -1    0.30    0.23
  -3 -10  -1    1.36    0.31
   3 -10   1    1.35    0.43
   3 -10   1    1.29    0.29
  -3 -10  -1    1.87    0.52
  -3 -10  -1    0.78    0.37
  -3  10  -1    1.02    0.33
   3  10   1    1.80    0.29
   3  10   1    1.21    0.29
  -3  10  -1    0.98    0.27
  -3  10  -1    1.31    0.28
  -4 -10  -1    5.70    0.86
   4 -10   1    6.13    0.83
  -4 -10  -1    5.26    0.64
   4 -10   1    5.24    0.44
  -4 -10  -1    6.01    0.82
   4  10   1    5.62    0.61
  -4  10  -1    6.44    0.55
  -4  10  -1    5.75    0.65
  -4  10  -1    6.23    0.53
   4  10   1    5.77    0.43
   5 -10   1    5.74    0.79
  -5 -10  -1    7.18    0.89
  -5 -10  -1    5.73    0.92
  -5 -10  -1    8.11    0.68
  -5  10  -1    5.69    0.62
   5  10   1    7.35    0.73
   5  10   1    6.14    0.47
  -5  10  -1    6.51    0.74
  -5  10  -1    6.17    0.70
   6 -10   1    0.51    0.26
  -6 -10  -1    0.18    0.23
  -6 -10  -1    0.86    0.48
  -6 -10  -1   -0.26    0.25
   6  10   1    0.36    0.23
  -6  10  -1    0.41    0.33
  -6  10  -1    0.21    0.21
  -6  10  -1    0.00    0.18
  -7 -10  -1    0.39    0.51
   7 -10   1    0.92    0.31
  -7 -10  -1    1.39    0.39
   7  10   1    0.98    0.35
  -7  10  -1    0.36    0.39
  -7  10  -1    0.88    0.28
  -7  10  -1    0.67    0.34
   8 -10   1    0.41    0.22
  -8 -10  -1    0.48    0.25
  -8 -10  -1    0.03    0.46
   8  10   1   -0.31    0.19
  -8  10  -1   -0.50    0.33
  -8  10  -1   -0.30    0.14
  -9 -10  -1    1.22    0.67
  -9 -10  -1    1.88    0.47
  -9  10  -1    0.93    0.63
   9  10   1    0.85    0.37
  -9  10  -1    1.70    0.47
 -10 -10  -1    0.84    0.67
 -10 -10  -1    0.69    0.27
 -10  10  -1   -0.55    0.44
 -10  10  -1    0.91    0.34
 -10 -11   1    0.52    0.54
 -10  11   1    0.98    0.35
 -10  11   1   -0.10    0.56
  -9 -11   1    0.67    0.66
  -9 -11   1    1.64    0.39
   9 -11  -1    0.79    0.36
   9  11  -1    0.52    0.29
  -9  11   1    0.50    0.53
  -9  11   1    0.67    0.30
   8 -11  -1    0.56    0.30
  -8 -11   1    0.22    0.20
  -8 -11   1   -0.47    0.48
  -8  11   1    0.07    0.16
   8  11  -1    0.03    0.25
  -8  11   1    1.39    0.51
  -7 -11   1    2.61    0.72
  -7 -11   1    5.39    0.74
   7 -11  -1    3.76    0.69
  -7 -11   1    2.86    0.71
  -7  11   1    2.80    0.62
   7  11  -1    2.52    0.46
  -7  11   1    2.96    0.58
   6 -11  -1    1.39    0.44
  -6 -11   1    1.08    0.54
  -6 -11   1    2.36    0.48
  -6 -11   1    1.34    0.61
  -6  11   1    1.51    0.43
  -6  11   1    2.14    0.39
  -6  11   1    1.40    0.46
   6  11  -1    1.94    0.42
  -5 -11   1   26.77    1.17
   5 -11  -1   27.13    1.21
  -5 -11   1   27.43    1.63
   5 -11  -1   26.40    1.43
  -5 -11   1   24.62    1.42
  -5  11   1   27.08    1.10
   5  11  -1   27.00    1.15
  -5  11   1   25.10    1.14
  -5  11   1   25.18    1.20
  -4 -11   1    0.10    0.15
   4 -11  -1    0.30    0.19
  -4 -11   1    0.34    0.45
  -4 -11   1   -0.03    0.39
   4 -11  -1   -0.06    0.25
   4  11  -1   -0.51    0.16
  -4  11   1    0.37    0.25
   4  11  -1    0.07    0.13
  -4  11   1   -0.19    0.11
  -4  11   1    0.12    0.21
   3 -11  -1    0.12    0.30
   3 -11  -1    0.09    0.18
  -3 -11   1    0.10    0.13
  -3 -11   1    0.16    0.31
  -3 -11   1    0.55    0.37
  -3  11   1    0.12    0.15
  -3  11   1    0.26    0.26
   3  11  -1    0.00    0.17
  -3  11   1    0.09    0.16
   3  11  -1    0.36    0.17
   2 -11  -1   -0.09    0.29
  -2 -11   1    0.37    0.33
  -2 -11   1    0.32    0.46
  -2 -11   1    0.28    0.12
   2 -11  -1    0.47    0.24
  -2  11   1    0.36    0.23
  -2  11   1    0.34    0.21
  -2  11   1    0.25    0.15
   2  11  -1    0.20    0.17
   2  11  -1    0.31    0.22
   1 -11  -1    1.71    0.52
  -1 -11   1    1.33    0.41
  -1 -11   1    2.28    0.29
   1 -11  -1    2.10    0.44
  -1 -11   1    2.63    0.59
  -1  11   1    2.31    0.40
   1  11  -1    2.11    0.30
  -1  11   1    2.12    0.33
   1  11  -1    1.76    0.36
  -1  11   1    1.95    0.35
   1  11  -1    1.84    0.33
   0 -11  -1    2.51    0.57
   0 -11   1    2.30    0.46
   0 -11   1    2.09    0.62
   0 -11  -1    2.14    0.35
   0 -11  -1    2.55    0.51
   0  11  -1    2.70    0.42
   0  11  -1    2.51    0.40
   0  11   1    2.24    0.37
   0  11   1    2.35    0.39
   0  11   1    2.35    0.35
   0  11  -1    2.67    0.30
  -1 -11  -1   -0.01    0.20
  -1 -11  -1   -0.20    0.25
   1 -11   1    0.07    0.19
   1 -11   1   -0.37    0.35
  -1 -11  -1    0.03    0.12
   1  11   1   -0.18    0.08
  -1  11  -1    0.04    0.19
   1  11   1    0.04    0.15
  -1  11  -1    0.01    0.10
  -1  11  -1    0.02    0.16
  -2 -11  -1    4.32    0.75
   2 -11   1    4.04    0.74
  -2 -11  -1    4.31    0.70
  -2 -11  -1    4.00    0.50
   2 -11   1    4.27    0.55
  -2  11  -1    3.38    0.48
  -2  11  -1    3.99    0.34
  -2  11  -1    3.78    0.52
   2  11   1    4.27    0.52
   2  11   1    3.65    0.44
  -3 -11  -1    2.43    0.41
   3 -11   1    1.78    0.55
  -3 -11  -1    2.68    0.63
   3 -11   1    2.12    0.38
  -3 -11  -1    2.80    0.62
   3  11   1    1.75    0.36
  -3  11  -1    1.55    0.40
   3  11   1    2.51    0.36
  -3  11  -1    1.78    0.36
  -3  11  -1    2.06    0.34
   4 -11   1   -0.04    0.23
  -4 -11  -1    0.09    0.17
  -4 -11  -1   -0.20    0.23
  -4 -11  -1    0.55    0.46
   4  11   1    0.24    0.15
  -4  11  -1    0.21    0.27
  -4  11  -1    0.08    0.21
  -4  11  -1    0.16    0.18
   4  11   1    0.10    0.23
  -5 -11  -1   -0.64    0.38
   5 -11   1    0.14    0.19
  -5 -11  -1    0.01    0.18
  -5 -11  -1    0.21    0.39
   5  11   1   -0.15    0.21
  -5  11  -1   -0.07    0.16
  -5  11  -1   -0.07    0.16
   5  11   1    0.25    0.18
  -5  11  -1    0.15    0.32
   6 -11   1    0.11    0.18
  -6 -11  -1   -0.15    0.12
  -6 -11  -1   -0.83    0.37
  -6 -11  -1    0.11    0.41
  -6  11  -1    0.14    0.34
   6  11   1    0.04    0.18
  -6  11  -1   -0.22    0.18
  -6  11  -1   -0.03    0.18
  -7 -11  -1    0.28    0.43
  -7 -11  -1    0.24    0.22
   7 -11   1    0.27    0.20
   7  11   1   -0.32    0.21
  -7  11  -1    0.29    0.18
  -7  11  -1    0.34    0.24
  -7  11  -1    0.50    0.39
   8 -11   1    0.60    0.28
  -8 -11  -1    0.50    0.56
  -8 -11  -1   -0.12    0.26
  -8  11  -1   -0.29    0.43
  -8  11  -1    0.93    0.37
   8  11   1    0.24    0.30
  -9 -11  -1    0.73    0.64
  -9 -11  -1    0.58    0.30
  -9  11  -1   -0.27    0.43
  -9  11  -1    0.36    0.29
   9  11   1    0.24    0.32
 -10 -11  -1    0.03    0.47
 -10 -11  -1    1.38    0.47
 -10  11  -1   -0.17    0.52
 -10  11  -1    0.61    0.32
   9 -12  -1   -0.04    0.20
  -9 -12   1    1.30    0.73
   9  12  -1   -0.15    0.24
  -9  12   1   -0.04    0.48
  -9  12   1    0.45    0.31
   8 -12  -1    0.21    0.22
  -8 -12   1    1.16    0.48
  -8 -12   1   -0.09    0.46
  -8  12   1    0.26    0.27
   8  12  -1    0.04    0.19
  -8  12   1    0.72    0.47
  -7 -12   1   -0.39    0.47
   7 -12  -1    0.42    0.25
  -7 -12   1    0.18    0.16
  -7 -12   1    0.25    0.50
  -7  12   1   -0.04    0.37
   7  12  -1   -0.28    0.19
  -7  12   1    0.22    0.22
   6 -12  -1    0.47    0.27
  -6 -12   1    0.27    0.19
  -6 -12   1   -0.34    0.40
  -6 -12   1   -0.24    0.23
  -6  12   1    0.00    0.29
   6  12  -1   -0.09    0.21
  -6  12   1    0.01    0.16
  -6  12   1   -0.09    0.22
  -5 -12   1    7.13    1.07
   5 -12  -1    8.25    1.06
  -5 -12   1    7.10    0.60
  -5 -12   1    9.00    1.14
  -5  12   1    7.27    0.65
   5  12  -1    6.38    0.73
  -5  12   1    6.63    0.58
  -5  12   1    6.81    0.81
   4 -12  -1    0.93    0.31
  -4 -12   1    0.59    0.43
  -4 -12   1    0.73    0.54
  -4 -12   1    1.10    0.28
   4 -12  -1    0.94    0.40
  -4  12   1    0.83    0.31
  -4  12   1    0.88    0.33
   4  12  -1    1.07    0.34
  -4  12   1    0.73    0.26
   4  12  -1    0.90    0.29
  -3 -12   1    0.78    0.22
  -3 -12   1    0.60    0.42
   3 -12  -1    0.74    0.43
  -3 -12   1    0.57    0.54
   3 -12  -1    0.12    0.18
   3  12  -1    0.63    0.25
  -3  12   1    0.08    0.19
  -3  12   1    1.23    0.38
  -3  12   1    1.28    0.31
   3  12  -1    1.08    0.26
   2 -12  -1    0.06    0.18
  -2 -12   1    0.45    0.16
  -2 -12   1    0.37    0.33
  -2 -12   1    0.31    0.48
   2 -12  -1    0.21    0.33
  -2  12   1    0.75    0.31
   2  12  -1    0.22    0.23
  -2  12   1    0.12    0.17
  -2  12   1    0.22    0.17
   2  12  -1    0.49    0.22
  -1 -12   1    7.51    0.45
  -1 -12   1    8.65    1.04
   1 -12  -1    7.38    0.70
   1 -12  -1    7.53    0.97
  -1 -12   1    7.65    0.75
  -1  12   1    8.28    0.61
   1  12  -1    8.59    0.56
   1  12  -1    8.85    0.65
  -1  12   1    8.51    0.54
  -1  12   1    7.74    0.58
   0 -12   1    1.96    0.45
   0 -12  -1    1.43    0.48
   0 -12  -1    2.42    0.37
   0 -12  -1    1.47    0.40
   0 -12   1    1.12    0.50
   0  12   1    1.55    0.31
   0  12  -1    2.64    0.41
   0  12   1    1.60    0.33
   0  12   1    1.37    0.33
   1 -12   1    0.02    0.16
  -1 -12  -1    0.23    0.28
  -1 -12  -1    0.24    0.15
  -1 -12  -1    0.87    0.47
   1 -12   1    0.98    0.51
  -1  12  -1    0.41    0.27
  -1  12  -1    0.25    0.17
   1  12   1    0.27    0.18
   1  12   1    0.52    0.23
   1  12   1    0.28    0.20
  -1  12  -1    0.17    0.20
  -2 -12  -1    5.05    0.79
   2 -12   1    6.79    0.61
  -2 -12  -1    7.22    0.99
  -2 -12  -1    6.63    0.53
   2 -12   1    6.19    0.92
   2  12   1    5.57    0.47
  -2  12  -1    6.50    0.69
  -2  12  -1    6.96    0.60
   2  12   1    7.10    0.57
  -2  12  -1    6.09    0.44
  -3 -12  -1    1.74    0.37
   3 -12   1    1.30    0.52
   3 -12   1    1.56    0.34
  -3 -12  -1    1.83    0.54
  -3 -12  -1    2.36    0.65
   3  12   1    1.75    0.40
  -3  12  -1    1.38    0.41
  -3  12  -1    1.97    0.36
   3  12   1    2.04    0.35
  -3  12  -1    1.84    0.40
   4 -12   1   -0.15    0.16
  -4 -12  -1    0.20    0.20
  -4 -12  -1   -0.06    0.31
  -4 -12  -1   -0.52    0.38
  -4  12  -1    0.05    0.26
  -4  12  -1    0.08    0.26
   4  12   1    0.19    0.19
   4  12   1    0.13    0.17
  -4  12  -1   -0.01    0.16
  -5 -12  -1    2.42    0.67
  -5 -12  -1    2.91    0.50
  -5 -12  -1    2.48    0.64
   5 -12   1    3.36    0.65
  -5  12  -1    3.76    0.60
  -5  12  -1    3.24    0.52
  -5  12  -1    3.46    0.60
   5  12   1    2.32    0.44
  -6 -12  -1    0.03    0.42
  -6 -12  -1    0.40    0.24
   6 -12   1    0.37    0.27
  -6 -12  -1   -0.33    0.36
  -6  12  -1   -0.20    0.13
   6  12   1    0.42    0.23
  -6  12  -1    0.38    0.37
  -6  12  -1   -0.24    0.21
  -7 -12  -1    1.52    0.65
  -7 -12  -1    1.35    0.39
   7 -12   1    1.27    0.40
  -7  12  -1    0.26    0.21
  -7  12  -1    0.93    0.51
   7  12   1    0.97    0.38
  -7  12  -1    0.42    0.30
   8 -12   1    0.83    0.30
  -8 -12  -1    0.04    0.49
  -8 -12  -1    0.95    0.28
   8  12   1    1.03    0.39
  -8  12  -1    0.50    0.29
  -9 -12  -1    0.96    0.35
  -9 -12  -1    0.66    0.59
   9  12   1    0.03    0.28
  -9  12  -1    1.18    0.40
   9 -13  -1    0.61    0.28
  -9 -13   1   -0.06    0.49
  -9  13   1    0.62    0.33
   9  13  -1   -0.30    0.24
   8 -13  -1    0.46    0.27
  -8 -13   1   -0.01    0.52
  -8  13   1    1.10    0.51
   8  13  -1   -0.07    0.27
  -8  13   1    0.37    0.24
   7 -13  -1    1.41    0.44
  -7 -13   1    1.57    0.65
  -7  13   1    0.76    0.39
   7  13  -1    1.50    0.45
  -7  13   1    1.65    0.57
  -6 -13   1    0.04    0.53
   6 -13  -1    0.95    0.34
  -6 -13   1    1.24    0.58
   6  13  -1    0.00    0.25
  -6  13   1    0.64    0.25
  -6  13   1    0.86    0.38
  -6  13   1    1.72    0.51
  -5 -13   1   -0.35    0.43
   5 -13  -1    0.82    0.38
  -5 -13   1    0.42    0.33
  -5  13   1   -0.07    0.17
   5  13  -1    0.61    0.26
  -5  13   1    0.34    0.26
  -5  13   1   -0.08    0.29
  -4 -13   1   -0.08    0.50
   4 -13  -1   -0.08    0.16
  -4 -13   1    0.21    0.32
   4 -13  -1   -0.22    0.12
  -4  13   1   -0.14    0.17
  -4  13   1    0.08    0.25
   4  13  -1   -0.17    0.19
  -4  13   1    0.25    0.19
  -3 -13   1    4.35    0.89
   3 -13  -1    4.05    0.64
  -3 -13   1    4.15    0.78
   3 -13  -1    4.84    0.83
   3  13  -1    3.84    0.47
  -3  13   1    3.96    0.50
   3  13  -1    3.43    0.53
  -3  13   1    4.79    0.60
  -3  13   1    4.99    0.65
   2 -13  -1    1.36    0.49
   2 -13  -1    0.83    0.33
  -2 -13   1    1.54    0.49
  -2 -13   1    1.35    0.55
  -2  13   1    1.13    0.38
   2  13  -1    0.64    0.28
   2  13  -1    1.41    0.32
  -2  13   1    1.29    0.32
  -2  13   1    1.42    0.31
  -1 -13   1   12.88    0.98
   1 -13  -1   11.62    1.01
  -1 -13   1   11.60    1.05
   1 -13  -1   11.14    0.90
   1  13  -1   12.74    0.72
  -1  13   1   12.69    0.68
   1  13  -1   11.29    0.77
  -1  13   1   11.97    0.75
  -1  13   1   13.09    0.81
   0 -13  -1   10.78    1.05
   0 -13   1   12.35    0.92
   0 -13  -1    9.67    0.88
   0 -13   1   10.88    1.09
   0 -13  -1   10.00    0.61
   0  13   1    8.95    0.70
   0  13   1    9.68    0.68
   0  13  -1   10.48    0.76
   0  13  -1   10.67    0.70
   0  13   1    9.34    0.61
  -1 -13  -1    1.11    0.27
   1 -13   1    0.91    0.34
   1 -13   1    1.60    0.54
  -1 -13  -1    2.14    0.52
  -1 -13  -1    1.92    0.62
   1  13   1    1.87    0.39
   1  13   1    2.15    0.40
  -1  13  -1    0.61    0.32
  -1  13  -1    0.82    0.29
   2 -13   1    0.08    0.39
  -2 -13  -1   -0.19    0.25
  -2 -13  -1   -0.22    0.40
  -2 -13  -1   -0.14    0.13
   2 -13   1   -0.01    0.15
  -2  13  -1   -0.10    0.22
   2  13   1    0.25    0.24
   2  13   1   -0.09    0.16
  -2  13  -1   -0.28    0.16
  -3 -13  -1    0.51    0.23
  -3 -13  -1    0.37    0.48
   3 -13   1    0.77    0.41
  -3 -13  -1    0.76    0.40
   3  13   1    0.10    0.19
  -3  13  -1    0.34    0.23
  -3  13  -1    0.31    0.29
   3  13   1    0.25    0.22
   4 -13   1    1.61    0.50
  -4 -13  -1    1.39    0.59
  -4 -13  -1    1.33    0.47
  -4 -13  -1    1.38    0.36
   4  13   1    1.38    0.32
   4  13   1    1.45    0.40
  -4  13  -1    1.80    0.46
  -4  13  -1    1.77    0.41
  -5 -13  -1    0.19    0.19
  -5 -13  -1    0.49    0.39
   5 -13   1    0.56    0.29
  -5 -13  -1   -0.74    0.40
   5  13   1   -0.28    0.19
  -5  13  -1    0.08    0.18
  -5  13  -1    0.09    0.26
   6 -13   1    1.70    0.49
  -6 -13  -1    2.10    0.69
  -6 -13  -1    1.58    0.39
  -6 -13  -1    0.67    0.51
  -6  13  -1    1.29    0.43
  -6  13  -1    0.77    0.32
   6  13   1    0.76    0.34
  -7 -13  -1    1.88    0.45
   7 -13   1    1.68    0.47
  -7 -13  -1    1.74    0.61
  -7  13  -1    1.04    0.37
   7  13   1    1.15    0.41
  -8 -13  -1    1.06    0.58
   8 -13   1    1.79    0.39
  -8 -13  -1    1.63    0.46
  -8  13  -1    0.99    0.38
   8  13   1    1.11    0.40
  -9 -13  -1    0.10    0.47
   9  13   1    0.01    0.28
  -9  13  -1    0.40    0.22
  -8 -14   1    0.68    0.54
   8 -14  -1    0.35    0.30
  -8  14   1    0.57    0.32
   8  14  -1   -0.14    0.24
   7 -14  -1    2.49    0.58
  -7 -14   1    1.87    0.68
   7  14  -1    1.23    0.39
  -7  14   1    2.21    0.54
  -6 -14   1    0.88    0.45
   6 -14  -1    0.90    0.30
  -6 -14   1   -0.44    0.50
   6  14  -1    0.21    0.27
  -6  14   1    0.33    0.22
  -6  14   1    0.17    0.32
  -5 -14   1    0.49    0.44
  -5 -14   1   -1.04    0.43
   5 -14  -1    0.22    0.25
   5  14  -1    0.26    0.25
  -5  14   1    0.03    0.26
  -5  14   1    0.27    0.25
   4 -14  -1    2.90    0.66
  -4 -14   1    1.31    0.65
  -4 -14   1    1.70    0.59
  -4  14   1    2.39    0.47
   4  14  -1    2.03    0.47
  -4  14   1    1.59    0.44
  -3 -14   1   -0.19    0.49
   3 -14  -1    0.14    0.28
  -3 -14   1    0.41    0.29
   3 -14  -1    0.25    0.21
   3  14  -1    0.18    0.25
  -3  14   1    0.11    0.17
   3  14  -1   -0.06    0.19
  -3  14   1   -0.10    0.22
   2 -14  -1    2.42    0.66
  -2 -14   1    1.23    0.63
  -2 -14   1    2.80    0.61
   2 -14  -1    1.34    0.41
  -2  14   1    1.65    0.37
   2  14  -1    0.84    0.30
   2  14  -1    1.45    0.33
  -2  14   1    1.34    0.42
  -1 -14   1    0.62    0.45
  -1 -14   1    1.82    0.47
   1 -14  -1    0.68    0.32
   1 -14  -1    1.06    0.46
  -1  14   1    1.01    0.36
   1  14  -1    0.84    0.30
  -1  14   1    1.24    0.36
   1  14  -1    1.03    0.32
   0 -14   1    7.90    0.76
   0 -14  -1    6.52    0.90
   0 -14  -1    8.23    1.12
   0 -14   1    6.59    1.03
   0  14  -1    6.87    0.73
   0  14  -1    6.15    0.72
   0  14   1    7.38    0.75
   0  14   1    7.13    0.76
  -1 -14  -1    4.19    0.74
  -1 -14  -1    4.11    0.86
   1 -14   1    3.27    0.77
   1 -14   1    3.96    0.64
   1  14   1    3.66    0.55
  -1  14  -1    3.57    0.54
   1  14   1    3.88    0.53
  -1  14  -1    2.96    0.53
   2 -14   1   11.21    0.83
   2 -14   1   11.17    1.08
  -2 -14  -1   11.99    1.14
  -2 -14  -1   11.66    1.05
  -2  14  -1   10.66    0.77
  -2  14  -1   11.08    0.81
   2  14   1   10.72    0.70
   2  14   1   11.25    0.80
   3 -14   1    2.98    0.71
  -3 -14  -1    3.42    0.82
  -3 -14  -1    2.44    0.62
  -3  14  -1    2.05    0.46
   3  14   1    2.01    0.44
  -3  14  -1    3.83    0.59
   3  14   1    2.59    0.43
  -4 -14  -1    0.78    0.39
   4 -14   1   -0.01    0.27
  -4 -14  -1   -0.07    0.45
  -4  14  -1    0.38    0.32
  -4  14  -1    0.05    0.20
   4  14   1    0.52    0.28
   5 -14   1    0.70    0.31
  -5 -14  -1   -0.15    0.46
  -5 -14  -1    0.49    0.32
   5  14   1   -0.26    0.19
  -5  14  -1   -0.29    0.22
  -5  14  -1    0.17    0.18
  -6 -14  -1    0.18    0.26
   6 -14   1    0.72    0.29
   6  14   1    0.01    0.23
  -6  14  -1   -0.18    0.19
  -6  14  -1   -0.40    0.20
   7 -14   1    1.20    0.37
  -7 -14  -1    0.64    0.43
   7  14   1    0.19    0.31
  -7  14  -1    0.79    0.37
   8 -14   1    1.15    0.31
  -8 -14  -1    0.43    0.49
  -8  14  -1    0.03    0.15
   8  14   1   -0.05    0.28
  -8 -15   1    0.68    0.43
   8  15  -1    0.41    0.31
  -8  15   1    0.73    0.34
   7 -15  -1    1.07    0.35
  -7 -15   1   -0.47    0.41
   7  15  -1    0.50    0.33
  -7  15   1    0.60    0.35
   6 -15  -1    0.82    0.28
  -6 -15   1   -0.27    0.62
  -6 -15   1    0.23    0.40
  -6  15   1    0.38    0.34
   6  15  -1    0.15    0.22
  -5 -15   1    0.04    0.26
  -5 -15   1   -0.12    0.53
   5 -15  -1    0.68    0.34
  -5  15   1   -0.11    0.17
  -5  15   1   -0.19    0.24
   5  15  -1    0.25    0.29
  -4 -15   1    0.64    0.62
   4 -15  -1    1.57    0.51
  -4 -15   1    1.69    0.50
  -4  15   1    1.87    0.43
   4  15  -1    0.40    0.32
  -4  15   1    1.33    0.46
  -3 -15   1   -0.12    0.38
  -3 -15   1    0.88    0.40
   3 -15  -1    0.84    0.43
   3  15  -1    0.56    0.32
  -3  15   1    0.63    0.29
  -3  15   1    0.86    0.40
  -2 -15   1    0.85    0.36
  -2 -15   1    1.09    0.66
   2 -15  -1    1.23    0.52
   2 -15  -1    0.77    0.33
  -2  15   1    0.50    0.32
   2  15  -1    0.35    0.29
  -2  15   1    0.66    0.26
   2  15  -1    0.24    0.26
   1 -15  -1   10.39    1.03
   1 -15  -1   12.42    1.00
  -1 -15   1   10.58    0.94
  -1 -15   1   10.91    1.11
   1  15  -1   11.24    0.75
  -1  15   1   12.09    0.85
  -1  15   1   10.93    0.81
   1  15  -1    8.69    0.76
   0 -15  -1    0.37    0.51
   0 -15  -1    0.65    0.34
   0 -15   1    0.03    0.39
   0 -15   1    0.96    0.31
   0  15  -1    0.20    0.25
   0  15   1    0.61    0.26
   0  15   1    0.20    0.29
   0  15  -1    0.38    0.29
  -1 -15  -1   10.96    0.99
   1 -15   1   12.38    0.95
  -1 -15  -1   13.41    1.25
   1 -15   1   12.28    1.21
  -1  15  -1   11.76    0.84
   1  15   1   11.83    0.79
   1  15   1   10.22    0.78
  -1  15  -1   11.43    0.82
  -2 -15  -1    0.20    0.25
   2 -15   1   -0.12    0.35
  -2 -15  -1   -0.69    0.38
   2  15   1    0.15    0.23
  -2  15  -1   -0.25    0.23
   2  15   1   -0.38    0.14
  -2  15  -1    0.37    0.22
  -3 -15  -1    1.59    0.65
   3 -15   1    2.28    0.64
  -3 -15  -1    1.71    0.51
   3  15   1    1.83    0.40
   3  15   1    1.38    0.39
  -3  15  -1    1.81    0.50
  -3  15  -1    1.25    0.37
  -4 -15  -1   -0.06    0.45
   4 -15   1    0.49    0.28
  -4 -15  -1    0.35    0.32
   4  15   1    0.51    0.31
  -4  15  -1    0.12    0.22
  -4  15  -1    0.07    0.28
   5 -15   1    0.77    0.30
  -5 -15  -1    0.62    0.36
  -5 -15  -1   -0.35    0.44
  -5  15  -1    0.08    0.30
   5  15   1    0.29    0.28
  -5  15  -1    0.29    0.23
  -6 -15  -1    0.40    0.31
   6 -15   1    0.84    0.33
   6  15   1   -0.07    0.28
  -6  15  -1   -0.08    0.17
  -6  15  -1    0.56    0.35
  -7 -15  -1    0.80    0.41
   7 -15   1    0.74    0.31
   7  15   1    0.19    0.33
  -7  15  -1   -0.15    0.23
  -8  15  -1    0.17    0.29
   8  15   1   -0.26    0.25
   7 -16  -1    0.99    0.29
  -7 -16   1    0.13    0.29
  -7  16   1    0.18    0.31
   7  16  -1    0.22    0.29
  -6 -16   1    1.10    0.46
   6 -16  -1    1.25    0.39
  -6 -16   1    0.30    0.64
   6  16  -1    0.32    0.28
  -6  16   1    0.68    0.41
  -5 -16   1    0.90    0.40
   5 -16  -1    0.54    0.29
  -5 -16   1   -0.22    0.54
  -5  16   1   -0.10    0.20
  -5  16   1    0.10    0.31
   5  16  -1    0.17    0.29
  -4 -16   1    1.36    0.46
  -4 -16   1   -0.59    0.51
   4 -16  -1    0.94    0.38
  -4  16   1   -0.08    0.31
  -4  16   1   -0.03    0.17
   4  16  -1   -0.11    0.20
  -3 -16   1    0.71    0.33
  -3 -16   1   -0.41    0.52
   3 -16  -1    0.08    0.18
  -3  16   1    0.20    0.33
   3  16  -1    0.29    0.27
  -3  16   1   -0.38    0.15
   2 -16  -1    0.25    0.19
   2 -16  -1   -0.17    0.32
  -2 -16   1   -0.46    0.49
  -2 -16   1    0.62    0.28
   2  16  -1    0.21    0.24
  -2  16   1    0.34    0.22
  -2  16   1    0.09    0.24
   1 -16  -1    3.99    0.72
  -1 -16   1    3.42    0.91
   1 -16  -1    3.08    0.73
  -1 -16   1    3.78    0.70
  -1  16   1    2.53    0.54
   1  16  -1    2.76    0.54
   1  16  -1    3.17    0.59
  -1  16   1    3.05    0.55
   0 -16  -1    0.60    0.28
   0 -16   1    0.42    0.25
   0 -16  -1    0.09    0.33
   0 -16   1   -0.04    0.50
   0  16  -1   -0.02    0.26
   0  16  -1    0.24    0.25
   0  16   1    0.13    0.23
   0  16   1    0.55    0.35
  -1 -16  -1   -0.26    0.44
   1 -16   1    0.31    0.17
  -1 -16  -1    0.53    0.27
   1 -16   1    0.34    0.43
  -1  16  -1   -0.04    0.25
  -1  16  -1   -0.13    0.15
   1  16   1    0.03    0.18
   1  16   1    0.00    0.25
   2 -16   1    1.93    0.62
  -2 -16  -1    1.29    0.56
  -2 -16  -1    2.66    0.60
   2  16   1    1.80    0.45
  -2  16  -1    0.49    0.36
  -2  16  -1    1.16    0.39
   2  16   1    1.14    0.36
   3 -16   1    3.81    0.83
  -3 -16  -1    3.40    0.85
  -3 -16  -1    3.47    0.74
  -3  16  -1    3.65    0.66
  -3  16  -1    2.48    0.53
   3  16   1    3.34    0.59
   4 -16   1    0.83    0.38
  -4 -16  -1    0.48    0.27
  -4 -16  -1    0.29    0.56
  -4  16  -1   -0.12    0.22
  -4  16  -1    0.33    0.32
   4  16   1    0.17    0.27
  -5 -16  -1    0.17    0.25
  -5 -16  -1   -0.44    0.41
   5 -16   1    0.96    0.30
  -5  16  -1    0.17    0.22
   5  16   1    0.40    0.30
  -5  16  -1    0.58    0.35
  -6 -16  -1    1.61    0.52
   6 -16   1    0.98    0.36
   6  16   1    0.05    0.22
  -6  16  -1    0.69    0.37
  -6  16  -1   -0.02    0.18
  -7 -16  -1    1.36    0.47
   7 -16   1    1.63    0.45
  -7  16  -1    0.88    0.41
   7  16   1    0.44    0.35
   6 -17  -1    1.23    0.35
  -6 -17   1   -1.32    0.57
  -6 -17   1    1.16    0.43
  -6  17   1    0.34    0.36
   6  17  -1    0.33    0.31
  -5 -17   1    0.47    0.24
  -5 -17   1   -1.16    0.46
   5 -17  -1    1.01    0.42
  -5  17   1    0.49    0.26
   5  17  -1    0.35    0.31
  -5  17   1    0.06    0.32
  -4 -17   1   -0.58    0.56
   4 -17  -1    0.59    0.31
  -4 -17   1    0.40    0.27
  -4  17   1   -0.01    0.31
   4  17  -1    0.06    0.25
  -4  17   1    0.46    0.27
  -3 -17   1    0.86    0.37
  -3 -17   1    1.07    0.71
   3 -17  -1    1.31    0.49
  -3  17   1    0.49    0.29
   3  17  -1    0.71    0.34
  -3  17   1    1.09    0.41
   2 -17  -1    0.95    0.54
  -2 -17   1    1.44    0.46
  -2 -17   1    1.26    0.72
  -2  17   1    0.53    0.40
  -2  17   1    0.80    0.33
  -1 -17   1    0.66    0.28
   1 -17  -1    0.15    0.20
  -1 -17   1    0.60    0.64
   1 -17  -1    0.20    0.39
   1  17  -1   -0.21    0.21
  -1  17   1    0.00    0.31
  -1  17   1    0.15    0.23
   1  17  -1    0.30    0.29
   0 -17   1    0.35    0.23
   0 -17  -1   -0.20    0.34
   0 -17  -1    0.40    0.24
   0 -17   1    0.47    0.55
   0  17   1    0.12    0.29
   0  17  -1   -0.23    0.25
   0  17   1    0.39    0.28
   0  17  -1    0.35    0.21
   1 -17   1    0.02    0.43
  -1 -17  -1   -0.07    0.46
  -1 -17  -1    0.35    0.30
   1  17   1   -0.16    0.23
   1  17   1    0.02    0.22
  -1  17  -1    0.02    0.13
  -1  17  -1    0.37    0.34
  -2 -17  -1    2.31    0.53
  -2 -17  -1    0.26    0.53
   2 -17   1    2.05    0.66
  -2  17  -1    1.39    0.48
   2  17   1    1.34    0.44
   2  17   1    0.87    0.36
  -2  17  -1    1.03    0.38
  -3 -17  -1    1.88    0.75
   3 -17   1    2.22    0.66
  -3 -17  -1    2.42    0.63
   3  17   1    2.84    0.57
  -3  17  -1    2.32    0.54
  -3  17  -1    1.92    0.52
  -4 -17  -1   -0.27    0.47
   4 -17   1    0.64    0.34
  -4 -17  -1    0.47    0.31
  -4  17  -1    0.00    0.22
  -4  17  -1    0.09    0.28
   4  17   1    0.01    0.19
  -5 -17  -1    0.90    0.38
  -5 -17  -1    0.05    0.54
   5  17   1    0.40    0.31
  -5  17  -1    0.31    0.34
  -5  17  -1    0.27    0.21
  -6 -17  -1    0.80    0.37
   6 -17   1    1.51    0.42
   6  17   1    0.65    0.34
  -6  17  -1    0.33    0.24
   5 -18  -1    0.63    0.33
  -5 -18   1   -0.61    0.58
  -5  18   1    0.03    0.18
  -5  18   1    0.07    0.28
   5  18  -1    0.22    0.30
  -4 -18   1    0.28    0.50
   4 -18  -1    0.96    0.41
  -4 -18   1    1.27    0.38
  -4  18   1    0.09    0.23
  -4  18   1    0.35    0.41
   4  18  -1    0.07    0.23
  -3 -18   1    0.54    0.69
  -3 -18   1    1.89    0.45
   3 -18  -1    2.55    0.68
   3  18  -1    2.23    0.55
  -3  18   1    1.92    0.49
  -3  18   1    2.38    0.60
   2 -18  -1    2.18    0.64
  -2 -18   1    1.83    0.49
  -2 -18   1    2.01    0.80
  -2  18   1    1.45    0.41
  -2  18   1    1.48    0.51
   2  18  -1    1.38    0.43
  -1 -18   1   -0.46    0.51
  -1 -18   1    1.15    0.31
   1 -18  -1    0.76    0.27
   1 -18  -1    0.82    0.50
   1  18  -1    0.11    0.29
  -1  18   1   -0.10    0.16
  -1  18   1   -0.11    0.29
   0 -18   1   -0.13    0.34
   0 -18   1    0.77    0.33
   0 -18  -1    1.04    0.54
   0 -18  -1    0.62    0.27
   0  18  -1    0.26    0.25
   0  18   1   -0.04    0.24
   0  18  -1    0.25    0.29
   0  18   1   -0.39    0.24
  -1 -18  -1    1.11    0.59
  -1 -18  -1    1.48    0.44
   1 -18   1    0.74    0.44
   1  18   1    0.89    0.37
  -1  18  -1    0.21    0.27
   1  18   1    0.66    0.36
  -1  18  -1    0.44    0.31
  -2 -18  -1    0.47    0.56
   2 -18   1    0.94    0.41
  -2 -18  -1    1.79    0.51
  -2  18  -1    1.28    0.44
  -2  18  -1    0.92    0.40
   2  18   1    0.45    0.29
  -3 -18  -1    1.83    0.72
   3 -18   1    3.01    0.75
  -3 -18  -1    1.73    0.48
  -3  18  -1    1.37    0.47
  -3  18  -1    2.23    0.53
   3  18   1    1.91    0.51
  -4 -18  -1    0.78    0.32
   4 -18   1    0.82    0.39
  -4 -18  -1   -0.67    0.42
   4  18   1    0.77    0.35
  -4  18  -1    0.71    0.33
  -4  18  -1    0.07    0.32
   5 -18   1    0.73    0.30
  -5 -18  -1    0.14    0.54
  -5 -18  -1    0.75    0.34
  -5  18  -1   -0.32    0.28
  -5  18  -1   -0.05    0.18
   5  18   1   -0.19    0.29
  -4 -19   1    1.59    0.41
  -4 -19   1   -0.07    0.55
   4 -19  -1    0.42    0.30
  -4  19   1    0.54    0.26
   4  19  -1    0.13    0.25
  -4  19   1   -0.05    0.33
  -3 -19   1    0.50    0.67
  -3 -19   1    0.95    0.30
   3  19  -1    0.28    0.24
  -3  19   1    0.42    0.28
  -3  19   1   -0.25    0.28
  -2 -19   1    1.67    0.38
  -2 -19   1    0.84    0.71
   2 -19  -1    1.15    0.49
  -2  19   1    0.30    0.39
   2  19  -1    0.98    0.41
  -2  19   1    0.24    0.29
  -1 -19   1   -0.18    0.49
   1 -19  -1    0.40    0.43
  -1 -19   1    0.59    0.26
   1  19  -1    0.17    0.26
  -1  19   1   -0.14    0.20
  -1  19   1   -0.31    0.28
   0 -19  -1    1.04    0.34
   0 -19   1    0.11    0.52
   0 -19  -1    0.00    0.32
   0  19  -1    0.32    0.26
   0  19   1   -0.01    0.32
   0  19   1   -0.50    0.20
   0  19  -1   -0.11    0.32
  -1 -19  -1    1.24    0.56
   1 -19   1    1.36    0.61
   1  19   1    0.26    0.38
  -1  19  -1    0.86    0.42
   1  19   1    0.37    0.29
  -1  19  -1    0.58    0.32
  -2 -19  -1    1.20    0.57
  -2 -19  -1    2.15    0.53
   2 -19   1    1.01    0.42
  -2  19  -1    0.59    0.38
   2  19   1    0.90    0.40
  -2  19  -1    1.14    0.42
   3 -19   1    0.87    0.41
  -3 -19  -1    0.26    0.50
  -3  19  -1    0.27    0.32
   3  19   1   -0.20    0.21
  -3  19  -1   -0.05    0.12
   4 -19   1    2.67    0.74
  -4 -19  -1    0.39    0.52
  -4  19  -1    0.64    0.39
  -4  19  -1    0.92    0.36
  -1 -20   1    0.34    0.43
   1 -20  -1    1.38    0.65
  -1  20   1    0.62    0.35
  -1  20   1    0.40    0.39
   1  20  -1    0.28    0.25
   0 -20  -1    0.69    0.43
   0 -20   1    1.23    0.67
   0  20   1    0.09    0.24
   0  20  -1   -0.08    0.16
   0  20   1   -0.78    0.28
  -1 -20  -1    1.84    0.63
  -1 -20  -1    0.61    0.30
  -1  20  -1    0.32    0.28
   1  20   1    0.40    0.35
  -1  20  -1    0.58    0.36
 -12   0   2    0.20    0.44
 -11   0   2    0.32    0.42
 -11   0   2   -0.52    0.47
 -10   0   2    0.05    0.38
 -10   0   2   -0.29    0.50
  -9   0   2    1.85    0.35
  -9   0   2    2.05    0.61
  -9   0   2    2.25    0.56
   8   0  -2    0.05    0.17
  -8   0   2    0.58    0.40
  -8   0   2    0.50    0.38
  -8   0   2    0.34    0.18
   7   0  -2    2.31    0.41
  -7   0   2    2.12    0.47
  -7   0   2    1.84    0.45
  -7   0   2    1.69    0.28
   7   0  -2    2.41    0.27
   6   0  -2    0.07    0.12
  -6   0   2    0.03    0.18
  -6   0   2    0.34    0.22
  -6   0   2   -0.05    0.07
   6   0  -2   -0.05    0.07
  -5   0   2   19.68    0.88
  -5   0   2   21.87    0.93
  -5   0   2   21.83    0.69
   5   0  -2   20.50    0.56
   5   0  -2   21.77    0.89
  -4   0   2    2.10    0.32
   4   0  -2    2.15    0.15
   4   0  -2    2.24    0.32
  -4   0   2    2.30    0.33
  -4   0   2    1.63    0.20
  -3   0   2   32.24    0.89
  -3   0   2   31.77    0.69
   3   0  -2   31.94    0.94
  -3   0   2   33.57    0.64
  -3   0   2   33.15    0.97
   3   0  -2   32.96    0.57
  -2   0   2   35.77    0.90
   2   0  -2   36.23    0.52
  -2   0   2   35.28    0.53
  -2   0   2   35.51    0.80
   2   0  -2   34.14    0.88
  -2   0   2   34.90    0.63
   1   0  -2    0.90    0.07
  -1   0   2    1.00    0.05
   1   0  -2    0.99    0.14
  -1   0   2    1.11    0.15
  -1   0   2    0.76    0.06
  -1   0   2    1.14    0.12
   1   0  -2    0.85    0.05
   1   0  -2    1.08    0.15
   0   0   2  305.42    3.94
   0   0   2  286.61    3.89
   0   0  -2  282.80    3.90
   0   0   2  288.66    3.88
   0   0  -2  286.82    3.84
   0   0  -2  286.31    3.88
   0   0   2  283.59    3.90
   0   0   2  291.98    3.94
   0   0  -2  280.47    3.82
   0   0  -2  285.71    3.88
  -1   0  -2  169.88    2.48
  -1   0  -2  168.61    2.46
  -1   0  -2  168.04    2.39
   1   0   2  166.02    2.45
   1   0   2  168.53    2.38
   1   0   2  168.02    2.20
  -1   0  -2  166.85    2.44
   1   0   2  167.37    2.21
  -2   0  -2  278.21    4.08
   2   0   2  284.00    4.02
  -2   0  -2  278.56    3.97
  -2   0  -2  280.27    4.02
   2   0   2  283.16    3.65
  -2   0  -2  285.25    3.62
  -2   0  -2  277.55    3.99
  -3   0  -2    0.07    0.08
  -3   0  -2    0.19    0.06
  -3   0  -2    0.17    0.12
  -3   0  -2    0.06    0.13
   3   0   2    0.19    0.06
   3   0   2   -0.04    0.06
  -3   0  -2    0.35    0.12
  -4   0  -2   62.89    1.57
   4   0   2   65.96    1.18
  -4   0  -2   66.47    1.49
  -4   0  -2   63.20    1.53
   4   0   2   63.32    1.42
  -4   0  -2   65.56    1.42
  -5   0  -2    0.47    0.19
  -5   0  -2    0.40    0.21
  -5   0  -2    0.63    0.26
   5   0   2    0.43    0.12
   5   0   2    0.33    0.15
  -6   0  -2   18.40    0.97
  -6   0  -2   18.41    0.77
  -6   0  -2   20.12    0.87
  -6   0  -2   20.91    1.02
   6   0   2   18.26    0.77
   6   0   2   17.88    0.64
  -7   0  -2    0.90    0.40
  -7   0  -2    1.33    0.31
   7   0   2    0.74    0.22
  -7   0  -2    1.13    0.41
   8   0   2    0.85    0.28
  -8   0  -2    0.49    0.40
  -8   0  -2    1.04    0.43
  -8   0  -2    0.41    0.28
   9   0   2    0.28    0.21
  -9   0  -2    0.22    0.21
  -9   0  -2    0.41    0.39
  -9   0  -2    0.76    0.52
 -10   0  -2    0.66    0.28
 -10   0  -2    0.39    0.41
 -11   0  -2   -0.10    0.17
 -11   0  -2    0.36    0.35
 -12   0  -2    0.86    0.55
 -12  -1   2    0.57    0.40
 -12   1   2    0.51    0.36
 -11  -1   2   -0.67    0.50
 -11  -1   2   -0.12    0.35
 -11   1   2   -0.10    0.30
 -10  -1   2    0.66    0.61
 -10  -1   2    0.76    0.41
 -10   1   2   -0.37    0.46
 -10   1   2    1.08    0.54
  -9  -1   2    1.63    0.53
  -9  -1   2    0.48    0.20
  -9  -1   2    0.42    0.50
  -9   1   2    0.75    0.43
  -9   1   2    0.36    0.20
  -9   1   2    1.17    0.48
  -8  -1   2    0.35    0.38
  -8  -1   2   -0.10    0.25
   8  -1  -2    0.24    0.21
  -8  -1   2    0.06    0.14
  -8  -1   2   -0.01    0.21
  -8   1   2    0.06    0.18
  -8   1   2    0.18    0.33
   8   1  -2    0.26    0.19
  -8   1   2    0.01    0.33
  -7  -1   2    0.49    0.32
  -7  -1   2    0.98    0.39
   7  -1  -2    0.18    0.10
   7  -1  -2    0.15    0.15
  -7  -1   2    0.20    0.12
  -7  -1   2   -0.01    0.17
   7   1  -2    0.01    0.10
  -7   1   2    0.04    0.28
   7   1  -2    0.15    0.17
  -7   1   2    0.19    0.23
  -7   1   2    0.18    0.15
   6  -1  -2    1.99    0.22
  -6  -1   2    1.95    0.42
  -6  -1   2    1.86    0.42
   6  -1  -2    2.44    0.42
  -6  -1   2    2.31    0.29
  -6   1   2    2.19    0.32
  -6   1   2    2.02    0.42
   6   1  -2    1.76    0.23
  -6   1   2    1.57    0.34
   6   1  -2    2.06    0.37
   5  -1  -2    0.65    0.12
  -5  -1   2    0.63    0.26
  -5  -1   2    0.48    0.25
  -5  -1   2    0.95    0.17
   5  -1  -2    0.65    0.22
   5   1  -2    0.94    0.15
  -5   1   2    0.62    0.16
   5   1  -2    0.91    0.24
  -5   1   2    0.77    0.24
  -5   1   2    0.67    0.23
  -4  -1   2   14.25    0.66
   4  -1  -2   14.40    0.68
  -4  -1   2   14.37    0.69
   4  -1  -2   15.53    0.40
  -4  -1   2   14.76    0.47
   4   1  -2   14.54    0.42
   4   1  -2   15.09    0.67
  -4   1   2   14.28    0.52
  -4   1   2   14.69    0.39
  -4   1   2   15.15    0.68
  -4   1   2   14.82    0.68
   3  -1  -2    6.07    0.38
   3  -1  -2    5.67    0.18
   3  -1  -2    5.31    0.37
  -3  -1   2    5.89    0.23
  -3  -1   2    5.61    0.36
  -3  -1   2    5.52    0.38
   3  -1  -2    6.09    0.19
  -3   1   2    5.41    0.36
  -3   1   2    6.01    0.38
  -3   1   2    5.17    0.27
  -3   1   2    5.53    0.18
   3   1  -2    5.46    0.37
   3   1  -2    5.78    0.22
  -2  -1   2   16.94    0.50
   2  -1  -2   17.04    0.59
  -2  -1   2   16.78    0.59
  -2  -1   2   18.23    0.41
  -2  -1   2   17.10    0.32
   2  -1  -2   17.12    0.59
   2   1  -2   16.72    0.59
  -2   1   2   16.99    0.59
   2   1  -2   17.20    0.36
  -2   1   2   17.01    0.43
  -2   1   2   16.82    0.52
   2   1  -2   16.94    0.32
   1  -1  -2   14.59    0.48
   1  -1  -2   15.24    0.28
   1  -1  -2   14.51    0.49
   1  -1  -2   15.26    0.44
  -1  -1   2   15.09    0.26
  -1  -1   2   15.53    0.33
  -1  -1   2   14.88    0.47
  -1  -1   2   14.97    0.49
  -1  -1   2   14.94    0.36
  -1  -1   2   14.94    0.25
   1   1  -2   14.77    0.33
   1   1  -2   15.12    0.25
  -1   1   2   14.33    0.36
  -1   1   2   14.67    0.27
  -1   1   2   14.58    0.43
   1   1  -2   14.90    0.49
   1   1  -2   16.92    0.43
   0  -1   2    8.01    0.25
   0  -1   2    8.66    0.29
   0  -1   2    8.07    0.26
   0  -1   2    7.84    0.30
   0  -1   2    8.02    0.23
   0  -1  -2    7.78    0.31
   0  -1  -2    8.04    0.33
   0  -1  -2    8.03    0.28
   0  -1  -2    8.75    0.29
   0   1  -2    8.65    0.31
   0   1   2    8.43    0.33
   0   1   2    8.14    0.28
   0   1  -2    8.08    0.23
   0   1   2    8.25    0.26
   0   1  -2    7.85    0.27
   0   1  -2    8.32    0.26
   0   1  -2    8.31    0.26
   0   1  -2    7.74    0.24
  -1  -1  -2   14.58    0.44
   1  -1   2   14.21    0.29
  -1  -1  -2   14.86    0.47
  -1  -1  -2   14.27    0.42
  -1  -1  -2   15.06    0.31
   1  -1   2   14.80    0.38
  -1  -1  -2   14.96    0.47
   1   1   2   15.04    0.31
   1   1   2   14.75    0.43
  -1   1  -2   15.20    0.37
  -1   1  -2   14.23    0.42
  -1   1  -2   14.50    0.41
  -1   1  -2   14.44    0.29
  -1   1  -2   14.36    0.42
  -2  -1  -2  186.19    2.86
  -2  -1  -2  185.85    2.94
  -2  -1  -2  187.88    2.45
  -2  -1  -2  190.52    2.46
   2  -1   2  186.83    2.63
  -2  -1  -2  187.41    2.83
  -2  -1  -2  188.92    2.96
   2  -1   2  192.42    2.64
  -2   1  -2  190.13    2.87
   2   1   2  189.28    2.85
  -2   1  -2  187.69    2.66
  -2   1  -2  183.87    2.83
  -2   1  -2  188.89    2.88
  -2   1  -2  194.57    2.67
   3  -1   2    1.93    0.15
  -3  -1  -2    1.69    0.22
  -3  -1  -2    2.10    0.29
  -3  -1  -2    1.69    0.24
  -3  -1  -2    2.50    0.34
  -3  -1  -2    1.93    0.12
  -3  -1  -2    2.11    0.12
  -3   1  -2    1.76    0.23
  -3   1  -2    1.91    0.25
  -3   1  -2    1.80    0.24
   3   1   2    2.39    0.26
  -3   1  -2    1.93    0.28
  -4  -1  -2    1.07    0.15
  -4  -1  -2    0.81    0.20
  -4  -1  -2    0.98    0.20
   4  -1   2    1.00    0.16
   4  -1   2    0.93    0.20
  -4  -1  -2    1.21    0.27
  -4  -1  -2    1.39    0.31
   4   1   2    1.07    0.14
  -4   1  -2    1.14    0.25
  -4   1  -2    0.75    0.18
  -4   1  -2    1.26    0.24
  -4   1  -2    1.07    0.27
   4   1   2    1.24    0.22
  -5  -1  -2   11.19    0.70
   5  -1   2   11.45    0.49
  -5  -1  -2   12.38    0.72
  -5  -1  -2   11.27    0.60
   5  -1   2   11.81    0.58
  -5  -1  -2   11.55    0.44
   5   1   2   11.19    0.56
  -5   1  -2   12.86    0.72
   5   1   2   11.66    0.44
  -5   1  -2   11.35    0.61
  -5   1  -2   12.35    0.58
  -5   1  -2   12.50    0.66
  -6  -1  -2    5.98    0.70
  -6  -1  -2    6.37    0.73
  -6  -1  -2    6.65    0.50
  -6  -1  -2    5.13    0.34
   6  -1   2    5.87    0.38
   6  -1   2    5.61    0.44
   6   1   2    6.62    0.46
  -6   1  -2    5.43    0.42
  -6   1  -2    5.52    0.63
   6   1   2    5.26    0.32
  -6   1  -2    6.18    0.49
  -6   1  -2    5.69    0.67
  -7  -1  -2    7.41    0.58
   7  -1   2    6.87    0.51
  -7  -1  -2    6.99    0.81
  -7  -1  -2    6.57    0.80
   7   1   2    6.61    0.50
  -7   1  -2    6.67    0.56
  -7   1  -2    6.76    0.77
  -7   1  -2    6.84    0.51
  -7   1  -2    5.60    0.74
  -8  -1  -2    0.10    0.30
  -8  -1  -2    0.00    0.18
  -8  -1  -2    0.08    0.37
   8  -1   2    0.06    0.16
   8   1   2   -0.03    0.15
  -8   1  -2   -0.16    0.19
  -8   1  -2   -0.07    0.23
  -8   1  -2   -0.33    0.35
   9  -1   2    2.65    0.45
  -9  -1  -2    2.28    0.46
  -9  -1  -2    1.70    0.57
  -9  -1  -2    1.65    0.51
   9   1   2    1.64    0.36
  -9   1  -2    1.74    0.40
  -9   1  -2    1.59    0.53
 -10  -1  -2    0.42    0.37
 -10  -1  -2    0.54    0.26
 -10   1  -2    0.52    0.44
 -10   1  -2    0.61    0.27
 -11  -1  -2    0.17    0.35
 -11   1  -2    0.02    0.20
 -11   1  -2   -0.20    0.32
 -12   1  -2    0.72    0.52
 -12  -2   2    0.41    0.32
 -12   2   2   -0.05    0.38
 -11  -2   2   -0.29    0.29
 -11  -2   2    0.18    0.68
 -11   2   2   -0.49    0.39
 -10  -2   2   -0.19    0.33
 -10  -2   2   -0.77    0.42
 -10   2   2    0.10    0.42
 -10   2   2   -0.03    0.12
 -10   2   2   -0.25    0.26
   9  -2  -2    6.03    0.77
  -9  -2   2    5.67    0.85
  -9  -2   2    5.23    0.88
  -9   2   2    5.13    0.62
  -9   2   2    5.88    0.88
  -9   2   2    4.95    0.77
  -8  -2   2    6.80    0.92
  -8  -2   2    6.78    0.49
  -8  -2   2    5.76    0.79
   8  -2  -2    6.43    0.62
  -8  -2   2    5.99    0.71
  -8   2   2    6.09    0.81
  -8   2   2    7.11    0.56
   8   2  -2    5.96    0.48
  -8   2   2    6.25    0.77
   8   2  -2    6.30    0.58
   7  -2  -2    0.10    0.14
  -7  -2   2    0.17    0.17
  -7  -2   2    0.06    0.22
  -7  -2   2    0.13    0.11
   7  -2  -2    0.05    0.09
  -7  -2   2    0.05    0.30
   7   2  -2    0.10    0.16
  -7   2   2   -0.10    0.14
  -7   2   2    0.09    0.23
  -7   2   2    0.17    0.29
   7   2  -2    0.12    0.11
   6  -2  -2    2.06    0.23
   6  -2  -2    1.89    0.38
  -6  -2   2    1.99    0.41
  -6  -2   2    1.59    0.43
  -6  -2   2    1.95    0.27
  -6  -2   2    2.23    0.40
  -6   2   2    2.29    0.46
  -6   2   2    2.00    0.22
   6   2  -2    1.84    0.36
  -6   2   2    2.07    0.38
   6   2  -2    1.76    0.24
  -6   2   2    1.90    0.31
   5  -2  -2   -0.02    0.11
   5  -2  -2    0.06    0.07
  -5  -2   2    0.03    0.08
  -5  -2   2    0.00    0.17
  -5  -2   2    0.01    0.15
  -5  -2   2   -0.11    0.12
  -5   2   2   -0.01    0.10
  -5   2   2    0.07    0.06
   5   2  -2    0.04    0.11
  -5   2   2   -0.07    0.19
   5   2  -2    0.07    0.08
  -5   2   2    0.02    0.13
  -4  -2   2   22.16    0.91
   4  -2  -2   23.35    0.89
  -4  -2   2   22.63    0.85
  -4  -2   2   23.89    0.85
   4  -2  -2   23.16    0.54
  -4  -2   2   24.48    0.60
  -4   2   2   22.96    0.84
  -4   2   2   22.53    0.53
   4   2  -2   23.46    0.87
   4   2  -2   23.17    0.60
  -4   2   2   23.87    0.73
  -4   2   2   23.65    0.87
   3  -2  -2    4.42    0.34
  -3  -2   2    4.48    0.19
   3  -2  -2    4.67    0.36
  -3  -2   2    4.82    0.39
  -3  -2   2    4.16    0.32
  -3  -2   2    4.72    0.35
   3   2  -2    4.53    0.35
   3   2  -2    4.62    0.22
  -3   2   2    5.74    0.35
  -3   2   2    4.78    0.28
  -3   2   2    4.79    0.18
  -3   2   2    4.74    0.35
   2  -2  -2  129.87    2.26
  -2  -2   2  127.67    2.06
  -2  -2   2  130.17    2.27
  -2  -2   2  131.83    2.28
  -2  -2   2  131.93    1.71
   2  -2  -2  131.62    2.29
   2  -2  -2  132.92    1.78
  -2   2   2  126.70    2.12
   2   2  -2  131.08    2.29
  -2   2   2  130.58    2.02
   2   2  -2  133.25    1.71
   2   2  -2  131.52    1.91
  -2   2   2  133.36    1.80
   1  -2  -2    1.43    0.20
  -1  -2   2    1.59    0.07
   1  -2  -2    1.61    0.21
  -1  -2   2    1.41    0.20
   1  -2  -2    1.54    0.18
  -1  -2   2    1.81    0.18
  -1  -2   2    1.70    0.11
   1   2  -2    1.63    0.10
  -1   2   2    1.59    0.10
   1   2  -2    1.51    0.20
  -1   2   2    1.73    0.13
   1   2  -2    1.66    0.12
  -1   2   2    1.70    0.16
   1   2  -2    1.57    0.07
   0  -2  -2  272.73    3.83
   0  -2  -2  272.64    3.87
   0  -2   2  272.78    3.67
   0  -2   2  267.84    3.86
   0  -2  -2  272.81    3.75
   0  -2  -2  270.05    3.96
   0  -2   2  274.09    3.57
   0   2  -2  272.35    3.75
   0   2   2  272.93    3.76
   0   2  -2  273.03    3.65
   0   2   2  270.77    3.69
   0   2  -2  272.76    3.62
   0   2  -2  280.62    3.68
  -1  -2  -2  281.54    4.16
  -1  -2  -2  293.17    4.25
  -1  -2  -2  293.43    4.07
  -1  -2  -2  290.60    3.95
   1  -2   2  291.00    4.09
   1   2   2  292.81    4.03
  -1   2  -2  294.78    4.06
  -1   2  -2  283.04    3.91
  -1   2  -2  291.67    4.03
   1   2   2  292.61    4.07
  -2  -2  -2  692.77    9.27
  -2  -2  -2  694.47    9.50
  -2  -2  -2  700.00    9.16
  -2  -2  -2  700.85    9.42
   2  -2   2  694.45    9.27
   2  -2   2  703.38    9.20
  -2   2  -2  716.43    9.25
  -2   2  -2  690.18    9.22
   2   2   2  691.31    8.97
  -2   2  -2  684.89    9.40
   2   2   2  702.02    9.25
  -2   2  -2  690.73    9.26
  -2   2  -2  697.62    9.28
   3  -2   2   14.25    0.49
  -3  -2  -2   11.99    0.62
  -3  -2  -2   13.22    0.38
  -3  -2  -2   12.13    0.51
  -3  -2  -2   12.35    0.58
  -3   2  -2   11.81    0.52
  -3   2  -2   13.08    0.42
   3   2   2   13.81    0.53
  -3   2  -2   12.66    0.51
  -3   2  -2   12.04    0.54
  -4  -2  -2   48.59    0.95
  -4  -2  -2   48.57    1.42
  -4  -2  -2   47.33    1.22
   4  -2   2   49.58    1.12
  -4  -2  -2   48.49    1.38
  -4   2  -2   52.43    1.36
   4   2   2   50.27    1.22
  -4   2  -2   47.09    1.09
  -4   2  -2   49.21    1.27
  -4   2  -2   50.30    1.21
  -5  -2  -2   10.80    0.58
  -5  -2  -2   11.46    0.74
   5  -2   2   11.13    0.57
  -5  -2  -2    9.65    0.66
   5  -2   2   10.65    0.50
  -5  -2  -2   10.60    0.42
   5   2   2   10.94    0.56
  -5   2  -2   10.52    0.67
  -5   2  -2   11.14    0.61
  -5   2  -2   10.47    0.55
  -5   2  -2    9.75    0.53
  -6  -2  -2    2.11    0.35
   6  -2   2    2.30    0.36
   6  -2   2    2.22    0.32
  -6  -2  -2    1.81    0.47
  -6  -2  -2    1.81    0.39
  -6  -2  -2    2.37    0.27
  -6   2  -2    2.32    0.33
  -6   2  -2    2.56    0.48
  -6   2  -2    2.54    0.40
  -6   2  -2    2.55    0.41
   6   2   2    1.51    0.28
   7  -2   2    2.20    0.33
  -7  -2  -2    2.78    0.55
  -7  -2  -2    1.85    0.53
  -7  -2  -2    1.95    0.38
   7  -2   2    2.06    0.36
   7   2   2    1.87    0.34
  -7   2  -2    2.75    0.50
  -7   2  -2    2.72    0.53
  -7   2  -2    1.86    0.39
  -7   2  -2    2.16    0.37
  -8  -2  -2    4.28    0.75
   8  -2   2    4.28    0.52
  -8  -2  -2    3.61    0.64
  -8   2  -2    4.19    0.61
  -8   2  -2    3.92    0.69
   8   2   2    3.12    0.45
  -8   2  -2    3.86    0.47
  -9  -2  -2    3.11    0.53
  -9  -2  -2    3.15    0.76
  -9  -2  -2    3.80    0.71
   9   2   2    3.67    0.51
  -9   2  -2    4.68    0.66
  -9   2  -2    5.35    0.82
 -10  -2  -2   -0.13    0.24
 -10  -2  -2    0.23    0.18
 -10   2  -2    0.33    0.23
 -10   2  -2   -0.15    0.33
 -11  -2  -2    0.25    0.30
 -11   2  -2    0.56    0.42
 -11   2  -2    0.33    0.24
 -12   2  -2    0.46    0.51
 -12  -3   2   -0.37    0.74
 -12  -3   2    0.66    0.39
 -12   3   2   -0.26    0.42
 -11  -3   2    0.47    0.70
 -11  -3   2    0.44    0.37
 -11   3   2    0.66    0.54
 -10  -3   2    0.49    0.41
 -10  -3   2    0.64    0.69
 -10   3   2   -0.09    0.42
 -10   3   2    0.39    0.22
   9  -3  -2    1.55    0.42
  -9  -3   2    0.36    0.53
  -9  -3   2    1.38    0.53
  -9   3   2    1.65    0.58
  -9   3   2    0.76    0.41
  -9   3   2    1.40    0.34
  -8  -3   2    3.23    0.40
   8  -3  -2    4.45    0.66
  -8  -3   2    3.73    0.80
  -8  -3   2    2.35    0.45
  -8  -3   2    3.46    0.64
   8   3  -2    3.70    0.41
   8   3  -2    3.56    0.55
  -8   3   2    3.04    0.46
  -8   3   2    3.15    0.62
  -8   3   2    3.77    0.62
   7  -3  -2    2.79    0.29
  -7  -3   2    2.49    0.50
   7  -3  -2    2.88    0.50
  -7  -3   2    2.76    0.47
  -7  -3   2    2.21    0.30
  -7  -3   2    2.52    0.56
  -7   3   2    2.60    0.54
   7   3  -2    1.89    0.38
  -7   3   2    2.32    0.26
  -7   3   2    1.92    0.42
   7   3  -2    2.22    0.31
  -7   3   2    2.21    0.37
  -6  -3   2    7.31    0.40
   6  -3  -2    7.11    0.58
  -6  -3   2    5.89    0.74
  -6  -3   2    6.98    0.60
  -6  -3   2    6.60    0.55
   6  -3  -2    7.25    0.36
  -6   3   2    6.20    0.53
   6   3  -2    6.65    0.54
  -6   3   2    7.86    0.36
  -6   3   2    7.15    0.49
  -6   3   2    7.82    0.67
   6   3  -2    5.88    0.36
  -5  -3   2   13.49    0.48
   5  -3  -2   12.22    0.71
  -5  -3   2   13.69    0.80
  -5  -3   2   12.49    0.69
  -5  -3   2   12.88    0.70
  -5   3   2   12.57    0.44
  -5   3   2   12.26    0.67
  -5   3   2   12.40    0.72
   5   3  -2   12.86    0.70
  -5   3   2   12.04    0.59
   5   3  -2   12.03    0.48
  -4  -3   2    3.23    0.45
  -4  -3   2    3.39    0.41
   4  -3  -2    3.18    0.32
   4  -3  -2    3.53    0.45
  -4  -3   2    3.54    0.21
  -4  -3   2    3.46    0.40
   4   3  -2    3.91    0.36
  -4   3   2    3.45    0.34
  -4   3   2    3.09    0.20
  -4   3   2    3.04    0.38
  -4   3   2    3.11    0.34
   4   3  -2    3.76    0.24
  -3  -3   2   19.48    0.65
   3  -3  -2   19.90    0.79
  -3  -3   2   19.60    0.43
  -3  -3   2   20.36    0.77
   3  -3  -2   20.09    0.75
  -3  -3   2   20.09    0.81
  -3   3   2   21.44    0.72
   3   3  -2   20.50    0.56
  -3   3   2   20.16    0.64
   3   3  -2   20.02    0.76
  -3   3   2   19.49    0.48
  -3   3   2   21.27    0.77
   2  -3  -2   35.72    1.02
   2  -3  -2   37.27    1.01
  -2  -3   2   36.76    1.00
  -2  -3   2   36.05    1.02
  -2  -3   2   35.71    0.79
  -2   3   2   37.13    0.69
   2   3  -2   37.69    0.59
  -2   3   2   36.68    0.90
   2   3  -2   37.06    0.78
   2   3  -2   37.84    0.57
  -2   3   2   37.69    0.85
  -1  -3   2   31.21    0.82
  -1  -3   2   30.52    0.53
  -1  -3   2   30.66    0.85
   1  -3  -2   30.05    0.85
   1  -3  -2   30.96    0.87
  -1  -3   2   30.52    0.55
   1  -3  -2   30.37    0.76
  -1   3   2   30.74    0.70
   1   3  -2   30.76    0.68
   1   3  -2   31.59    0.55
   1   3  -2   29.96    0.54
  -1   3   2   30.14    0.61
  -1   3   2   30.84    0.77
   0  -3  -2  198.87    3.04
   0  -3  -2  196.71    3.18
   0  -3   2  204.29    2.93
   0  -3   2  201.80    3.12
   0  -3  -2  202.53    3.07
   0   3   2  197.58    2.85
   0   3   2  200.84    2.93
   0   3  -2  198.24    2.80
   0   3  -2  201.98    2.93
   1  -3   2   39.23    0.98
  -1  -3  -2   39.12    1.06
   1  -3   2   39.50    0.67
  -1  -3  -2   39.33    0.90
  -1  -3  -2   39.89    0.97
  -1  -3  -2   40.21    0.88
  -1   3  -2   40.69    0.68
   1   3   2   39.14    0.88
  -1   3  -2   39.58    0.86
  -1   3  -2   40.87    0.75
   1   3   2   39.18    0.86
  -1   3  -2   38.71    0.88
  -2  -3  -2  360.17    5.53
  -2  -3  -2  370.34    5.40
  -2  -3  -2  364.96    5.21
   2  -3   2  371.28    5.31
  -2  -3  -2  373.19    5.13
   2   3   2  370.92    5.21
  -2   3  -2  379.34    4.78
  -2   3  -2  363.14    5.23
  -2   3  -2  374.88    5.15
  -2   3  -2  368.64    5.23
  -2   3  -2  376.71    4.93
  -3  -3  -2    0.12    0.11
  -3  -3  -2    0.00    0.11
  -3  -3  -2    0.03    0.14
   3  -3   2    0.12    0.10
  -3  -3  -2    0.12    0.13
  -3   3  -2    0.04    0.09
  -3   3  -2    0.07    0.09
   3   3   2    0.22    0.11
  -3   3  -2    0.19    0.07
  -3   3  -2    0.03    0.13
   4  -3   2   10.97    0.51
  -4  -3  -2   10.15    0.43
  -4  -3  -2    9.84    0.52
  -4  -3  -2   10.69    0.68
  -4  -3  -2    9.50    0.59
  -4   3  -2   12.40    0.45
   4   3   2   10.22    0.52
  -5  -3  -2    0.82    0.28
  -5  -3  -2    0.29    0.14
   5  -3   2    0.18    0.13
  -5  -3  -2    0.26    0.23
  -5  -3  -2    0.36    0.16
   5   3   2    0.15    0.13
  -5   3  -2    0.47    0.25
  -5   3  -2    0.38    0.18
  -5   3  -2    0.23    0.15
  -5   3  -2    0.57    0.21
  -6  -3  -2    4.03    0.64
  -6  -3  -2    3.63    0.30
   6  -3   2    4.37    0.48
   6  -3   2    3.85    0.35
  -6  -3  -2    4.17    0.49
  -6  -3  -2    3.36    0.55
  -6   3  -2    4.17    0.48
  -6   3  -2    4.44    0.54
   6   3   2    3.71    0.44
  -6   3  -2    4.06    0.45
  -6   3  -2    3.14    0.51
   7  -3   2    1.79    0.33
  -7  -3  -2    1.52    0.33
  -7  -3  -2    1.43    0.52
   7  -3   2    1.30    0.32
  -7  -3  -2    1.14    0.41
  -7   3  -2    0.93    0.30
   7   3   2    1.21    0.29
  -7   3  -2    1.04    0.27
  -7   3  -2    1.23    0.36
  -7   3  -2    1.93    0.48
  -8  -3  -2    4.80    0.59
  -8  -3  -2    5.49    0.79
  -8  -3  -2    6.32    0.92
   8  -3   2    5.41    0.60
   8   3   2    6.44    0.55
  -8   3  -2    4.71    0.72
  -8   3  -2    5.64    0.49
  -8   3  -2    6.36    0.73
  -9  -3  -2    0.24    0.21
  -9  -3  -2   -0.27    0.26
  -9  -3  -2   -0.34    0.40
  -9   3  -2    0.01    0.20
   9   3   2   -0.27    0.14
  -9   3  -2   -0.46    0.29
 -10  -3  -2    0.85    0.39
 -10  -3  -2   -0.35    0.43
 -10   3  -2    0.55    0.30
 -10   3  -2    0.63    0.46
 -11  -3  -2    0.44    0.32
 -11   3  -2    0.37    0.22
 -11   3  -2   -0.10    0.29
 -12  -4   2   -1.17    0.59
 -12  -4   2    0.69    0.30
 -12   4   2   -0.41    0.44
 -11  -4   2    0.37    0.35
 -11  -4   2   -0.46    0.66
 -11   4   2    0.37    0.20
 -11   4   2    0.00    0.50
 -10  -4   2    0.37    0.65
 -10  -4   2    0.93    0.44
 -10   4   2    0.77    0.45
 -10   4   2    0.65    0.24
   9  -4  -2    0.23    0.23
  -9  -4   2    0.72    0.65
  -9  -4   2   -0.12    0.27
  -9   4   2    0.05    0.40
  -9   4   2    0.09    0.15
  -9   4   2    0.15    0.31
   8  -4  -2    2.59    0.53
  -8  -4   2    2.15    0.70
  -8  -4   2    1.80    0.43
  -8  -4   2    2.34    0.55
  -8   4   2    2.29    0.42
  -8   4   2    3.35    0.69
  -8   4   2    2.19    0.46
   8   4  -2    2.39    0.34
  -7  -4   2    2.23    0.60
  -7  -4   2    1.66    0.39
  -7  -4   2    1.28    0.22
   7  -4  -2    1.04    0.32
   7  -4  -2    1.48    0.26
  -7  -4   2    1.55    0.44
   7   4  -2    1.29    0.33
  -7   4   2    1.28    0.45
  -7   4   2    1.07    0.34
  -7   4   2    1.31    0.32
   7   4  -2    1.76    0.28
  -7   4   2    1.24    0.20
  -6  -4   2    5.76    0.52
   6  -4  -2    5.18    0.52
  -6  -4   2    6.23    0.36
  -6  -4   2    6.40    0.83
  -6  -4   2    5.09    0.49
  -6   4   2    5.75    0.33
  -6   4   2    5.72    0.51
   6   4  -2    5.32    0.37
  -6   4   2    5.60    0.46
   6   4  -2    5.80    0.51
  -6   4   2    5.69    0.69
  -5  -4   2    3.34    0.23
  -5  -4   2    3.40    0.57
   5  -4  -2    3.37    0.44
   5  -4  -2    4.49    0.56
  -5  -4   2    4.99    0.54
  -5  -4   2    3.42    0.46
   5   4  -2    3.90    0.49
  -5   4   2    3.47    0.41
  -5   4   2    3.26    0.24
   5   4  -2    3.60    0.28
  -5   4   2    5.05    0.57
  -5   4   2    3.85    0.47
   4  -4  -2   22.81    0.88
  -4  -4   2   22.97    0.56
  -4  -4   2   22.70    0.82
   4  -4  -2   21.45    0.93
  -4  -4   2   23.47    1.03
  -4  -4   2   23.36    0.92
  -4   4   2   22.68    0.62
  -4   4   2   22.90    0.88
  -4   4   2   23.50    0.88
  -4   4   2   22.52    0.79
   4   4  -2   23.43    0.69
   4   4  -2   22.15    0.56
  -3  -4   2   41.97    1.22
  -3  -4   2   44.50    0.77
  -3  -4   2   42.89    1.33
  -3  -4   2   44.36    1.06
   3  -4  -2   44.64    1.29
   3  -4  -2   44.83    1.22
  -3   4   2   43.52    1.08
  -3   4   2   42.89    1.12
  -3   4   2   43.73    0.89
   3   4  -2   44.61    0.78
   3   4  -2   45.20    0.99
   2  -4  -2   35.69    1.08
  -2  -4   2   36.73    0.81
   2  -4  -2   38.27    1.07
  -2  -4   2   35.27    1.04
  -2  -4   2   36.90    1.12
  -2   4   2   36.73    0.94
   2   4  -2   36.27    0.63
  -2   4   2   37.28    0.76
  -2   4   2   35.34    0.88
   2   4  -2   36.43    0.84
   1  -4  -2   30.89    0.81
  -1  -4   2   30.10    0.92
  -1  -4   2   31.27    0.94
   1  -4  -2   30.69    0.93
  -1  -4   2   30.29    0.58
   1  -4  -2   30.48    0.92
  -1   4   2   31.08    0.82
  -1   4   2   31.80    0.76
   1   4  -2   29.28    0.60
   1   4  -2   29.77    0.74
  -1   4   2   30.87    0.68
   1   4  -2   32.07    0.57
   0  -4  -2   22.71    0.70
   0  -4   2   24.37    0.69
   0  -4  -2   22.95    0.77
   0  -4   2   24.11    0.82
   0  -4  -2   22.48    0.80
   0   4  -2   23.75    0.37
   0   4  -2   23.55    0.58
   0   4   2   22.71    0.60
   0   4  -2   23.22    0.65
   0   4   2   23.32    0.64
  -1  -4  -2   68.65    1.44
  -1  -4  -2   65.47    1.42
   1  -4   2   67.92    1.17
   1  -4   2   66.32    1.52
  -1  -4  -2   70.52    1.33
  -1  -4  -2   66.77    1.57
  -1   4  -2   65.54    1.13
  -1   4  -2   67.27    1.30
   1   4   2   70.44    1.34
   1   4   2   68.24    1.30
  -1   4  -2   68.37    1.35
  -2  -4  -2   32.84    0.86
   2  -4   2   33.77    1.00
  -2  -4  -2   31.75    1.07
  -2  -4  -2   31.85    0.89
  -2  -4  -2   31.82    0.96
   2  -4   2   33.24    0.63
  -2   4  -2   33.70    0.63
   2   4   2   32.70    0.86
  -2   4  -2   32.58    0.88
  -2   4  -2   32.82    0.82
  -2   4  -2   32.25    0.88
   2   4   2   30.64    0.85
  -3  -4  -2   12.34    0.63
  -3  -4  -2   13.34    0.75
  -3  -4  -2   13.74    0.55
  -3  -4  -2   13.71    0.56
   3  -4   2   12.93    0.61
  -3   4  -2   13.32    0.57
  -3   4  -2   11.87    0.56
   3   4   2   14.45    0.59
  -3   4  -2   13.52    0.38
  -3   4  -2   12.23    0.56
  -4  -4  -2   50.37    1.17
  -4  -4  -2   45.19    1.40
  -4  -4  -2   48.47    1.56
   4  -4   2   49.93    1.31
  -4  -4  -2   47.85    1.24
  -4   4  -2   50.22    1.02
  -4   4  -2   49.72    1.34
  -4   4  -2   51.98    1.36
   4   4   2   46.72    1.24
  -4   4  -2   52.11    1.29
  -5  -4  -2    0.77    0.27
  -5  -4  -2    0.50    0.35
  -5  -4  -2    0.86    0.22
  -5  -4  -2    0.57    0.19
   5  -4   2    0.45    0.17
  -5   4  -2    0.70    0.21
  -5   4  -2    0.41    0.19
  -5   4  -2    0.84    0.19
  -5   4  -2    0.90    0.30
   5   4   2    0.83    0.23
   6  -4   2    0.55    0.20
  -6  -4  -2    1.56    0.49
  -6  -4  -2    0.62    0.22
  -6  -4  -2    0.62    0.21
  -6  -4  -2    0.44    0.25
  -6   4  -2    0.81    0.36
  -6   4  -2    0.32    0.16
  -6   4  -2    0.64    0.22
   6   4   2    0.65    0.22
  -6   4  -2    0.23    0.16
  -7  -4  -2    0.60    0.35
   7  -4   2    0.18    0.16
  -7  -4  -2    1.05    0.51
   7  -4   2    0.65    0.23
  -7  -4  -2    0.78    0.25
  -7   4  -2    0.88    0.32
  -7   4  -2    0.55    0.37
  -7   4  -2    0.96    0.26
   7   4   2    0.78    0.25
   8  -4   2   -0.03    0.18
  -8  -4  -2    0.18    0.18
  -8  -4  -2    0.08    0.46
  -8  -4  -2    0.14    0.28
  -8   4  -2   -0.31    0.30
   8   4   2   -0.15    0.16
  -8   4  -2    0.06    0.20
  -8   4  -2   -0.04    0.13
  -9  -4  -2    0.59    0.34
  -9  -4  -2    0.69    0.27
  -9  -4  -2   -0.07    0.44
  -9   4  -2    0.09    0.36
  -9   4  -2    0.57    0.29
   9   4   2    0.57    0.26
 -10  -4  -2    0.69    0.55
 -10  -4  -2    0.27    0.27
 -10   4  -2    0.39    0.44
 -10   4  -2    0.67    0.30
 -11  -4  -2    0.61    0.30
 -11   4  -2    0.66    0.49
 -11   4  -2    0.37    0.25
 -12  -5   2    0.99    0.41
 -12  -5   2   -1.03    0.64
 -12   5   2   -0.66    0.41
 -11  -5   2    0.48    0.77
 -11  -5   2    0.98    0.41
 -11   5   2    0.50    0.30
 -11   5   2    1.04    0.64
 -10  -5   2    0.35    0.31
 -10  -5   2   -0.11    0.40
 -10   5   2    0.68    0.31
 -10   5   2   -0.03    0.47
  -9  -5   2    0.61    0.37
  -9  -5   2    0.54    0.52
   9  -5  -2    0.32    0.26
  -9   5   2    0.81    0.52
  -9   5   2    0.29    0.21
  -8  -5   2   -0.14    0.24
   8  -5  -2    0.01    0.18
  -8  -5   2   -0.17    0.17
  -8  -5   2   -0.08    0.36
   8   5  -2   -0.19    0.15
  -8   5   2    0.14    0.22
  -8   5   2    0.54    0.40
  -8   5   2    0.24    0.21
  -7  -5   2   14.30    0.84
  -7  -5   2   12.37    1.12
  -7  -5   2   14.27    0.91
  -7  -5   2   13.76    0.83
   7  -5  -2   15.61    0.96
  -7   5   2   14.50    0.83
  -7   5   2   14.65    0.82
  -7   5   2   14.47    1.00
  -7   5   2   14.88    0.87
   7   5  -2   13.84    0.66
  -6  -5   2    0.45    0.22
   6  -5  -2    0.21    0.21
  -6  -5   2    0.32    0.39
  -6  -5   2    0.04    0.07
  -6  -5   2    0.21    0.25
  -6   5   2    0.28    0.21
  -6   5   2    0.10    0.27
  -6   5   2    0.64    0.23
   6   5  -2    0.62    0.20
  -6   5   2    0.21    0.11
  -5  -5   2    4.02    0.51
   5  -5  -2    3.57    0.47
  -5  -5   2    3.46    0.58
   5  -5  -2    3.79    0.55
  -5  -5   2    3.64    0.24
  -5  -5   2    4.35    0.51
  -5   5   2    4.25    0.42
  -5   5   2    4.23    0.54
   5   5  -2    3.70    0.25
  -5   5   2    3.51    0.27
  -5   5   2    4.03    0.47
   5   5  -2    4.37    0.33
  -4  -5   2    6.96    0.62
   4  -5  -2    8.12    0.53
   4  -5  -2    7.67    0.57
  -4  -5   2    7.63    0.30
  -4  -5   2    7.74    0.49
  -4  -5   2    8.35    0.57
  -4   5   2    7.66    0.53
   4   5  -2    6.88    0.29
   4   5  -2    7.72    0.41
  -4   5   2    7.68    0.37
  -4   5   2    7.47    0.47
  -4   5   2    7.36    0.50
  -3  -5   2    0.92    0.24
  -3  -5   2    0.76    0.27
  -3  -5   2    0.67    0.17
   3  -5  -2    0.62    0.21
   3  -5  -2    0.69    0.20
   3   5  -2    0.72    0.17
  -3   5   2    0.60    0.19
  -3   5   2    0.46    0.17
  -3   5   2    0.54    0.12
   3   5  -2    0.74    0.11
  -2  -5   2  119.58    2.50
  -2  -5   2  119.37    1.95
   2  -5  -2  119.12    2.43
   2  -5  -2  118.36    2.36
  -2  -5   2  119.58    2.40
  -2   5   2  120.54    2.12
   2   5  -2  119.70    2.05
  -2   5   2  122.18    1.96
   2   5  -2  120.90    1.78
  -2   5   2  120.94    2.16
  -1  -5   2   38.64    1.18
   1  -5  -2   40.47    1.18
   1  -5  -2   40.64    1.02
   1  -5  -2   39.76    1.17
  -1  -5   2   41.67    1.16
  -1  -5   2   42.44    0.77
  -1   5   2   39.58    0.88
   1   5  -2   40.74    0.97
  -1   5   2   39.95    0.96
   1   5  -2   40.74    0.81
  -1   5   2   41.07    1.03
   0  -5   2   26.60    0.95
   0  -5  -2   28.66    0.98
   0  -5   2   28.18    0.82
   0  -5  -2   27.12    0.92
   0  -5  -2   26.56    0.81
   0   5   2   26.23    0.73
   0   5  -2   27.05    0.48
   0   5  -2   27.90    0.51
   0   5  -2   27.00    0.76
   0   5  -2   28.05    0.69
   0   5   2   26.38    0.71
   1  -5   2    1.70    0.18
   1  -5   2    1.83    0.34
  -1  -5  -2    1.63    0.30
  -1  -5  -2    1.90    0.32
  -1  -5  -2    1.51    0.24
  -1   5  -2    1.72    0.23
  -1   5  -2    1.50    0.22
   1   5   2    1.70    0.22
  -1   5  -2    1.57    0.14
   1   5   2    1.86    0.24
  -2  -5  -2   65.73    1.73
   2  -5   2   66.52    1.64
  -2  -5  -2   65.30    1.51
  -2  -5  -2   65.53    1.39
   2  -5   2   66.37    1.20
  -2  -5  -2   61.46    1.51
   2   5   2   67.22    1.41
  -2   5  -2   67.38    1.44
  -2   5  -2   65.73    1.31
   2   5   2   67.66    1.41
  -2   5  -2   64.92    1.43
  -3  -5  -2   39.77    1.07
  -3  -5  -2   41.58    1.14
  -3  -5  -2   43.33    1.27
   3  -5   2   41.29    1.24
   3  -5   2   42.51    0.85
  -3  -5  -2   40.50    1.41
   3   5   2   41.47    1.10
   3   5   2   43.36    1.12
  -3   5  -2   41.65    0.84
  -3   5  -2   41.69    1.12
  -3   5  -2   42.51    1.12
  -3   5  -2   41.19    1.15
  -4  -5  -2   36.64    1.42
  -4  -5  -2   38.74    1.09
  -4  -5  -2   37.17    1.08
  -4  -5  -2   38.41    1.29
   4  -5   2   38.28    1.20
   4   5   2   37.87    1.09
  -4   5  -2   36.85    1.16
  -4   5  -2   38.04    0.85
   4   5   2   37.19    1.09
  -4   5  -2   36.34    1.16
  -4   5  -2   36.36    1.10
  -5  -5  -2    3.34    0.60
  -5  -5  -2    3.48    0.51
  -5  -5  -2    3.35    0.41
  -5  -5  -2    3.83    0.38
   5  -5   2    4.10    0.41
  -5   5  -2    4.12    0.49
  -5   5  -2    3.72    0.44
  -5   5  -2    3.79    0.29
  -5   5  -2    3.79    0.50
   5   5   2    3.72    0.43
  -6  -5  -2    9.87    0.91
  -6  -5  -2   10.61    0.60
   6  -5   2   10.14    0.65
  -6  -5  -2    9.08    0.58
  -6  -5  -2    9.86    0.75
  -6   5  -2    9.51    0.60
   6   5   2    8.39    0.57
  -6   5  -2    9.91    0.67
  -6   5  -2   10.21    0.52
  -6   5  -2   11.02    0.77
  -7  -5  -2    5.05    0.74
  -7  -5  -2    5.04    0.57
   7  -5   2    4.89    0.50
  -7  -5  -2    5.38    0.83
  -7   5  -2    5.48    0.67
  -7   5  -2    5.07    0.55
  -7   5  -2    5.58    0.76
   7   5   2    4.58    0.55
   8  -5   2   -0.17    0.14
  -8  -5  -2   -0.12    0.22
  -8  -5  -2   -0.05    0.14
  -8  -5  -2   -0.83    0.36
  -8   5  -2   -0.09    0.34
   8   5   2   -0.22    0.14
  -8   5  -2    0.03    0.21
  -8   5  -2   -0.06    0.13
  -9  -5  -2   -0.12    0.48
  -9  -5  -2   -0.21    0.20
  -9   5  -2   -0.06    0.35
   9   5   2   -0.21    0.15
  -9   5  -2    0.01    0.19
 -10  -5  -2   -0.04    0.52
 -10  -5  -2    0.92    0.41
 -10   5  -2    0.78    0.31
 -10   5  -2    0.55    0.47
 -11  -5  -2    0.55    0.31
 -11  -5  -2    0.05    0.56
 -11   5  -2    0.00    0.40
 -11   5  -2    0.60    0.28
 -11  -6   2   -0.47    0.69
 -11  -6   2    0.53    0.31
 -11   6   2    0.42    0.59
 -11   6   2    0.33    0.23
 -10  -6   2    0.55    0.73
 -10  -6   2    0.69    0.33
 -10   6   2    0.06    0.20
 -10   6   2   -0.61    0.44
  -9  -6   2    2.65    0.87
  -9  -6   2    2.64    0.57
   9  -6  -2    3.08    0.60
  -9   6   2    2.44    0.48
  -9   6   2    1.99    0.64
  -8  -6   2    0.34    0.30
  -8  -6   2    1.01    0.37
  -8  -6   2    1.17    0.55
   8  -6  -2    0.59    0.28
  -8   6   2    0.91    0.36
  -8   6   2    0.65    0.43
  -8   6   2    1.05    0.33
   8   6  -2    0.53    0.22
  -7  -6   2   -0.29    0.18
  -7  -6   2    0.28    0.52
   7  -6  -2    0.01    0.18
  -7  -6   2   -0.36    0.20
  -7   6   2    0.01    0.16
  -7   6   2    0.35    0.35
  -7   6   2    0.07    0.21
   7   6  -2    0.15    0.18
   6  -6  -2   -0.16    0.11
  -6  -6   2    0.01    0.06
  -6  -6   2   -0.16    0.14
   6  -6  -2   -0.03    0.09
  -6  -6   2    0.55    0.36
  -6  -6   2   -0.33    0.16
  -6   6   2   -0.18    0.20
  -6   6   2    0.12    0.16
  -6   6   2    0.05    0.17
  -6   6   2    0.08    0.09
   6   6  -2    0.17    0.13
   6   6  -2   -0.01    0.08
  -5  -6   2    0.00    0.25
   5  -6  -2    0.09    0.12
  -5  -6   2    0.14    0.08
  -5  -6   2    0.07    0.18
   5  -6  -2   -0.10    0.13
  -5  -6   2   -0.23    0.11
   5   6  -2   -0.01    0.11
  -5   6   2    0.05    0.17
   5   6  -2    0.03    0.07
  -5   6   2    0.18    0.10
  -5   6   2    0.03    0.16
  -5   6   2    0.05    0.13
  -4  -6   2    0.35    0.33
   4  -6  -2    0.81    0.27
  -4  -6   2    0.65    0.21
   4  -6  -2    1.24    0.28
  -4  -6   2    0.82    0.28
  -4   6   2    0.73    0.24
   4   6  -2    0.72    0.12
  -4   6   2    0.65    0.16
  -4   6   2    0.88    0.24
   4   6  -2    1.09    0.22
  -3  -6   2   75.80    1.92
   3  -6  -2   75.37    1.85
  -3  -6   2   76.82    2.08
  -3  -6   2   75.72    1.57
   3  -6  -2   74.38    1.96
  -3   6   2   78.40    1.51
   3   6  -2   75.78    1.57
  -3   6   2   75.77    1.68
  -3   6   2   75.54    1.68
   3   6  -2   77.19    1.29
  -2  -6   2    3.90    0.26
  -2  -6   2    4.25    0.42
   2  -6  -2    4.59    0.42
  -2  -6   2    3.78    0.51
   2  -6  -2    4.10    0.39
  -2   6   2    4.79    0.35
  -2   6   2    4.69    0.36
   2   6  -2    4.76    0.24
  -2   6   2    4.29    0.29
   2   6  -2    4.28    0.32
   1  -6  -2   17.74    0.79
  -1  -6   2   17.88    0.79
   1  -6  -2   16.44    0.64
   1  -6  -2   16.65    0.80
  -1  -6   2   17.72    0.84
  -1  -6   2   17.87    0.47
   1   6  -2   18.02    0.64
  -1   6   2   17.57    0.58
   1   6  -2   18.59    0.53
  -1   6   2   17.20    0.66
  -1   6   2   18.28    0.64
   0  -6  -2    0.44    0.23
   0  -6  -2    0.13    0.14
   0  -6   2    0.28    0.24
   0  -6  -2    0.29    0.13
   0  -6   2    0.31    0.17
   0   6  -2    0.33    0.07
   0   6   2    0.44    0.12
   0   6   2    0.16    0.09
   0   6  -2    0.57    0.16
   0   6  -2    0.34    0.12
  -1  -6  -2   24.22    0.94
  -1  -6  -2   23.66    0.84
  -1  -6  -2   25.63    1.02
   1  -6   2   25.58    0.76
   1  -6   2   23.16    0.99
   1   6   2   25.07    0.76
   1   6   2   24.40    0.75
  -1   6  -2   24.30    0.79
  -1   6  -2   24.49    0.76
  -1   6  -2   25.01    0.58
  -2  -6  -2   29.60    1.16
  -2  -6  -2   29.45    1.03
  -2  -6  -2   28.88    0.99
   2  -6   2   29.74    1.12
   2  -6   2   29.78    0.78
  -2   6  -2   30.87    0.93
   2   6   2   28.10    0.86
   2   6   2   29.51    0.89
  -2   6  -2   28.75    0.91
  -2   6  -2   31.43    0.81
  -3  -6  -2    4.40    0.60
  -3  -6  -2    4.66    0.51
  -3  -6  -2    4.46    0.45
   3  -6   2    4.35    0.53
  -3  -6  -2    3.98    0.33
   3  -6   2    4.19    0.25
  -3   6  -2    5.14    0.40
  -3   6  -2    4.36    0.38
   3   6   2    4.95    0.37
   3   6   2    4.21    0.34
  -3   6  -2    4.10    0.35
  -4  -6  -2   93.96    2.50
  -4  -6  -2   93.92    1.96
   4  -6   2   92.08    2.19
  -4  -6  -2   93.40    2.05
  -4  -6  -2   92.46    2.24
   4   6   2   95.85    1.99
   4   6   2   94.09    2.01
  -4   6  -2   96.99    1.67
  -4   6  -2   90.97    2.04
  -4   6  -2   95.23    2.04
  -4   6  -2   97.60    2.14
   5  -6   2   -0.11    0.13
  -5  -6  -2    0.03    0.12
  -5  -6  -2    0.24    0.24
  -5  -6  -2    0.07    0.15
  -5  -6  -2    0.32    0.37
   5   6   2   -0.13    0.10
  -5   6  -2    0.00    0.09
  -5   6  -2    0.13    0.24
  -5   6  -2   -0.07    0.11
   5   6   2    0.03    0.14
  -5   6  -2    0.16    0.15
  -6  -6  -2   26.16    1.45
   6  -6   2   28.81    1.17
  -6  -6  -2   29.15    1.06
  -6  -6  -2   26.98    1.03
  -6  -6  -2   28.38    1.30
  -6   6  -2   27.78    1.18
  -6   6  -2   25.42    1.17
   6   6   2   29.26    1.08
   6   6   2   25.12    1.01
  -6   6  -2   29.57    1.09
  -7  -6  -2    0.40    0.22
   7  -6   2    0.50    0.26
  -7  -6  -2    0.41    0.28
  -7  -6  -2    0.87    0.53
  -7   6  -2    0.86    0.25
  -7   6  -2    0.28    0.35
  -7   6  -2    0.49    0.27
   7   6   2    1.00    0.30
  -8  -6  -2    0.06    0.50
   8  -6   2   -0.03    0.17
  -8  -6  -2   -0.06    0.17
  -8  -6  -2    0.20    0.28
  -8   6  -2   -0.10    0.36
   8   6   2    0.42    0.24
  -8   6  -2    0.09    0.18
  -8   6  -2    0.24    0.18
  -9  -6  -2    0.27    0.28
  -9  -6  -2   -0.24    0.41
  -9   6  -2    0.15    0.41
   9   6   2   -0.01    0.19
  -9   6  -2    0.66    0.31
 -10  -6  -2    0.31    0.31
 -10  -6  -2   -0.10    0.50
 -10   6  -2   -0.10    0.21
 -10   6  -2    0.44    0.45
 -11  -6  -2   -0.09    0.49
 -11  -6  -2    0.58    0.33
 -11   6  -2    0.64    0.28
 -11   6  -2   -0.09    0.38
 -11  -7   2   -0.66    0.67
 -11  -7   2    1.22    0.35
 -11   7   2    0.67    0.26
 -11   7   2   -0.07    0.53
 -10  -7   2    1.48    0.80
 -10  -7   2    1.26    0.38
 -10   7   2    0.46    0.58
 -10   7   2    0.64    0.29
  -9  -7   2    1.17    0.63
   9  -7  -2    0.83    0.38
  -9  -7   2    1.12    0.40
  -9   7   2    1.03    0.54
  -9   7   2    1.35    0.39
  -8  -7   2    0.43    0.34
   8  -7  -2    1.20    0.39
  -8  -7   2    0.68    0.63
  -8  -7   2    0.64    0.32
   8   7  -2    0.17    0.20
  -8   7   2    0.39    0.25
  -8   7   2    0.77    0.45
  -7  -7   2    0.05    0.31
  -7  -7   2    0.28    0.50
  -7  -7   2   -0.01    0.21
   7  -7  -2    0.04    0.21
  -7   7   2    0.63    0.30
  -7   7   2    0.26    0.36
   7   7  -2    0.25    0.19
  -7   7   2    0.16    0.20
  -6  -7   2    0.08    0.21
  -6  -7   2   -0.07    0.16
   6  -7  -2   -0.07    0.15
   6  -7  -2    0.06    0.13
  -6  -7   2    0.02    0.41
   6   7  -2    0.24    0.18
  -6   7   2    0.02    0.26
  -6   7   2    0.22    0.12
  -6   7   2   -0.03    0.15
  -6   7   2   -0.34    0.15
   5  -7  -2    0.34    0.22
   5  -7  -2    0.55    0.20
  -5  -7   2    0.41    0.21
  -5  -7   2    0.16    0.39
  -5  -7   2    0.55    0.27
  -5   7   2    0.37    0.26
  -5   7   2    0.07    0.16
   5   7  -2    0.23    0.11
   5   7  -2    0.32    0.18
  -5   7   2    0.36    0.23
  -5   7   2    0.23    0.13
   4  -7  -2    0.53    0.25
  -4  -7   2    0.86    0.41
   4  -7  -2    0.52    0.21
  -4  -7   2    0.39    0.17
  -4  -7   2    0.39    0.26
  -4   7   2    0.36    0.20
   4   7  -2    0.35    0.17
   4   7  -2    0.64    0.13
  -4   7   2    0.56    0.15
  -4   7   2    0.64    0.24
  -3  -7   2    0.26    0.30
  -3  -7   2    0.49    0.24
   3  -7  -2    0.21    0.16
  -3  -7   2    0.19    0.12
   3  -7  -2    0.08    0.13
  -3   7   2    0.37    0.19
   3   7  -2    0.33    0.10
  -3   7   2    0.22    0.12
  -3   7   2    0.26    0.15
   3   7  -2    0.34    0.16
   2  -7  -2    0.29    0.22
  -2  -7   2    0.24    0.10
  -2  -7   2    0.22    0.25
   2  -7  -2    0.18    0.16
  -2  -7   2    0.43    0.28
   2   7  -2    0.21    0.11
  -2   7   2    0.35    0.16
  -2   7   2    0.24    0.14
  -2   7   2    0.19    0.12
   2   7  -2    0.19    0.12
  -1  -7   2    7.27    0.62
   1  -7  -2    7.36    0.58
   1  -7  -2    7.19    0.53
  -1  -7   2    8.18    0.59
  -1  -7   2    6.80    0.30
   1  -7  -2    6.80    0.42
  -1   7   2    5.92    0.39
   1   7  -2    6.28    0.40
   1   7  -2    6.83    0.35
  -1   7   2    6.70    0.43
  -1   7   2    6.52    0.38
   0  -7  -2   23.23    1.01
   0  -7  -2   23.69    1.01
   0  -7   2   24.43    0.89
   0  -7  -2   25.35    0.85
   0  -7   2   23.76    1.06
   0   7   2   24.68    0.78
   0   7  -2   24.65    0.54
   0   7  -2   24.06    0.82
   0   7   2   23.27    0.76
   0   7  -2   23.73    0.73
  -1  -7  -2    3.78    0.42
   1  -7   2    3.38    0.53
  -1  -7  -2    3.26    0.49
   1  -7   2    3.27    0.30
  -1  -7  -2    3.62    0.50
  -1   7  -2    2.96    0.34
  -1   7  -2    3.25    0.21
   1   7   2    3.57    0.37
   1   7   2    3.68    0.30
  -1   7  -2    3.15    0.35
  -2  -7  -2   17.61    0.85
   2  -7   2   18.21    0.66
   2  -7   2   17.36    0.90
  -2  -7  -2   17.25    0.77
  -2  -7  -2   18.74    0.96
  -2   7  -2   18.22    0.74
  -2   7  -2   18.22    0.75
  -2   7  -2   18.41    0.61
   2   7   2   17.64    0.68
   2   7   2   17.95    0.71
   3  -7   2    0.54    0.13
  -3  -7  -2    0.86    0.32
  -3  -7  -2    0.51    0.21
  -3  -7  -2    0.37    0.27
  -3  -7  -2    0.45    0.16
   3  -7   2    0.65    0.31
   3   7   2    0.50    0.17
   3   7   2    0.45    0.16
  -3   7  -2    0.55    0.20
  -3   7  -2    0.51    0.18
  -3   7  -2    0.34    0.20
   4  -7   2    3.79    0.26
  -4  -7  -2    4.24    0.67
  -4  -7  -2    4.32    0.56
  -4  -7  -2    3.24    0.48
  -4  -7  -2    3.62    0.42
   4  -7   2    4.17    0.56
  -4   7  -2    3.98    0.28
  -4   7  -2    4.21    0.47
  -4   7  -2    4.13    0.50
  -4   7  -2    4.41    0.50
   4   7   2    3.95    0.44
   4   7   2    3.67    0.44
  -5  -7  -2    0.09    0.10
   5  -7   2    0.22    0.18
  -5  -7  -2    0.00    0.25
  -5  -7  -2    0.13    0.18
  -5  -7  -2    0.33    0.27
  -5   7  -2   -0.07    0.22
   5   7   2    0.01    0.14
  -5   7  -2    0.10    0.14
  -5   7  -2    0.09    0.14
   5   7   2   -0.03    0.12
  -6  -7  -2    3.91    0.65
  -6  -7  -2    4.56    0.52
   6  -7   2    4.85    0.67
  -6  -7  -2    5.14    0.62
  -6  -7  -2    4.23    0.76
  -6   7  -2    4.02    0.49
   6   7   2    5.80    0.61
  -6   7  -2    5.25    0.68
  -6   7  -2    4.46    0.59
   6   7   2    4.64    0.54
  -7  -7  -2    0.39    0.46
  -7  -7  -2    0.67    0.32
  -7  -7  -2   -0.04    0.13
   7  -7   2    0.23    0.20
  -7   7  -2   -0.12    0.32
   7   7   2    0.24    0.20
   7   7   2    0.29    0.23
  -7   7  -2    0.05    0.16
  -7   7  -2    0.37    0.25
  -8  -7  -2    2.18    0.74
  -8  -7  -2    1.63    0.49
  -8   7  -2    0.79    0.47
  -8   7  -2    2.45    0.51
   8   7   2    0.86    0.31
  -8   7  -2    1.57    0.35
  -9  -7  -2    1.28    0.44
  -9  -7  -2    0.42    0.47
   9   7   2    0.17    0.23
  -9   7  -2    0.30    0.44
  -9   7  -2    0.45    0.27
 -10  -7  -2    0.37    0.26
 -10  -7  -2    0.28    0.51
  10   7   2   -0.34    0.19
 -10   7  -2   -0.06    0.22
 -10   7  -2    0.04    0.42
 -11  -7  -2    0.23    0.52
 -11  -7  -2    1.30    0.38
 -11   7  -2    0.32    0.24
 -11   7  -2    0.15    0.43
 -11  -8   2    0.84    0.29
 -11  -8   2    0.15    0.78
 -11   8   2   -0.60    0.50
 -11   8   2    0.50    0.30
 -10  -8   2    0.73    0.62
 -10  -8   2    1.00    0.34
 -10   8   2    0.68    0.34
 -10   8   2   -0.51    0.44
   9  -8  -2    1.44    0.43
  -9  -8   2    2.42    0.86
  -9  -8   2    2.87    0.57
  -9   8   2    2.26    0.49
  -9   8   2    3.39    0.77
  -8  -8   2    1.63    0.61
  -8  -8   2    1.17    0.68
  -8  -8   2    2.08    0.45
   8  -8  -2    1.58    0.44
  -8   8   2    2.11    0.45
  -8   8   2    2.25    0.63
   8   8  -2    1.51    0.36
  -7  -8   2    4.29    0.90
   7  -8  -2    5.48    0.80
  -7  -8   2    5.04    0.68
  -7  -8   2    5.37    0.77
  -7   8   2    5.22    0.68
  -7   8   2    4.90    0.76
  -7   8   2    5.19    0.66
   7   8  -2    4.84    0.56
  -6  -8   2    0.77    0.38
  -6  -8   2    0.98    0.31
   6  -8  -2    0.64    0.31
   6  -8  -2    0.71    0.25
  -6  -8   2    0.86    0.54
  -6   8   2    0.76    0.32
  -6   8   2    1.06    0.24
   6   8  -2    0.80    0.25
  -6   8   2    0.72    0.27
  -6   8   2    0.91    0.37
  -5  -8   2    0.63    0.34
   5  -8  -2    0.63    0.23
  -5  -8   2    0.48    0.21
  -5  -8   2    0.70    0.38
   5  -8  -2    0.83    0.33
   5   8  -2    0.63    0.14
  -5   8   2    0.80    0.30
   5   8  -2    0.89    0.25
  -5   8   2    0.71    0.26
  -5   8   2    0.36    0.16
  -5   8   2    0.53    0.28
  -4  -8   2    0.65    0.21
   4  -8  -2    0.74    0.31
  -4  -8   2    0.90    0.44
  -4  -8   2    0.80    0.36
   4  -8  -2    0.88    0.27
  -4   8   2    0.79    0.26
  -4   8   2    0.58    0.23
   4   8  -2    0.90    0.16
   4   8  -2    0.92    0.24
  -4   8   2    0.44    0.16
  -3  -8   2    0.87    0.21
  -3  -8   2    0.68    0.37
  -3  -8   2    1.24    0.40
   3  -8  -2    1.01    0.28
   3  -8  -2    0.68    0.29
  -3   8   2    0.80    0.22
   3   8  -2    0.69    0.15
  -3   8   2    1.32    0.29
  -3   8   2    0.88    0.19
   3   8  -2    0.68    0.21
   2  -8  -2    9.15    0.64
   2  -8  -2    9.21    0.70
  -2  -8   2    9.38    0.71
  -2  -8   2   10.72    0.77
  -2  -8   2    9.88    0.45
  -2   8   2   10.14    0.55
   2   8  -2    9.70    0.42
  -2   8   2    8.55    0.52
   2   8  -2    8.50    0.51
  -2   8   2    9.23    0.49
   1  -8  -2   12.30    0.79
   1  -8  -2   12.36    0.75
   1  -8  -2   11.27    0.57
  -1  -8   2   11.42    0.42
  -1  -8   2   12.26    0.74
  -1  -8   2   12.65    0.84
   1   8  -2   12.02    0.60
  -1   8   2   12.26    0.59
  -1   8   2   11.00    0.58
   1   8  -2   12.39    0.51
  -1   8   2   12.01    0.56
   0  -8   2    0.68    0.29
   0  -8  -2    0.01    0.25
   0  -8  -2    0.02    0.12
   0  -8  -2   -0.12    0.08
   0   8   2   -0.11    0.09
   0   8   2   -0.08    0.10
   0   8   2   -0.02    0.12
   1  -8   2    6.29    0.45
   1  -8   2    7.39    0.68
  -1  -8  -2    7.63    0.63
  -1  -8  -2    6.68    0.59
  -1  -8  -2    6.54    0.47
  -1   8  -2    6.81    0.46
   1   8   2    5.88    0.40
   1   8   2    6.89    0.44
  -1   8  -2    7.13    0.46
  -1   8  -2    6.95    0.31
   2  -8   2    6.34    0.63
  -2  -8  -2    5.64    0.57
   2  -8   2    6.73    0.43
  -2  -8  -2    5.99    0.58
  -2  -8  -2    5.98    0.47
   2   8   2    6.40    0.44
  -2   8  -2    6.29    0.36
   2   8   2    5.76    0.40
  -2   8  -2    5.05    0.41
  -2   8  -2    6.15    0.45
  -3  -8  -2    0.60    0.23
  -3  -8  -2    0.41    0.27
   3  -8   2    0.67    0.34
   3  -8   2    0.41    0.13
  -3  -8  -2    0.24    0.29
   3   8   2    0.40    0.17
  -3   8  -2    0.30    0.16
  -3   8  -2    0.66    0.22
  -3   8  -2    0.23    0.15
   3   8   2    0.45    0.18
   4  -8   2    0.99    0.19
  -4  -8  -2    0.71    0.20
  -4  -8  -2    1.17    0.32
   4  -8   2    1.12    0.37
  -4  -8  -2    1.00    0.40
  -4  -8  -2    0.51    0.38
  -4   8  -2    0.88    0.28
  -4   8  -2    1.07    0.21
  -4   8  -2    1.12    0.32
   4   8   2    1.30    0.30
  -4   8  -2    0.86    0.26
   4   8   2    1.06    0.25
  -5  -8  -2    1.20    0.36
  -5  -8  -2    1.28    0.52
   5  -8   2    1.42    0.37
  -5  -8  -2    0.99    0.25
  -5  -8  -2    0.91    0.34
   5   8   2    1.28    0.29
  -5   8  -2    0.80    0.25
   5   8   2    1.45    0.33
  -5   8  -2    0.51    0.32
  -5   8  -2    1.02    0.31
   6  -8   2   15.24    0.94
  -6  -8  -2   13.03    1.08
  -6  -8  -2   14.56    0.74
  -6  -8  -2   17.36    1.05
  -6  -8  -2   13.96    0.88
   6   8   2   15.55    0.78
  -6   8  -2   14.92    0.91
   6   8   2   14.25    0.80
  -6   8  -2   15.23    0.83
  -6   8  -2   14.90    0.95
  -7  -8  -2    7.88    1.10
   7  -8   2    6.93    0.64
  -7  -8  -2    8.53    0.80
  -7  -8  -2    7.37    0.56
  -7   8  -2    7.74    0.88
  -7   8  -2    6.36    0.76
   7   8   2    6.81    0.55
   7   8   2    7.11    0.61
  -7   8  -2    7.10    0.60
  -8  -8  -2    0.56    0.31
  -8  -8  -2    0.46    0.50
  -8   8  -2   -0.43    0.35
  -8   8  -2    0.39    0.19
   8   8   2    0.09    0.23
  -8   8  -2   -0.06    0.11
  -9  -8  -2    0.12    0.51
  -9  -8  -2    0.40    0.25
   9   8   2   -0.41    0.18
  -9   8  -2   -0.09    0.40
  -9   8  -2    0.09    0.22
 -10  -8  -2    1.80    0.53
 -10  -8  -2    1.12    0.62
 -10   8  -2    0.63    0.50
 -10   8  -2    1.28    0.39
  10   8   2    0.29    0.31
 -11  -8  -2    1.24    0.62
 -11  -8  -2    0.84    0.36
 -11   8  -2    0.30    0.21
 -11   8  -2   -0.01    0.43
 -11  -9   2   -0.04    0.73
 -11  -9   2    1.79    0.44
 -11   9   2    0.68    0.68
 -11   9   2    1.36    0.37
 -10  -9   2    0.78    0.31
 -10  -9   2    0.12    0.71
 -10   9   2    0.42    0.26
 -10   9   2   -0.67    0.48
   9  -9  -2    0.63    0.32
  -9  -9   2   -0.27    0.41
  -9  -9   2    0.85    0.32
  -9   9   2    0.39    0.27
  -9   9   2    1.19    0.58
  -8  -9   2    0.76    0.54
   8  -9  -2    0.95    0.39
  -8  -9   2    1.17    0.36
  -8   9   2    0.37    0.41
   8   9  -2    1.38    0.35
  -8   9   2    0.85    0.34
  -7  -9   2    1.24    0.64
   7  -9  -2    1.60    0.44
  -7  -9   2    1.36    0.37
  -7  -9   2    0.78    0.43
  -7   9   2    1.53    0.51
  -7   9   2    0.95    0.37
   7   9  -2    1.03    0.31
  -6  -9   2    7.96    0.94
   6  -9  -2    6.85    0.90
  -6  -9   2    7.44    0.62
  -6  -9   2    7.99    1.11
   6  -9  -2    5.96    0.56
  -6   9   2    6.53    0.74
  -6   9   2    8.01    0.85
  -6   9   2    6.17    0.60
  -6   9   2    7.20    0.51
   6   9  -2    6.63    0.52
  -5  -9   2    4.99    0.75
  -5  -9   2    5.32    0.61
  -5  -9   2    4.75    0.83
   5  -9  -2    5.04    0.51
   5  -9  -2    4.04    0.68
  -5   9   2    5.45    0.65
   5   9  -2    5.15    0.55
  -5   9   2    4.74    0.42
  -5   9   2    4.78    0.59
  -4  -9   2    8.75    0.56
  -4  -9   2   10.63    0.86
   4  -9  -2    8.67    0.76
  -4  -9   2    9.46    0.86
   4  -9  -2   10.00    0.70
   4   9  -2    8.59    0.40
  -4   9   2    9.70    0.65
  -4   9   2   10.12    0.64
   4   9  -2    8.86    0.58
  -4   9   2    8.88    0.54
  -3  -9   2    0.17    0.34
  -3  -9   2    0.04    0.33
   3  -9  -2    0.37    0.23
   3  -9  -2    0.67    0.25
  -3  -9   2    0.48    0.16
   3   9  -2    0.49    0.21
  -3   9   2    0.63    0.19
   3   9  -2    0.63    0.16
  -3   9   2    0.38    0.19
  -3   9   2    1.02    0.30
   2  -9  -2    3.19    0.56
  -2  -9   2    2.78    0.57
  -2  -9   2    3.32    0.56
   2  -9  -2    3.00    0.48
  -2  -9   2    3.31    0.28
  -2   9   2    3.89    0.43
  -2   9   2    3.64    0.45
   2   9  -2    3.02    0.40
   2   9  -2    3.30    0.33
  -2   9   2    3.46    0.39
   1  -9  -2    1.67    0.38
   1  -9  -2    2.08    0.31
  -1  -9   2    1.91    0.21
  -1  -9   2    2.15    0.53
  -1  -9   2    1.96    0.42
   1  -9  -2    1.94    0.44
   1   9  -2    1.99    0.23
  -1   9   2    1.24    0.26
   1   9  -2    1.65    0.30
  -1   9   2    2.24    0.35
  -1   9   2    2.07    0.31
   1   9  -2    2.27    0.31
   0  -9  -2   10.63    0.76
   0  -9  -2    9.73    0.56
   0  -9   2   10.47    0.85
   0  -9   2    9.18    0.63
   0  -9  -2    9.67    0.74
   0   9  -2   10.48    0.54
   0   9   2   10.42    0.56
   0   9   2   10.47    0.59
   0   9   2   10.68    0.57
   0   9  -2   10.29    0.38
   0   9  -2    9.87    0.58
   1  -9   2   14.83    0.94
   1  -9   2   14.76    0.74
  -1  -9  -2   13.18    0.86
  -1  -9  -2   13.66    0.89
  -1  -9  -2   14.74    0.73
  -1   9  -2   14.19    0.67
   1   9   2   15.16    0.69
   1   9   2   15.95    0.68
  -1   9  -2   15.07    0.50
  -1   9  -2   14.34    0.70
  -2  -9  -2    1.30    0.43
   2  -9   2    0.95    0.23
  -2  -9  -2    0.84    0.31
  -2  -9  -2    0.90    0.26
   2  -9   2    1.28    0.44
  -2   9  -2    0.87    0.24
  -2   9  -2    1.11    0.27
   2   9   2    0.87    0.22
   2   9   2    1.64    0.31
  -2   9  -2    1.20    0.22
  -3  -9  -2   21.33    1.09
  -3  -9  -2   20.11    0.95
   3  -9   2   19.23    0.77
  -3  -9  -2   20.61    1.20
   3  -9   2   18.93    1.10
   3   9   2   21.78    0.83
   3   9   2   18.82    0.83
  -3   9  -2   21.89    0.93
  -3   9  -2   19.95    0.78
  -3   9  -2   19.85    0.91
  -4  -9  -2    4.85    0.74
  -4  -9  -2    6.55    0.72
   4  -9   2    5.74    0.38
   4  -9   2    5.56    0.74
  -4  -9  -2    6.44    0.66
  -4   9  -2    5.34    0.61
   4   9   2    5.70    0.59
  -4   9  -2    6.39    0.52
   4   9   2    5.82    0.45
  -4   9  -2    6.29    0.53
  -5  -9  -2    2.62    0.57
  -5  -9  -2    2.03    0.33
  -5  -9  -2    1.62    0.57
  -5  -9  -2    2.58    0.50
   5  -9   2    2.26    0.49
  -5   9  -2    2.69    0.49
   5   9   2    2.33    0.37
   5   9   2    2.21    0.41
  -5   9  -2    2.28    0.47
  -5   9  -2    2.12    0.38
  -6  -9  -2    6.53    0.52
   6  -9   2    6.42    0.65
  -6  -9  -2    6.73    0.98
  -6  -9  -2    7.58    0.87
  -6  -9  -2    8.24    0.77
  -6   9  -2    6.08    0.66
   6   9   2    6.34    0.52
   6   9   2    5.49    0.64
  -6   9  -2    6.65    0.79
  -6   9  -2    5.12    0.68
  -7  -9  -2    2.58    0.57
  -7  -9  -2    2.86    0.56
  -7  -9  -2    2.78    0.77
   7  -9   2    3.27    0.58
  -7   9  -2    2.40    0.50
  -7   9  -2    2.03    0.54
   7   9   2    1.99    0.42
  -7   9  -2    2.39    0.43
  -8  -9  -2    0.09    0.17
  -8  -9  -2   -0.43    0.43
  -8   9  -2    0.02    0.21
   8   9   2    0.17    0.24
  -8   9  -2   -0.73    0.36
  -9  -9  -2    0.77    0.33
  -9  -9  -2   -0.16    0.43
  -9   9  -2   -0.57    0.41
  -9   9  -2    0.14    0.26
   9   9   2   -0.07    0.23
 -10  -9  -2    0.69    0.56
 -10  -9  -2    0.63    0.31
 -10   9  -2    1.44    0.43
 -10   9  -2   -0.19    0.47
  10   9   2    0.52    0.34
 -10 -10   2    0.71    0.79
 -10  10   2    0.34    0.28
 -10  10   2    0.23    0.56
  -9 -10   2    0.61    0.24
  -9 -10   2   -0.34    0.55
   9 -10  -2    0.24    0.27
   9  10  -2   -0.09    0.25
  -9  10   2   -0.19    0.40
  -9  10   2    0.04    0.22
   8 -10  -2    0.63    0.30
  -8 -10   2    0.83    0.69
  -8 -10   2    1.66    0.40
   8  10  -2    0.57    0.27
  -8  10   2    0.89    0.52
  -8  10   2    1.16    0.40
  -7 -10   2    1.55    0.41
  -7 -10   2    1.25    0.53
  -7 -10   2    1.23    0.66
   7 -10  -2    1.52    0.48
   7  10  -2    1.06    0.33
  -7  10   2    1.55    0.41
  -7  10   2    0.87    0.46
  -6 -10   2   27.65    1.22
   6 -10  -2   27.50    1.47
  -6 -10   2   25.84    1.64
  -6 -10   2   27.62    1.45
   6 -10  -2   26.36    1.20
   6  10  -2   28.16    1.14
  -6  10   2   26.91    1.27
  -6  10   2   28.44    1.50
  -6  10   2   27.09    1.26
  -6  10   2   27.27    1.06
   5 -10  -2    2.15    0.53
  -5 -10   2    1.73    0.37
   5 -10  -2    2.29    0.44
  -5 -10   2    3.53    0.79
  -5 -10   2    2.16    0.58
  -5  10   2    1.94    0.36
  -5  10   2    1.09    0.37
  -5  10   2    1.38    0.38
   5  10  -2    1.77    0.39
   4 -10  -2    0.28    0.29
  -4 -10   2    0.07    0.41
   4 -10  -2    0.71    0.24
  -4 -10   2    0.13    0.39
  -4 -10   2    0.35    0.16
   4  10  -2    0.17    0.20
  -4  10   2    0.28    0.16
  -4  10   2    0.50    0.25
   4  10  -2    0.21    0.12
  -4  10   2    0.52    0.26
   3 -10  -2   -0.17    0.13
  -3 -10   2    0.04    0.10
  -3 -10   2    0.21    0.37
   3 -10  -2   -0.09    0.17
  -3 -10   2    0.43    0.31
  -3  10   2    0.03    0.13
   3  10  -2   -0.13    0.09
   3  10  -2   -0.12    0.12
  -3  10   2    0.14    0.14
  -3  10   2    0.17    0.18
  -2 -10   2    8.77    0.85
  -2 -10   2    8.17    0.44
  -2 -10   2    6.72    0.66
   2 -10  -2    7.62    0.71
   2 -10  -2    8.22    0.67
   2  10  -2    8.96    0.59
  -2  10   2    7.93    0.53
  -2  10   2    8.07    0.52
   2  10  -2    9.09    0.48
  -2  10   2    8.55    0.57
   1 -10  -2    6.49    0.79
  -1 -10   2    6.12    0.73
  -1 -10   2    5.96    0.33
   1 -10  -2    6.93    0.48
  -1 -10   2    6.91    0.87
   1 -10  -2    6.45    0.61
  -1  10   2    6.03    0.46
   1  10  -2    6.28    0.44
   1  10  -2    6.20    0.50
  -1  10   2    6.04    0.47
  -1  10   2    6.09    0.49
   1  10  -2    6.13    0.34
   0 -10  -2    5.60    0.45
   0 -10   2    4.83    0.60
   0 -10  -2    5.79    0.73
   0 -10  -2    5.86    0.80
   0 -10   2    4.77    0.72
   0  10  -2    4.14    0.49
   0  10   2    4.61    0.51
   0  10  -2    4.67    0.27
   0  10   2    5.43    0.42
   0  10   2    4.75    0.50
   0  10  -2    4.75    0.41
  -1 -10  -2    2.75    0.39
   1 -10   2    1.66    0.33
  -1 -10  -2    2.88    0.59
   1 -10   2    1.36    0.50
  -1 -10  -2    1.75    0.45
  -1  10  -2    3.00    0.40
   1  10   2    2.26    0.36
   1  10   2    2.12    0.34
  -1  10  -2    2.37    0.21
  -1  10  -2    2.19    0.36
  -2 -10  -2    3.34    0.62
  -2 -10  -2    1.75    0.49
   2 -10   2    1.67    0.32
  -2 -10  -2    2.12    0.38
   2 -10   2    2.22    0.57
   2  10   2    2.71    0.41
   2  10   2    2.05    0.33
  -2  10  -2    2.49    0.31
  -2  10  -2    1.90    0.35
  -2  10  -2    1.56    0.35
   3 -10   2   13.50    0.68
   3 -10   2   14.14    1.02
  -3 -10  -2   13.36    0.79
  -3 -10  -2   11.35    0.94
  -3 -10  -2   12.03    0.91
  -3  10  -2   14.02    0.66
   3  10   2   13.14    0.74
   3  10   2   12.15    0.65
  -3  10  -2   12.54    0.74
  -3  10  -2   12.26    0.73
  -4 -10  -2    0.51    0.25
   4 -10   2    0.61    0.36
  -4 -10  -2    1.26    0.44
  -4 -10  -2    0.55    0.40
   4  10   2    1.25    0.33
  -4  10  -2    1.20    0.32
  -4  10  -2    1.32    0.34
   4  10   2    0.74    0.23
  -4  10  -2    0.09    0.22
   5 -10   2    5.85    0.80
  -5 -10  -2    5.49    0.77
  -5 -10  -2    5.73    0.92
  -5 -10  -2    4.85    0.66
  -5  10  -2    4.86    0.58
   5  10   2    5.40    0.62
  -5  10  -2    5.22    0.64
   5  10   2    5.78    0.60
  -5  10  -2    4.68    0.64
  -6 -10  -2    5.79    0.78
  -6 -10  -2    6.12    0.97
   6 -10   2    6.55    0.67
  -6  10  -2    4.73    0.69
  -6  10  -2    6.11    0.75
   6  10   2    5.84    0.49
   6  10   2    5.15    0.63
  -6  10  -2    4.86    0.62
  -7 -10  -2    0.34    0.23
  -7 -10  -2    0.45    0.47
   7 -10   2    0.99    0.34
   7  10   2    0.25    0.26
  -7  10  -2    0.11    0.41
  -7  10  -2    0.71    0.31
  -7  10  -2    0.51    0.21
  -8 -10  -2    0.31    0.23
  -8 -10  -2    0.13    0.44
   8  10   2    0.04    0.23
  -8  10  -2   -0.91    0.29
  -8  10  -2   -0.02    0.22
  -9 -10  -2    0.50    0.22
  -9 -10  -2    0.52    0.54
  -9  10  -2   -0.40    0.37
   9  10   2    0.30    0.30
  -9  10  -2    0.53    0.30
 -10 -10  -2    0.50    0.49
 -10 -10  -2    0.46    0.24
 -10  10  -2    0.49    0.24
  10  10   2    0.35    0.35
 -10  10  -2   -0.08    0.42
 -10 -11   2   -0.73    0.62
 -10  11   2   -0.22    0.51
 -10  11   2    0.44    0.29
  -9 -11   2    0.56    0.25
  -9 -11   2   -0.76    0.55
   9 -11  -2    0.16    0.24
  -9  11   2    0.87    0.54
   9  11  -2    0.19    0.25
  -9  11   2    0.14    0.26
   8 -11  -2    1.79    0.51
  -8 -11   2    0.95    0.72
  -8 -11   2    1.88    0.41
   8  11  -2    1.00    0.35
  -8  11   2    1.15    0.41
  -8  11   2    1.01    0.52
   7 -11  -2    3.35    0.68
  -7 -11   2    4.21    0.61
  -7 -11   2    3.30    0.81
  -7 -11   2    2.70    0.72
  -7  11   2    4.03    0.76
  -7  11   2    2.74    0.58
   7  11  -2    2.97    0.51
  -6 -11   2   -0.39    0.43
  -6 -11   2   -0.07    0.45
   6 -11  -2    0.48    0.30
  -6 -11   2    0.15    0.19
  -6  11   2    0.10    0.17
  -6  11   2   -0.28    0.28
   6  11  -2    0.06    0.22
  -6  11   2    0.00    0.26
  -5 -11   2   12.99    1.19
  -5 -11   2   14.22    0.81
   5 -11  -2   15.35    0.94
  -5 -11   2   13.60    1.12
   5 -11  -2   13.16    1.03
  -5  11   2   11.64    0.80
  -5  11   2   12.57    0.73
  -5  11   2   12.87    0.87
   5  11  -2   12.95    0.79
   4 -11  -2    0.28    0.21
  -4 -11   2    0.34    0.18
  -4 -11   2    0.35    0.48
  -4 -11   2    0.61    0.50
   4 -11  -2    0.36    0.34
  -4  11   2    0.66    0.32
  -4  11   2    0.37    0.20
  -4  11   2    0.84    0.30
   4  11  -2    0.68    0.28
   4  11  -2    0.37    0.18
   3 -11  -2    0.19    0.31
  -3 -11   2   -0.14    0.28
  -3 -11   2    0.95    0.51
   3 -11  -2    0.22    0.20
  -3 -11   2    0.38    0.15
   3  11  -2    0.27    0.18
   3  11  -2    0.26    0.15
  -3  11   2    0.19    0.18
  -3  11   2    0.41    0.27
  -3  11   2    0.12    0.13
  -2 -11   2    3.80    0.30
   2 -11  -2    3.81    0.70
   2 -11  -2    3.66    0.57
  -2 -11   2    3.32    0.72
  -2 -11   2    2.71    0.57
   2  11  -2    4.32    0.44
  -2  11   2    3.40    0.44
  -2  11   2    3.21    0.43
   2  11  -2    3.20    0.46
  -2  11   2    3.77    0.49
  -1 -11   2    1.81    0.44
   1 -11  -2    1.89    0.44
   1 -11  -2    2.01    0.32
  -1 -11   2    2.48    0.22
  -1 -11   2    2.24    0.61
   1 -11  -2    2.12    0.54
   1  11  -2    2.05    0.38
  -1  11   2    2.32    0.37
  -1  11   2    2.23    0.36
   1  11  -2    2.42    0.28
   1  11  -2    2.52    0.36
  -1  11   2    2.80    0.43
   0 -11   2   -0.07    0.16
   0 -11  -2   -0.01    0.19
   0 -11  -2    0.04    0.25
   0 -11   2    0.10    0.32
   0 -11  -2   -0.07    0.11
   0  11  -2   -0.18    0.13
   0  11  -2    0.03    0.11
   0  11   2    0.16    0.17
   0  11   2    0.03    0.12
   0  11  -2    0.05    0.08
   0  11   2    0.12    0.14
  -1 -11  -2    8.86    0.60
  -1 -11  -2    8.98    0.78
   1 -11   2    7.97    0.62
   1 -11   2    8.12    0.81
  -1 -11  -2    9.06    0.85
   1  11   2    8.71    0.57
  -1  11  -2   10.03    0.64
  -1  11  -2    9.04    0.42
  -1  11  -2    7.95    0.59
   1  11   2    8.99    0.59
  -2 -11  -2   -0.34    0.33
   2 -11   2    0.38    0.20
  -2 -11  -2    0.21    0.19
  -2 -11  -2    0.18    0.29
   2 -11   2   -0.25    0.34
  -2  11  -2    0.67    0.25
  -2  11  -2    0.40    0.25
  -2  11  -2    0.22    0.16
   2  11   2    0.18    0.20
   2  11   2    0.27    0.17
  -3 -11  -2    5.29    0.81
  -3 -11  -2    4.13    0.58
   3 -11   2    3.69    0.47
   3 -11   2    4.47    0.80
  -3 -11  -2    4.36    0.75
  -3  11  -2    3.48    0.50
  -3  11  -2    3.99    0.56
   3  11   2    4.61    0.57
  -3  11  -2    4.78    0.51
   3  11   2    3.57    0.45
  -4 -11  -2    1.01    0.34
   4 -11   2    1.03    0.43
  -4 -11  -2    1.07    0.49
  -4 -11  -2    0.64    0.38
   4  11   2    0.54    0.21
   4  11   2    0.65    0.26
  -4  11  -2    1.50    0.36
  -4  11  -2    0.71    0.26
  -4  11  -2    0.29    0.27
  -5 -11  -2    6.98    0.81
  -5 -11  -2    8.25    1.07
   5 -11   2    7.29    0.94
  -5 -11  -2    8.62    1.00
  -5  11  -2    8.50    0.73
   5  11   2    6.95    0.61
   5  11   2    7.72    0.56
  -5  11  -2    8.07    0.67
  -5  11  -2   10.03    0.76
  -6 -11  -2    1.88    0.63
   6 -11   2    1.64    0.43
  -6 -11  -2    1.81    0.44
  -6  11  -2    1.04    0.33
  -6  11  -2    1.66    0.48
  -6  11  -2    1.95    0.48
   6  11   2    1.96    0.42
  -7 -11  -2    0.50    0.24
   7 -11   2    0.92    0.30
  -7 -11  -2    0.32    0.45
  -7  11  -2    0.47    0.27
   7  11   2    0.00    0.23
  -7  11  -2    0.31    0.22
  -7  11  -2   -0.53    0.33
  -8 -11  -2    0.06    0.22
  -8 -11  -2    0.14    0.49
  -8  11  -2   -0.46    0.40
   8  11   2   -0.06    0.26
  -8  11  -2    0.25    0.23
  -9 -11  -2    0.00    0.23
  -9 -11  -2    1.04    0.61
  -9  11  -2    0.26    0.22
   9  11   2   -0.28    0.20
  -9  11  -2   -0.95    0.32
 -10 -11  -2    0.78    0.58
 -10 -11  -2    0.43    0.33
 -10  11  -2    0.21    0.24
  10  11   2    0.23    0.33
 -10 -12   2   -0.69    0.54
 -10  12   2    0.57    0.30
 -10  12   2   -0.15    0.56
   9 -12  -2    0.49    0.30
  -9 -12   2    1.68    0.70
  -9  12   2    0.77    0.34
   9  12  -2    0.29    0.31
  -9  12   2    0.79    0.55
  -8 -12   2   -0.10    0.53
   8 -12  -2    0.75    0.38
   8  12  -2    0.61    0.32
  -8  12   2    0.66    0.35
  -8  12   2    0.59    0.48
  -7 -12   2   -0.10    0.51
  -7 -12   2    0.80    0.59
   7 -12  -2    1.25    0.44
  -7  12   2    0.04    0.20
   7  12  -2    0.24    0.25
  -7  12   2    0.31    0.45
  -6 -12   2    0.07    0.47
   6 -12  -2    0.53    0.32
  -6 -12   2    0.20    0.55
   6  12  -2    0.13    0.22
  -6  12   2    0.05    0.14
  -6  12   2   -0.28    0.28
  -6  12   2   -0.22    0.22
   5 -12  -2    0.33    0.24
  -5 -12   2    0.96    0.53
  -5 -12   2   -0.06    0.46
   5 -12  -2    0.60    0.33
  -5  12   2    0.43    0.29
  -5  12   2    0.77    0.35
   5  12  -2    0.24    0.24
  -5  12   2    0.40    0.23
  -4 -12   2    0.44    0.42
   4 -12  -2    0.30    0.23
  -4 -12   2    0.18    0.40
   4 -12  -2    0.75    0.35
  -4  12   2    0.39    0.25
   4  12  -2    0.42    0.26
  -4  12   2    0.46    0.21
  -4  12   2    0.40    0.31
  -3 -12   2    1.30    0.62
   3 -12  -2    0.76    0.43
  -3 -12   2    0.78    0.45
   3 -12  -2    0.29    0.23
   3  12  -2    0.59    0.21
  -3  12   2    0.89    0.29
   3  12  -2    0.70    0.28
  -3  12   2    0.86    0.36
  -3  12   2    0.85    0.26
   2 -12  -2    1.48    0.50
  -2 -12   2    0.50    0.37
   2 -12  -2    1.28    0.40
  -2 -12   2    1.59    0.63
  -2  12   2    1.47    0.33
  -2  12   2    0.78    0.25
  -2  12   2    1.50    0.39
   2  12  -2    1.15    0.33
   2  12  -2    0.78    0.25
   1 -12  -2    0.29    0.16
   1 -12  -2    0.13    0.20
  -1 -12   2    0.14    0.35
   1 -12  -2    0.16    0.35
  -1 -12   2    0.15    0.25
  -1  12   2    0.78    0.23
   1  12  -2    0.47    0.21
   1  12  -2    0.35    0.24
  -1  12   2    0.51    0.22
  -1  12   2    0.41    0.21
   0 -12   2    0.69    0.44
   0 -12  -2    0.27    0.26
   0 -12  -2    0.81    0.47
   0 -12   2    0.49    0.28
   0 -12  -2    0.67    0.22
   0  12   2    0.23    0.20
   0  12   2    0.60    0.26
   0  12   2    0.26    0.18
   0  12  -2    0.67    0.28
   0  12  -2    0.98    0.29
  -1 -12  -2   29.31    1.52
   1 -12   2   29.24    1.59
  -1 -12  -2   27.16    1.11
   1 -12   2   29.86    1.29
  -1 -12  -2   31.03    1.55
   1  12   2   30.38    1.11
  -1  12  -2   28.06    1.12
   1  12   2   31.87    1.19
  -1  12  -2   30.56    1.22
   1  12   2   29.99    1.17
   2 -12   2   17.76    0.95
  -2 -12  -2   20.97    1.29
   2 -12   2   20.52    1.35
  -2 -12  -2   22.02    1.02
  -2 -12  -2   19.42    1.28
  -2  12  -2   19.98    0.99
  -2  12  -2   20.04    1.01
   2  12   2   19.42    0.96
   2  12   2   20.26    0.89
   3 -12   2    8.02    1.02
  -3 -12  -2    7.43    0.63
  -3 -12  -2    6.93    0.95
  -3 -12  -2    6.92    0.98
   3  12   2    7.70    0.63
  -3  12  -2    7.37    0.64
   3  12   2    6.79    0.52
  -3  12  -2    6.53    0.72
  -4 -12  -2   16.33    1.16
  -4 -12  -2   17.66    1.03
  -4 -12  -2   17.55    1.29
   4 -12   2   20.50    1.31
   4  12   2   16.98    0.83
  -4  12  -2   19.57    1.03
   4  12   2   16.79    0.93
  -4  12  -2   16.33    0.98
   5 -12   2    5.76    0.86
  -5 -12  -2    4.52    0.85
  -5 -12  -2    4.81    0.81
  -5 -12  -2    3.71    0.60
  -5  12  -2    5.05    0.70
   5  12   2    4.59    0.53
   5  12   2    3.99    0.59
  -5  12  -2    4.13    0.59
   6 -12   2    0.22    0.24
  -6 -12  -2    0.11    0.18
  -6 -12  -2    0.44    0.45
   6  12   2    0.00    0.19
  -6  12  -2   -0.19    0.14
  -6  12  -2    0.16    0.21
   7 -12   2    0.73    0.32
  -7 -12  -2    0.83    0.53
  -7 -12  -2    0.97    0.33
  -7  12  -2    0.77    0.28
   7  12   2    0.57    0.37
  -7  12  -2    1.38    0.42
  -8 -12  -2    0.93    0.34
  -8 -12  -2    0.67    0.48
  -8  12  -2    0.22    0.25
   8  12   2   -0.28    0.27
  -9 -12  -2    0.81    0.56
  -9 -12  -2    0.91    0.28
   9  12   2   -0.06    0.32
  -9  12  -2    0.04    0.28
  -9 -13   2    0.81    0.67
   9 -13  -2    0.26    0.25
   9  13  -2    0.14    0.28
  -9  13   2    1.00    0.58
  -9  13   2    0.24    0.26
  -8 -13   2    0.36    0.52
   8 -13  -2    1.02    0.36
  -8  13   2    0.66    0.36
   8  13  -2    0.16    0.28
  -8  13   2    0.89    0.58
   7 -13  -2    0.89    0.32
  -7 -13   2   -0.59    0.45
  -7 -13   2   -0.14    0.44
   7  13  -2    0.26    0.26
  -7  13   2   -0.13    0.42
  -7  13   2    0.40    0.26
   6 -13  -2    0.71    0.34
  -6 -13   2    0.34    0.53
  -6 -13   2    0.66    0.44
   6  13  -2    0.49    0.26
  -6  13   2    0.37    0.32
  -6  13   2    0.40    0.37
   5 -13  -2    0.19    0.21
  -5 -13   2   -0.20    0.37
  -5 -13   2   -0.06    0.48
  -5  13   2    0.14    0.22
  -5  13   2    0.25    0.26
   5  13  -2   -0.05    0.20
  -5  13   2    0.32    0.20
  -4 -13   2    1.65    0.67
  -4 -13   2    2.55    0.66
   4 -13  -2    2.16    0.58
   4 -13  -2    2.23    0.48
  -4  13   2    1.66    0.39
  -4  13   2    2.67    0.44
   4  13  -2    1.41    0.39
  -4  13   2    2.31    0.49
  -3 -13   2    1.56    0.58
   3 -13  -2    1.30    0.40
   3 -13  -2    1.34    0.48
  -3 -13   2    1.29    0.50
  -3  13   2    1.24    0.39
  -3  13   2    1.54    0.36
   3  13  -2    1.46    0.31
   3  13  -2    1.90    0.44
  -3  13   2    1.28    0.32
   2 -13  -2    0.79    0.39
  -2 -13   2    1.21    0.44
  -2 -13   2    0.34    0.52
   2 -13  -2    0.48    0.27
   2  13  -2    1.15    0.31
  -2  13   2    0.99    0.30
   2  13  -2    0.63    0.26
  -2  13   2    0.49    0.24
  -2  13   2    1.04    0.36
  -1 -13   2    0.45    0.45
   1 -13  -2    0.95    0.38
   1 -13  -2    1.47    0.55
  -1 -13   2    0.71    0.36
  -1  13   2    1.36    0.32
  -1  13   2    0.87    0.30
  -1  13   2    0.61    0.30
   1  13  -2    1.11    0.31
   1  13  -2    1.06    0.33
   0 -13   2    0.48    0.26
   0 -13  -2    0.28    0.43
   0 -13   2    0.25    0.40
   0 -13  -2    0.33    0.30
   0 -13  -2    0.26    0.20
   0  13  -2   -0.15    0.22
   0  13  -2   -0.03    0.23
   0  13   2    0.22    0.22
   0  13   2    0.02    0.20
   0  13   2   -0.01    0.23
  -1 -13  -2   32.90    1.68
   1 -13   2   29.28    1.61
  -1 -13  -2   32.26    1.23
  -1 -13  -2   28.65    1.54
   1 -13   2   30.95    1.38
  -1  13  -2   31.14    1.31
   1  13   2   29.18    1.16
   1  13   2   32.53    1.28
   1  13   2   29.06    1.19
  -1  13  -2   33.00    1.26
   2 -13   2    0.69    0.22
  -2 -13  -2    0.34    0.22
  -2 -13  -2    0.52    0.48
  -2 -13  -2    0.84    0.39
   2 -13   2    0.47    0.49
   2  13   2    0.26    0.21
  -2  13  -2    0.12    0.26
  -2  13  -2    0.42    0.29
   2  13   2    0.77    0.28
  -3 -13  -2    4.99    0.86
   3 -13   2    3.34    0.73
  -3 -13  -2    4.07    0.78
  -3 -13  -2    3.83    0.57
  -3  13  -2    4.69    0.66
  -3  13  -2    3.16    0.54
   3  13   2    3.51    0.54
   3  13   2    3.39    0.48
  -4 -13  -2    0.03    0.16
  -4 -13  -2    0.12    0.27
   4 -13   2    0.25    0.30
  -4 -13  -2    0.14    0.40
  -4  13  -2   -0.03    0.22
  -4  13  -2   -0.25    0.17
   4  13   2    0.03    0.14
   4  13   2    0.06    0.22
  -5 -13  -2    0.99    0.43
   5 -13   2    1.13    0.41
  -5 -13  -2    0.67    0.27
  -5 -13  -2    0.65    0.46
   5  13   2    0.93    0.33
  -5  13  -2    0.88    0.33
  -5  13  -2    0.25    0.22
  -6 -13  -2    0.15    0.34
   6 -13   2    0.19    0.19
  -6 -13  -2    0.28    0.21
  -6  13  -2    0.06    0.21
   6  13   2    0.23    0.29
  -6  13  -2    0.46    0.30
  -7 -13  -2    1.03    0.34
  -7 -13  -2    1.64    0.61
   7 -13   2    2.17    0.50
  -7  13  -2    0.78    0.36
   7  13   2    1.35    0.44
  -7  13  -2    1.18    0.34
  -8 -13  -2    0.15    0.33
  -8 -13  -2    0.20    0.23
   8  13   2   -0.14    0.27
  -8  13  -2   -0.15    0.14
  -9 -13  -2    0.36    0.34
  -9 -13  -2    0.09    0.20
   9  13   2   -0.40    0.28
  -9  13  -2   -0.05    0.26
  -8 -14   2    0.12    0.52
   8 -14  -2    0.65    0.31
   8  14  -2    0.05    0.28
  -8  14   2   -0.17    0.24
  -7 -14   2   -0.35    0.56
  -7 -14   2   -0.12    0.30
   7 -14  -2    1.36    0.40
   7  14  -2    0.15    0.21
  -7  14   2   -0.15    0.14
  -6 -14   2    1.11    0.53
  -6 -14   2    0.24    0.55
   6 -14  -2    1.60    0.50
   6  14  -2    0.15    0.23
  -6  14   2    0.52    0.36
   5 -14  -2    1.62    0.48
  -5 -14   2    1.42    0.70
  -5 -14   2    1.33    0.51
  -5  14   2    1.63    0.50
  -5  14   2    1.30    0.46
   5  14  -2    1.32    0.39
  -5  14   2    1.17    0.31
   4 -14  -2    0.63    0.29
   4 -14  -2    1.31    0.49
  -4 -14   2    0.72    0.63
  -4 -14   2    0.44    0.42
   4  14  -2    0.93    0.35
  -4  14   2    0.86    0.30
  -4  14   2    1.18    0.40
  -4  14   2    1.20    0.38
  -3 -14   2    0.82    0.66
   3 -14  -2    0.80    0.32
   3 -14  -2    0.54    0.39
  -3 -14   2    1.07    0.43
  -3  14   2    1.03    0.32
  -3  14   2    0.78    0.27
  -3  14   2    0.32    0.29
   3  14  -2    0.78    0.29
   2 -14  -2    2.68    0.57
  -2 -14   2    2.13    0.76
  -2 -14   2    2.48    0.55
   2 -14  -2    3.49    0.75
   2  14  -2    2.92    0.45
  -2  14   2    2.50    0.43
   2  14  -2    1.90    0.42
  -2  14   2    2.49    0.49
  -2  14   2    2.50    0.47
   1 -14  -2    2.01    0.52
   1 -14  -2    2.24    0.60
  -1 -14   2    1.75    0.65
  -1 -14   2    2.50    0.54
   1  14  -2    1.95    0.39
   1  14  -2    1.77    0.40
  -1  14   2    1.61    0.41
  -1  14   2    1.97    0.45
  -1  14   2    2.04    0.42
   0 -14  -2   10.20    0.67
   0 -14  -2    9.60    1.18
   0 -14   2    8.23    1.16
   0 -14   2   10.53    0.85
   0 -14  -2    9.52    0.91
   0  14   2   10.03    0.74
   0  14   2   10.05    0.81
   0  14   2    8.87    0.66
   0  14  -2    9.06    0.74
   0  14  -2    9.39    0.68
   1 -14   2    0.37    0.49
  -1 -14  -2    0.23    0.44
  -1 -14  -2    0.48    0.33
   1 -14   2    0.89    0.29
  -1 -14  -2    0.35    0.23
   1  14   2    0.51    0.34
  -1  14  -2    0.23    0.27
   1  14   2    0.10    0.17
   1  14   2    0.44    0.27
  -1  14  -2    0.10    0.26
   2 -14   2    0.00    0.28
  -2 -14  -2    0.50    0.22
  -2 -14  -2   -0.61    0.31
  -2 -14  -2    0.98    0.40
   2  14   2    0.13    0.25
   2  14   2    0.53    0.26
  -2  14  -2    0.15    0.25
  -2  14  -2    0.30    0.27
  -3 -14  -2    0.05    0.14
   3 -14   2    0.35    0.38
  -3 -14  -2    0.37    0.33
  -3 -14  -2   -0.06    0.31
  -3  14  -2   -0.26    0.21
  -3  14  -2    0.04    0.20
   3  14   2   -0.10    0.17
   3  14   2   -0.13    0.24
  -4 -14  -2    0.19    0.32
  -4 -14  -2    0.63    0.23
   4 -14   2    0.03    0.30
  -4 -14  -2    0.22    0.43
  -4  14  -2    1.00    0.39
   4  14   2    0.33    0.24
  -4  14  -2    0.25    0.27
   4  14   2    0.16    0.27
  -5 -14  -2   -0.01    0.16
  -5 -14  -2   -0.46    0.35
  -5 -14  -2    0.46    0.29
   5 -14   2    0.77    0.30
  -5  14  -2   -0.06    0.25
  -5  14  -2    0.19    0.22
   5  14   2    0.20    0.26
  -6 -14  -2    1.08    0.44
   6 -14   2    0.48    0.22
  -6  14  -2   -0.02    0.26
   6  14   2    0.11    0.26
  -6  14  -2   -0.09    0.18
  -7 -14  -2    1.20    0.54
   7 -14   2    2.41    0.56
   7  14   2    0.86    0.34
  -7  14  -2    0.94    0.37
  -8 -14  -2    0.49    0.34
  -8  14  -2    0.22    0.29
   8  14   2    0.43    0.33
  -8 -15   2    0.58    0.45
   8 -15  -2    0.96    0.33
  -8  15   2    0.35    0.35
   8  15  -2    0.29    0.29
  -7 -15   2    0.77    0.54
  -7 -15   2   -0.06    0.61
   7 -15  -2    1.16    0.38
  -7  15   2    0.83    0.39
   7  15  -2    0.57    0.30
  -6 -15   2    0.05    0.36
  -6 -15   2   -0.98    0.61
   6 -15  -2    0.49    0.26
   6  15  -2    0.22    0.23
  -6  15   2   -0.26    0.26
   5 -15  -2    0.86    0.40
  -5 -15   2    0.15    0.64
  -5 -15   2    0.07    0.35
  -5  15   2    0.47    0.33
  -5  15   2    0.36    0.24
   5  15  -2    0.19    0.25
   4 -15  -2    0.40    0.30
  -4 -15   2    0.05    0.59
  -4 -15   2    1.62    0.54
  -4  15   2    0.97    0.42
   4  15  -2    0.41    0.30
  -4  15   2    0.35    0.25
  -3 -15   2    1.36    0.69
  -3 -15   2    2.20    0.57
   3 -15  -2    1.39    0.51
   3 -15  -2    0.99    0.38
   3  15  -2    0.86    0.33
  -3  15   2    1.22    0.34
  -3  15   2    0.51    0.37
   2 -15  -2    0.51    0.41
  -2 -15   2    0.78    0.64
   2 -15  -2    0.47    0.28
  -2 -15   2    1.05    0.40
   2  15  -2    0.53    0.28
   2  15  -2    0.48    0.28
  -2  15   2    0.94    0.31
  -2  15   2    0.61    0.33
  -1 -15   2   10.27    1.34
   1 -15  -2    9.36    0.90
  -1 -15   2    9.98    0.90
   1 -15  -2   10.31    1.06
  -1  15   2    7.79    0.83
   1  15  -2    8.38    0.89
   1  15  -2    7.36    0.62
  -1  15   2    8.73    0.72
   0 -15   2    1.51    0.39
   0 -15   2    1.08    0.60
   0 -15  -2    2.53    0.71
   0 -15  -2    2.38    0.55
   0  15  -2    1.21    0.37
   0  15   2    1.88    0.44
   0  15   2    1.55    0.43
   0  15  -2    0.77    0.34
  -1 -15  -2    0.92    0.45
   1 -15   2   -0.07    0.44
  -1 -15  -2    0.76    0.38
   1 -15   2    0.70    0.24
   1  15   2    0.65    0.30
  -1  15  -2    0.40    0.30
   1  15   2    0.18    0.25
  -2 -15  -2    1.10    0.36
   2 -15   2   -0.15    0.40
  -2 -15  -2    0.44    0.48
  -2  15  -2    0.34    0.31
   2  15   2    1.10    0.34
  -2  15  -2    0.57    0.28
   2  15   2    0.83    0.32
   3 -15   2    0.26    0.35
  -3 -15  -2    0.37    0.26
  -3 -15  -2    0.11    0.45
  -3  15  -2    0.00    0.24
   3  15   2    0.01    0.18
  -3  15  -2    0.81    0.31
   3  15   2   -0.27    0.18
  -4 -15  -2   -0.04    0.41
  -4 -15  -2    0.23    0.27
   4 -15   2   -0.12    0.14
  -4  15  -2   -0.24    0.08
   4  15   2   -0.19    0.16
  -4  15  -2   -0.08    0.25
  -5 -15  -2    1.36    0.48
   5 -15   2    0.67    0.35
  -5 -15  -2    1.15    0.55
  -5  15  -2    0.52    0.27
  -5  15  -2    0.25    0.24
   5  15   2   -0.02    0.27
   6 -15   2    0.71    0.27
  -6 -15  -2    0.49    0.33
  -6  15  -2    0.12    0.27
  -6  15  -2    0.43    0.27
   6  15   2   -0.22    0.18
  -7 -15  -2    0.91    0.42
   7 -15   2    0.90    0.28
  -7  15  -2    0.58    0.35
   7  15   2   -0.02    0.31
  -7 -16   2    0.40    0.53
   7 -16  -2    0.97    0.34
   7  16  -2    0.01    0.22
  -7  16   2   -0.08    0.24
   6 -16  -2    1.43    0.45
  -6 -16   2    0.10    0.69
  -6 -16   2    0.41    0.47
  -6  16   2   -0.07    0.31
   6  16  -2    0.26    0.22
  -5 -16   2    0.30    0.66
   5 -16  -2    0.27    0.19
  -5 -16   2    0.68    0.39
   5  16  -2   -0.24    0.21
  -5  16   2    0.11    0.19
  -5  16   2    0.33    0.33
   4 -16  -2    0.55    0.31
  -4 -16   2    0.62    0.30
  -4 -16   2   -0.64    0.59
   4  16  -2    0.00    0.24
  -4  16   2   -0.24    0.16
  -4  16   2   -0.03    0.30
  -3 -16   2    0.86    0.31
  -3 -16   2    0.39    0.65
   3 -16  -2    0.67    0.36
   3  16  -2    0.28    0.25
  -3  16   2    0.09    0.17
  -3  16   2    0.46    0.35
   2 -16  -2    1.86    0.49
   2 -16  -2    1.75    0.57
  -2 -16   2    1.16    0.73
  -2 -16   2    2.45    0.57
  -2  16   2    1.77    0.43
  -2  16   2    1.09    0.43
   2  16  -2    1.29    0.43
  -1 -16   2    5.59    0.82
  -1 -16   2    5.07    1.04
   1 -16  -2    7.55    1.04
   1 -16  -2    5.30    0.95
  -1  16   2    6.73    0.79
   1  16  -2    7.27    0.77
   1  16  -2    5.82    0.78
  -1  16   2    5.75    0.76
   0 -16   2    0.68    0.58
   0 -16   2    0.21    0.20
   0 -16  -2    0.19    0.19
   0 -16  -2    0.25    0.42
   0  16   2    0.21    0.21
   0  16   2   -0.02    0.27
   0  16  -2    0.28    0.25
   0  16  -2   -0.23    0.20
  -1 -16  -2    0.15    0.23
   1 -16   2    0.43    0.54
  -1 -16  -2    0.23    0.43
  -1  16  -2   -0.14    0.20
   1  16   2    0.05    0.21
   1  16   2   -0.31    0.18
  -1  16  -2    0.02    0.26
  -2 -16  -2    0.44    0.47
   2 -16   2    0.07    0.38
  -2 -16  -2    0.79    0.32
   2  16   2   -0.38    0.18
  -2  16  -2    0.21    0.29
  -2  16  -2   -0.05    0.20
   2  16   2    0.06    0.17
  -3 -16  -2    1.17    0.62
  -3 -16  -2    0.90    0.38
   3 -16   2    1.31    0.55
   3  16   2    0.44    0.30
  -3  16  -2    0.80    0.39
   3  16   2    1.07    0.38
  -3  16  -2    0.95    0.37
   4 -16   2    0.92    0.42
  -4 -16  -2    1.56    0.47
  -4 -16  -2   -0.12    0.46
  -4  16  -2    0.37    0.32
  -4  16  -2    0.27    0.22
   4  16   2    0.47    0.32
   5 -16   2    0.71    0.31
  -5 -16  -2    0.04    0.43
  -5 -16  -2    1.05    0.43
  -5  16  -2    0.09    0.33
  -5  16  -2    0.23    0.28
   5  16   2    0.33    0.32
   6 -16   2    0.71    0.29
  -6 -16  -2    1.25    0.47
   6  16   2   -0.54    0.22
  -6  16  -2   -0.25    0.18
  -6  16  -2    0.45    0.34
  -7 -16  -2    0.83    0.50
   7  16   2   -0.07    0.22
  -7  16  -2    0.23    0.28
  -6 -17   2    1.72    0.51
  -6 -17   2   -0.13    0.65
   6 -17  -2    1.05    0.34
  -6  17   2   -0.14    0.29
   6  17  -2    0.07    0.29
   5 -17  -2    0.56    0.25
  -5 -17   2    1.03    0.38
  -5 -17   2   -0.77    0.53
  -5  17   2    0.25    0.36
   5  17  -2   -0.22    0.22
  -4 -17   2    0.21    0.63
   4 -17  -2    0.58    0.35
  -4 -17   2    1.59    0.41
  -4  17   2    0.41    0.36
  -4  17   2    0.80    0.31
   4  17  -2    0.42    0.26
  -3 -17   2    0.55    0.71
   3 -17  -2    1.23    0.47
  -3 -17   2    1.19    0.37
  -3  17   2    0.40    0.30
   3  17  -2    0.21    0.27
  -3  17   2    0.18    0.25
   2 -17  -2    3.82    0.82
   2 -17  -2    4.26    0.75
  -2 -17   2    3.40    0.67
  -2 -17   2    2.31    0.85
  -2  17   2    2.17    0.56
   2  17  -2    2.90    0.57
  -2  17   2    3.32    0.58
   1 -17  -2    0.88    0.33
  -1 -17   2    0.53    0.60
   1 -17  -2    0.80    0.48
  -1  17   2    0.16    0.18
  -1  17   2   -0.02    0.30
   1  17  -2    0.28    0.21
   0 -17   2    0.64    0.31
   0 -17   2    0.40    0.50
   0 -17  -2    0.92    0.44
   0 -17  -2    0.92    0.36
   0  17   2    0.60    0.25
   0  17  -2    0.46    0.31
   0  17   2    0.41    0.34
   0  17  -2    0.49    0.29
  -1 -17  -2    0.46    0.42
   1 -17   2   -0.03    0.48
  -1 -17  -2    1.17    0.41
   1  17   2    0.11    0.24
   1  17   2   -0.17    0.27
  -1  17  -2    0.11    0.27
  -1  17  -2    0.32    0.26
  -2 -17  -2    0.96    0.34
   2 -17   2    0.23    0.40
  -2 -17  -2    1.23    0.61
  -2  17  -2    0.17    0.29
   2  17   2    0.52    0.29
   2  17   2    0.41    0.32
  -2  17  -2    0.43    0.29
  -3 -17  -2    2.05    0.53
  -3 -17  -2    0.94    0.61
   3 -17   2    1.90    0.62
   3  17   2    2.17    0.52
  -3  17  -2    0.87    0.43
  -3  17  -2    1.10    0.35
   4 -17   2    1.90    0.55
  -4 -17  -2    0.18    0.48
  -4 -17  -2    2.07    0.59
  -4  17  -2    0.25    0.27
   4  17   2    0.14    0.27
  -4  17  -2    0.68    0.40
  -5 -17  -2    0.54    0.35
   5 -17   2    2.42    0.54
   5  17   2    0.89    0.36
  -5  17  -2   -0.17    0.23
  -5  17  -2    0.89    0.40
  -6 -17  -2    1.21    0.46
   6  17   2    0.37    0.27
  -6  17  -2    0.92    0.38
  -6  17  -2    0.00    0.18
   5 -18  -2    1.34    0.44
  -5 -18   2   -1.01    0.53
  -5 -18   2    1.57    0.44
  -5  18   2    0.24    0.38
   5  18  -2   -0.07    0.19
  -4 -18   2    1.44    0.42
   4 -18  -2    0.28    0.27
  -4 -18   2   -0.02    0.71
  -4  18   2    0.49    0.26
  -4  18   2    0.06    0.32
   4  18  -2    0.54    0.36
  -3 -18   2   -0.10    0.44
  -3 -18   2    0.38    0.29
   3 -18  -2    0.97    0.41
   3  18  -2   -0.32    0.22
  -3  18   2    0.00    0.20
  -3  18   2   -0.43    0.31
  -2 -18   2    1.61    0.70
  -2 -18   2    1.78    0.43
   2 -18  -2    1.42    0.49
  -2  18   2    0.74    0.30
   2  18  -2    1.01    0.41
  -2  18   2    0.54    0.38
   1 -18  -2    0.56    0.28
  -1 -18   2    0.36    0.57
   1 -18  -2    0.70    0.42
   1  18  -2    0.51    0.31
  -1  18   2    0.09    0.34
  -1  18   2   -0.04    0.21
   0 -18   2    0.70    0.58
   0 -18  -2    0.43    0.40
   0 -18  -2    0.43    0.23
   0  18  -2    0.03    0.29
   0  18   2   -0.21    0.27
   0  18  -2    0.30    0.28
   0  18   2    0.00    0.23
  -1 -18  -2    0.47    0.31
  -1 -18  -2    0.72    0.24
   1 -18   2    0.01    0.43
   1  18   2   -0.13    0.23
  -1  18  -2   -0.10    0.19
   1  18   2   -0.16    0.25
  -1  18  -2    0.38    0.29
  -2 -18  -2    0.34    0.39
   2 -18   2    0.61    0.42
  -2 -18  -2    0.54    0.30
   2  18   2   -0.11    0.23
  -2  18  -2   -0.02    0.27
  -2  18  -2    0.22    0.18
   2  18   2   -0.28    0.25
   3 -18   2    2.33    0.66
  -3 -18  -2    3.20    0.84
  -3 -18  -2    2.30    0.61
   3  18   2    1.79    0.46
  -3  18  -2    2.48    0.59
  -3  18  -2    1.42    0.43
   4 -18   2    2.10    0.60
  -4 -18  -2    2.96    0.62
  -4 -18  -2    2.44    0.78
  -4  18  -2    1.45    0.48
  -4  18  -2    1.09    0.36
   4  18   2    1.21    0.40
  -5  18  -2    0.78    0.37
  -5  18  -2    0.36    0.27
   5  18   2    0.09    0.34
  -4 -19   2    0.57    0.25
   4 -19  -2    1.34    0.56
  -4 -19   2    0.13    0.61
  -4  19   2    0.56    0.28
  -4  19   2   -0.64    0.25
   3 -19  -2    1.38    0.45
  -3 -19   2   -0.13    0.60
   3  19  -2    0.46    0.38
  -3  19   2    0.01    0.22
  -3  19   2   -0.23    0.31
  -2 -19   2    0.07    0.46
   2 -19  -2    0.39    0.41
  -2  19   2   -0.11    0.38
  -2  19   2    0.16    0.22
   2  19  -2    0.24    0.21
   1 -19  -2    0.93    0.44
  -1 -19   2    0.10    0.39
  -1  19   2    0.26    0.21
  -1  19   2   -0.14    0.31
   1  19  -2    0.32    0.29
   0 -19   2    0.51    0.58
   0 -19  -2    1.71    0.61
   0 -19  -2    0.60    0.29
   0  19  -2    0.15    0.21
   0  19   2   -0.21    0.27
   0  19   2    0.56    0.30
  -1 -19  -2    0.79    0.33
   1 -19   2    1.21    0.59
  -1 -19  -2    1.27    0.54
   1  19   2   -0.38    0.26
   1  19   2    0.19    0.27
  -1  19  -2    0.48    0.39
  -1  19  -2    0.28    0.29
   2 -19   2    1.46    0.51
  -2 -19  -2    0.63    0.28
  -2 -19  -2    0.64    0.41
   2  19   2   -0.02    0.22
  -2  19  -2    0.39    0.28
  -2  19  -2    0.48    0.38
   3 -19   2    0.95    0.43
  -3 -19  -2    0.73    0.25
  -3 -19  -2    0.53    0.43
  -3  19  -2    0.84    0.38
  -3  19  -2    0.08    0.23
  -1 -20   2   -0.08    0.38
  -1  20   2    0.23    0.18
  -1  20   2   -0.16    0.33
   0 -20  -2    0.73    0.20
   0 -20  -2    0.96    0.46
   0  20   2   -0.29    0.32
   0  20  -2    0.51    0.37
   0  20   2    0.39    0.34
 -12   0   3   -0.40    0.32
 -11   0   3    1.21    0.56
 -11   0   3   -0.96    0.46
 -10   0   3    0.47    0.47
 -10   0   3   -0.51    0.42
  -9   0   3    0.17    0.16
  -9   0   3   -0.54    0.27
   9   0  -3   -0.12    0.19
  -9   0   3   -0.02    0.39
  -9   0   3    0.05    0.26
  -8   0   3    0.40    0.41
  -8   0   3    0.02    0.12
  -8   0   3    0.06    0.31
   8   0  -3    0.08    0.22
   7   0  -3   -0.08    0.07
   7   0  -3    0.01    0.11
  -7   0   3    0.11    0.11
  -7   0   3    0.09    0.29
  -7   0   3   -0.02    0.23
   6   0  -3   -0.07    0.09
  -6   0   3   -0.22    0.14
   6   0  -3    0.00    0.06
  -6   0   3    0.10    0.23
  -6   0   3   -0.06    0.08
  -5   0   3   -0.12    0.14
  -5   0   3   -0.02    0.08
  -5   0   3   -0.02    0.18
   5   0  -3   -0.05    0.04
   5   0  -3   -0.08    0.09
  -4   0   3   -0.11    0.10
  -4   0   3    0.00    0.08
  -4   0   3   -0.04    0.14
   4   0  -3    0.08    0.05
   4   0  -3   -0.03    0.09
  -3   0   3   -0.06    0.08
  -3   0   3    0.02    0.02
   3   0  -3    0.09    0.03
   3   0  -3   -0.02    0.02
  -3   0   3    0.10    0.07
  -3   0   3    0.06    0.10
   3   0  -3    0.06    0.09
  -2   0   3    0.03    0.03
   2   0  -3    0.01    0.08
   2   0  -3    0.21    0.11
  -2   0   3    0.07    0.08
  -2   0   3    0.03    0.05
  -2   0   3    0.08    0.10
   2   0  -3    0.09    0.03
   1   0  -3   -0.16    0.04
   1   0  -3   -0.04    0.04
  -1   0   3   -0.05    0.04
   1   0  -3   -0.06    0.04
  -1   0   3   -0.08    0.05
  -1   0   3   -0.10    0.06
   1   0  -3   -0.12    0.06
  -1   0   3   -0.02    0.04
   1   0  -3   -0.07    0.07
   0   0  -3    0.00    0.04
   0   0  -3   -0.07    0.03
   0   0  -3    0.06    0.06
   0   0  -3    0.00    0.05
  -1   0  -3   -0.17    0.07
   1   0   3   -0.11    0.04
  -1   0  -3   -0.06    0.05
  -1   0  -3    0.01    0.07
  -1   0  -3   -0.08    0.06
  -1   0  -3    0.03    0.08
   1   0   3   -0.09    0.04
   2   0   3    0.23    0.12
  -2   0  -3   -0.15    0.08
  -2   0  -3   -0.08    0.06
  -2   0  -3   -0.02    0.09
  -2   0  -3    0.01    0.08
  -3   0  -3    0.06    0.03
  -3   0  -3    0.04    0.08
  -3   0  -3   -0.07    0.06
  -3   0  -3    0.06    0.11
   3   0   3   -0.04    0.07
  -3   0  -3    0.01    0.12
  -4   0  -3   -0.03    0.09
   4   0   3   -0.02    0.04
   4   0   3   -0.08    0.07
  -4   0  -3   -0.01    0.07
  -4   0  -3    0.20    0.17
  -4   0  -3    0.06    0.11
  -4   0  -3   -0.05    0.16
  -5   0  -3    0.00    0.18
   5   0   3    0.05    0.05
  -5   0  -3   -0.09    0.17
   5   0   3    0.10    0.11
  -5   0  -3   -0.02    0.10
  -5   0  -3   -0.15    0.09
  -6   0  -3    0.06    0.07
  -6   0  -3   -0.10    0.21
  -6   0  -3   -0.12    0.13
  -6   0  -3    0.01    0.12
   6   0   3   -0.11    0.10
   6   0   3   -0.02    0.04
  -6   0  -3    0.11    0.27
  -7   0  -3    0.06    0.19
   7   0   3   -0.10    0.13
  -7   0  -3   -0.07    0.15
  -7   0  -3    0.39    0.30
  -7   0  -3   -0.42    0.28
   8   0   3    0.03    0.16
  -8   0  -3    0.07    0.30
  -8   0  -3    0.03    0.19
  -8   0  -3   -0.32    0.30
   9   0   3    0.14    0.18
  -9   0  -3    0.22    0.26
  -9   0  -3   -0.03    0.19
 -10   0  -3    0.17    0.23
 -10   0  -3    0.42    0.37
 -11   0  -3    0.61    0.46
 -11   0  -3    0.13    0.21
 -12  -1   3    0.15    0.40
 -12   1   3   -0.20    0.38
 -11  -1   3    3.66    0.77
 -11  -1   3    3.71    0.98
 -11   1   3    1.93    0.73
 -11   1   3    2.76    0.71
 -10  -1   3    2.55    0.76
 -10  -1   3    1.90    0.61
 -10   1   3    2.66    0.70
 -10   1   3    2.23    0.65
  -9  -1   3    1.83    0.45
   9  -1  -3    1.73    0.43
  -9  -1   3    1.96    0.58
  -9  -1   3    2.14    0.64
   9   1  -3    1.63    0.41
  -9   1   3    1.62    0.35
  -9   1   3    1.50    0.53
  -9   1   3    2.54    0.62
  -8  -1   3   -0.13    0.33
  -8  -1   3    0.14    0.12
  -8  -1   3    0.05    0.32
   8  -1  -3    0.09    0.20
  -8  -1   3    0.03    0.21
   8   1  -3    0.05    0.16
  -8   1   3   -0.12    0.28
  -8   1   3    0.01    0.17
  -8   1   3    0.12    0.29
  -7  -1   3    3.76    0.61
  -7  -1   3    3.48    0.52
   7  -1  -3    4.30    0.60
  -7  -1   3    4.45    0.65
  -7  -1   3    4.92    0.37
   7  -1  -3    4.47    0.39
  -7   1   3    3.88    0.44
   7   1  -3    4.20    0.58
  -7   1   3    4.30    0.61
   7   1  -3    3.49    0.26
  -7   1   3    4.15    0.62
  -6  -1   3    0.06    0.10
  -6  -1   3   -0.08    0.14
   6  -1  -3   -0.03    0.05
   6  -1  -3    0.11    0.13
  -6  -1   3   -0.17    0.17
   6   1  -3    0.15    0.14
  -6   1   3   -0.02    0.12
  -6   1   3   -0.42    0.17
   6   1  -3    0.11    0.08
  -6   1   3    0.02    0.18
   5  -1  -3    0.46    0.20
  -5  -1   3    0.47    0.12
  -5  -1   3    0.53    0.23
   5  -1  -3    0.78    0.10
  -5  -1   3    0.39    0.22
  -5   1   3    0.71    0.17
  -5   1   3    0.36    0.20
   5   1  -3    0.78    0.24
   5   1  -3    0.61    0.11
  -5   1   3    0.62    0.28
  -4  -1   3   12.87    0.69
  -4  -1   3   12.86    0.40
  -4  -1   3   12.31    0.62
   4  -1  -3   13.30    0.68
   4  -1  -3   12.94    0.29
   4  -1  -3   13.19    0.28
   4   1  -3   12.60    0.35
  -4   1   3   11.93    0.64
   4   1  -3   13.00    0.67
  -4   1   3   13.83    0.50
  -4   1   3   13.05    0.63
   3  -1  -3   28.13    0.94
  -3  -1   3   26.15    0.91
   3  -1  -3   26.98    0.91
  -3  -1   3   27.85    0.54
  -3  -1   3   26.82    0.78
  -3   1   3   26.86    0.65
   3   1  -3   27.02    0.91
  -3   1   3   25.86    0.89
  -3   1   3   27.38    0.81
   3   1  -3   27.09    0.52
  -2  -1   3   28.18    0.46
   2  -1  -3   29.59    0.87
  -2  -1   3   27.31    0.67
   2  -1  -3   27.66    0.85
  -2  -1   3   28.78    0.85
  -2   1   3   27.11    0.59
  -2   1   3   27.76    0.85
  -2   1   3   28.68    0.74
   2   1  -3   28.67    0.47
   2   1  -3   27.40    0.85
   2   1  -3   27.42    0.52
  -1  -1   3  511.32    6.98
   1  -1  -3  535.88    6.80
   1  -1  -3  507.38    7.07
  -1  -1   3  517.39    6.83
  -1  -1   3  516.79    6.73
   1  -1  -3  512.68    7.03
  -1  -1   3  514.46    7.05
   1  -1  -3  508.49    6.90
   1  -1  -3  513.37    7.11
  -1   1   3  516.42    6.92
  -1   1   3  530.14    6.88
  -1   1   3  513.83    6.75
  -1   1   3  510.11    6.62
   1   1  -3  498.95    6.71
   1   1  -3  519.39    7.08
   1   1  -3  509.46    6.98
   1   1  -3  514.98    6.69
   0  -1  -3  140.83    2.15
   0  -1  -3  140.88    2.18
   0  -1  -3  143.49    2.10
   0  -1   3  141.58    2.13
   0  -1   3  142.25    2.22
   0  -1  -3  143.12    2.31
   0  -1  -3  144.00    2.26
   0   1   3  138.15    2.15
   0   1   3  142.15    2.10
   0   1  -3  144.41    2.09
   0   1  -3  145.18    2.24
   0   1  -3  140.77    2.12
   0   1  -3  141.46    2.08
   0   1  -3  140.37    2.13
   1  -1   3   15.81    0.39
  -1  -1  -3   15.98    0.52
  -1  -1  -3   15.86    0.55
   1  -1   3   16.50    0.44
  -1  -1  -3   17.01    0.51
  -1  -1  -3   16.57    0.39
  -1  -1  -3   15.98    0.55
  -1   1  -3   15.21    0.49
  -1   1  -3   16.33    0.40
  -1   1  -3   16.97    0.52
   1   1   3   15.59    0.38
  -1   1  -3   16.60    0.49
   1   1   3   15.37    0.50
  -2  -1  -3   88.50    1.74
  -2  -1  -3   87.18    1.65
   2  -1   3   89.10    1.40
  -2  -1  -3   87.28    1.68
  -2  -1  -3   86.75    1.62
   2   1   3   87.37    1.64
  -2   1  -3   87.31    1.65
  -2   1  -3   88.01    1.42
  -2   1  -3   94.40    1.45
  -2   1  -3   87.86    1.65
  -2   1  -3   89.05    1.64
  -3  -1  -3    0.04    0.12
  -3  -1  -3    0.00    0.08
   3  -1   3    0.00    0.05
  -3  -1  -3    0.00    0.06
  -3   1  -3   -0.14    0.10
   3   1   3    0.01    0.09
  -3   1  -3    0.10    0.09
  -3   1  -3    0.05    0.09
  -3   1  -3    0.07    0.11
  -4  -1  -3    3.30    0.12
   4  -1   3    3.23    0.20
  -4  -1  -3    3.57    0.37
  -4  -1  -3    3.29    0.12
  -4  -1  -3    3.36    0.44
  -4  -1  -3    3.16    0.42
  -4  -1  -3    3.39    0.39
   4  -1   3    2.84    0.34
  -4   1  -3    2.83    0.34
  -4   1  -3    2.80    0.34
   4   1   3    3.47    0.37
  -4   1  -3    2.23    0.32
  -4   1  -3    3.55    0.44
   5  -1   3    6.79    0.33
  -5  -1  -3    7.00    0.50
  -5  -1  -3    6.82    0.58
   5  -1   3    7.15    0.48
  -5  -1  -3    6.24    0.45
  -5  -1  -3    7.30    0.58
  -5  -1  -3    7.27    0.25
  -5   1  -3    6.99    0.57
  -5   1  -3    6.62    0.49
   5   1   3    6.97    0.47
  -5   1  -3    6.38    0.45
  -5   1  -3    5.91    0.47
  -6  -1  -3    3.02    0.55
  -6  -1  -3    1.67    0.41
   6  -1   3    2.56    0.39
  -6  -1  -3    1.81    0.35
   6  -1   3    1.96    0.20
  -6   1  -3    1.65    0.41
  -6   1  -3    2.03    0.34
  -6   1  -3    1.90    0.38
   6   1   3    2.13    0.35
  -6   1  -3    2.59    0.41
  -7  -1  -3    4.21    0.65
  -7  -1  -3    4.52    0.58
   7  -1   3    5.13    0.57
  -7  -1  -3    4.38    0.68
  -7   1  -3    4.84    0.61
  -7   1  -3    3.88    0.48
  -7   1  -3    5.19    0.67
   7   1   3    5.32    0.56
  -7   1  -3    4.90    0.70
  -8  -1  -3    7.14    0.92
  -8  -1  -3    6.87    0.76
   8  -1   3    7.79    0.60
  -8  -1  -3    7.11    0.88
  -8   1  -3    7.69    0.92
   8   1   3    6.90    0.57
  -8   1  -3    7.56    0.66
  -8   1  -3    7.50    0.58
  -9  -1  -3    0.18    0.26
  -9  -1  -3    0.32    0.24
   9  -1   3    0.09    0.19
  -9   1  -3    0.04    0.33
   9   1   3    0.48    0.22
  -9   1  -3    0.63    0.28
 -10  -1  -3   -0.11    0.31
 -10  -1  -3   -0.17    0.19
 -10   1  -3    0.26    0.24
 -10   1  -3    0.10    0.35
 -11  -1  -3    0.01    0.30
 -11   1  -3    0.42    0.35
 -11   1  -3    0.04    0.18
 -12  -2   3    0.05    0.79
 -12  -2   3    1.75    0.57
 -12   2   3    0.64    0.53
 -11  -2   3    1.99    0.62
 -11  -2   3    1.86    0.78
 -11   2   3    0.86    0.55
 -10  -2   3   -0.72    0.47
 -10  -2   3   -0.24    0.33
 -10   2   3   -0.66    0.35
 -10   2   3    0.21    0.16
 -10   2   3    0.45    0.48
  -9  -2   3    1.15    0.44
  -9  -2   3    1.03    0.38
  -9  -2   3    1.15    0.62
   9  -2  -3    1.79    0.44
   9   2  -3    1.80    0.44
  -9   2   3    0.86    0.48
  -9   2   3    1.93    0.53
  -9   2   3    1.31    0.33
  -8  -2   3    1.45    0.26
   8  -2  -3    1.74    0.45
  -8  -2   3    2.11    0.53
  -8  -2   3    1.66    0.43
  -8  -2   3    1.00    0.52
  -8   2   3    2.22    0.58
  -8   2   3    2.42    0.51
   8   2  -3    2.17    0.46
  -7  -2   3    0.47    0.32
  -7  -2   3    0.27    0.12
   7  -2  -3    0.05    0.15
  -7  -2   3    0.23    0.31
  -7  -2   3    0.65    0.26
  -7   2   3   -0.13    0.16
   7   2  -3    0.16    0.15
  -7   2   3    0.13    0.15
  -7   2   3    0.04    0.27
   7   2  -3    0.21    0.13
  -6  -2   3   18.43    1.01
  -6  -2   3   17.44    0.90
   6  -2  -3   18.23    0.94
   6  -2  -3   17.95    0.49
  -6  -2   3   17.56    0.61
  -6  -2   3   18.11    0.90
   6   2  -3   18.21    0.91
  -6   2   3   16.90    0.71
  -6   2   3   18.41    0.94
   6   2  -3   17.08    0.55
  -6   2   3   17.20    0.94
   5  -2  -3   12.16    0.72
  -5  -2   3   12.37    0.74
  -5  -2   3   10.96    0.67
  -5  -2   3   12.17    0.43
  -5  -2   3   11.57    0.67
   5  -2  -3   11.54    0.34
   5   2  -3   12.53    0.71
   5   2  -3   11.20    0.40
  -5   2   3   12.19    0.70
  -5   2   3   11.54    0.69
  -5   2   3   11.48    0.53
  -4  -2   3   15.06    0.74
   4  -2  -3   14.80    0.72
   4  -2  -3   16.19    0.77
   4  -2  -3   16.40    0.34
  -4  -2   3   15.57    0.69
  -4  -2   3   15.43    0.76
  -4  -2   3   16.05    0.42
   4  -2  -3   16.11    0.35
   4   2  -3   15.50    0.74
  -4   2   3   15.33    0.56
  -4   2   3   14.54    0.66
   4   2  -3   15.32    0.44
  -4   2   3   15.52    0.75
  -4   2   3   15.73    0.34
  -3  -2   3    8.60    0.50
  -3  -2   3    9.25    0.52
  -3  -2   3    9.27    0.22
   3  -2  -3    9.99    0.53
   3  -2  -3    8.91    0.52
  -3  -2   3    8.91    0.44
   3  -2  -3    9.13    0.19
   3   2  -3    8.39    0.20
  -3   2   3    8.81    0.20
  -3   2   3    8.72    0.38
  -3   2   3    9.11    0.52
   3   2  -3    8.58    0.30
   3   2  -3    8.92    0.51
  -3   2   3    8.45    0.45
  -2  -2   3   68.58    1.49
   2  -2  -3   70.61    1.02
   2  -2  -3   72.40    1.56
   2  -2  -3   71.51    1.56
  -2  -2   3   71.78    1.55
  -2  -2   3   70.54    1.25
  -2   2   3   70.29    1.01
  -2   2   3   68.98    1.39
   2   2  -3   69.56    1.54
  -2   2   3   69.98    1.24
   2   2  -3   69.36    1.16
   1  -2  -3  331.15    4.89
  -1  -2   3  332.95    4.84
   1  -2  -3  328.74    4.80
  -1  -2   3  333.39    4.71
   1  -2  -3  328.44    4.71
  -1  -2   3  329.76    4.37
  -1  -2   3  329.88    4.30
  -1  -2   3  357.72    4.52
   1   2  -3  333.50    4.86
  -1   2   3  332.90    4.72
  -1   2   3  327.48    4.54
   1   2  -3  330.97    4.51
  -1   2   3  329.21    4.38
   1   2  -3  326.84    4.31
   0  -2  -3  159.50    2.42
   0  -2   3  158.32    2.51
   0  -2   3  157.85    2.32
   0  -2  -3  156.17    2.63
   0  -2   3  160.10    2.19
   0  -2  -3  159.01    2.47
   0  -2  -3  155.12    2.54
   0   2  -3  159.65    2.21
   0   2   3  158.00    2.42
   0   2  -3  158.76    2.40
   0   2  -3  161.62    2.30
   0   2   3  159.67    2.34
  -1  -2  -3   32.93    0.69
   1  -2   3   32.80    0.79
  -1  -2  -3   32.03    0.91
   1  -2   3   32.70    0.53
  -1  -2  -3   32.34    0.80
  -1  -2  -3   32.03    0.87
   1   2   3   31.70    0.77
  -1   2  -3   32.64    0.80
  -1   2  -3   32.60    0.71
  -1   2  -3   33.21    0.78
  -2  -2  -3   74.48    1.61
   2  -2   3   75.20    1.38
  -2  -2  -3   74.38    1.16
   2  -2   3   75.29    1.06
  -2  -2  -3   75.24    1.50
  -2  -2  -3   72.77    1.59
  -2   2  -3   71.74    1.46
  -2   2  -3   75.50    1.08
   2   2   3   75.31    1.47
   2   2   3   74.65    1.17
  -2   2  -3   75.50    1.49
  -2   2  -3   75.26    1.43
  -3  -2  -3  131.44    2.50
  -3  -2  -3  129.05    1.82
  -3  -2  -3  128.51    2.34
   3  -2   3  130.17    2.09
  -3  -2  -3  134.70    1.84
  -3  -2  -3  126.49    2.48
   3   2   3  130.64    2.32
  -3   2  -3  129.82    2.36
  -3   2  -3  128.05    2.32
  -3   2  -3  130.12    2.35
  -3   2  -3  131.27    1.99
  -4  -2  -3    9.23    0.61
  -4  -2  -3    8.06    0.26
  -4  -2  -3    8.20    0.56
  -4  -2  -3    8.19    0.49
  -4  -2  -3    7.72    0.24
   4  -2   3    7.14    0.35
  -4   2  -3    6.73    0.44
   4   2   3    7.55    0.46
  -4   2  -3    7.46    0.40
  -4   2  -3    7.35    0.51
  -4   2  -3    7.61    0.49
  -5  -2  -3   16.00    0.86
  -5  -2  -3   15.70    0.86
  -5  -2  -3   14.91    0.42
   5  -2   3   15.28    0.57
   5  -2   3   15.66    0.72
  -5  -2  -3   14.40    0.71
  -5   2  -3   15.93    0.72
  -5   2  -3   15.74    0.67
  -5   2  -3   15.11    0.75
  -5   2  -3   16.46    0.83
   5   2   3   16.05    0.72
  -6  -2  -3    0.25    0.17
   6  -2   3    0.13    0.15
   6  -2   3    0.26    0.12
  -6  -2  -3    0.15    0.25
  -6  -2  -3    0.03    0.29
  -6   2  -3   -0.01    0.14
  -6   2  -3    0.27    0.16
  -6   2  -3    0.31    0.26
   6   2   3    0.17    0.14
  -6   2  -3    0.23    0.21
   7  -2   3    3.08    0.44
  -7  -2  -3    3.11    0.57
  -7  -2  -3    2.88    0.46
  -7  -2  -3    3.17    0.64
  -7   2  -3    3.11    0.45
   7   2   3    2.99    0.44
  -7   2  -3    2.69    0.47
  -7   2  -3    2.28    0.51
  -7   2  -3    3.15    0.52
  -8  -2  -3   -0.36    0.20
   8  -2   3   -0.23    0.15
  -8  -2  -3   -0.08    0.38
  -8  -2  -3   -0.07    0.17
  -8   2  -3    0.09    0.30
  -8   2  -3    0.11    0.17
   8   2   3   -0.10    0.17
  -8   2  -3   -0.15    0.12
  -9  -2  -3   -0.48    0.39
   9  -2   3    0.06    0.20
  -9  -2  -3    0.11    0.20
  -9  -2  -3    0.24    0.29
   9   2   3    0.19    0.20
  -9   2  -3   -0.01    0.19
  -9   2  -3    0.34    0.20
  -9   2  -3   -0.06    0.33
 -10  -2  -3    0.11    0.29
 -10  -2  -3    0.13    0.20
 -10   2  -3    0.26    0.25
 -10   2  -3    0.02    0.34
 -11  -2  -3   -0.04    0.23
 -11   2  -3    0.59    0.42
 -11   2  -3    0.47    0.25
 -12  -3   3    0.34    0.81
 -12  -3   3    0.75    0.42
 -12   3   3   -0.14    0.46
 -11  -3   3    0.30    0.41
 -11  -3   3   -1.31    0.54
 -11   3   3   -0.52    0.41
 -10  -3   3    0.78    0.45
 -10  -3   3   -0.08    0.57
 -10   3   3    0.83    0.28
 -10   3   3    0.24    0.42
 -10   3   3    0.31    0.49
  -9  -3   3    2.55    0.59
  -9  -3   3    1.87    0.71
   9  -3  -3    3.22    0.60
  -9   3   3    2.80    0.60
   9   3  -3    2.91    0.53
  -9   3   3    2.78    0.45
  -9   3   3    1.54    0.59
   8  -3  -3    5.47    0.75
  -8  -3   3    5.48    0.75
  -8  -3   3    5.06    0.70
  -8  -3   3    6.06    0.93
  -8   3   3    6.20    0.53
   8   3  -3    5.55    0.71
  -8   3   3    5.95    0.75
  -8   3   3    5.55    0.82
   7  -3  -3    2.18    0.46
  -7  -3   3    1.21    0.40
  -7  -3   3    1.60    0.40
  -7  -3   3    2.87    0.32
  -7  -3   3    1.67    0.43
   7   3  -3    2.31    0.44
  -7   3   3    2.93    0.42
  -7   3   3    2.48    0.47
  -7   3   3    2.76    0.54
   7   3  -3    2.53    0.29
  -6  -3   3    3.62    0.53
  -6  -3   3    3.70    0.26
  -6  -3   3    4.71    0.58
   6  -3  -3    4.75    0.62
  -6  -3   3    3.26    0.57
   6  -3  -3    3.95    0.23
   6   3  -3    3.52    0.52
   6   3  -3    3.69    0.28
  -6   3   3    3.63    0.55
  -6   3   3    3.52    0.21
  -6   3   3    3.80    0.44
  -6   3   3    3.28    0.50
  -5  -3   3    1.97    0.17
   5  -3  -3    2.32    0.42
  -5  -3   3    2.58    0.42
  -5  -3   3    2.38    0.46
   5  -3  -3    1.82    0.15
   5  -3  -3    2.34    0.39
  -5  -3   3    2.10    0.37
  -5   3   3    1.93    0.37
  -5   3   3    2.38    0.39
   5   3  -3    2.15    0.24
   5   3  -3    2.44    0.41
  -5   3   3    1.91    0.15
  -5   3   3    2.60    0.34
  -4  -3   3   33.80    0.65
  -4  -3   3   34.26    1.21
   4  -3  -3   33.06    1.17
   4  -3  -3   32.78    1.13
  -4  -3   3   34.57    1.04
  -4  -3   3   34.93    1.17
  -4   3   3   32.69    1.05
   4   3  -3   34.16    0.79
  -4   3   3   34.36    1.16
  -4   3   3   33.91    0.93
  -4   3   3   34.88    0.67
   4   3  -3   33.28    1.16
   3  -3  -3    5.90    0.43
  -3  -3   3    6.39    0.48
   3  -3  -3    5.58    0.44
  -3  -3   3    6.47    0.46
  -3  -3   3    6.78    0.39
  -3   3   3    6.88    0.47
  -3   3   3    6.29    0.40
  -3   3   3    6.31    0.35
   3   3  -3    6.30    0.29
   3   3  -3    6.30    0.13
  -3   3   3    6.39    0.22
   3   3  -3    6.28    0.14
   3   3  -3    6.00    0.44
  -2  -3   3  146.09    2.27
   2  -3  -3  148.77    2.69
  -2  -3   3  145.52    2.61
  -2  -3   3  150.14    2.69
   2  -3  -3  147.38    2.69
   2   3  -3  146.94    2.67
  -2   3   3  150.11    2.50
   2   3  -3  152.97    2.27
  -2   3   3  149.72    2.35
  -2   3   3  150.83    2.09
  -1  -3   3   50.48    1.21
   1  -3  -3   49.92    1.14
   1  -3  -3   50.72    1.21
   1  -3  -3   49.59    1.26
  -1  -3   3   50.46    0.80
  -1  -3   3   49.93    1.11
   1   3  -3   50.09    1.00
   1   3  -3   50.10    0.79
  -1   3   3   50.80    0.90
   1   3  -3   49.39    0.81
  -1   3   3   48.74    1.01
  -1   3   3   50.98    1.15
   0  -3   3   30.90    0.69
   0  -3   3   30.43    0.48
   0  -3  -3   30.98    0.76
   0  -3  -3   30.75    0.86
   0  -3  -3   29.77    0.92
   0  -3  -3   31.33    0.83
   0  -3   3   30.53    0.85
   0   3  -3   30.29    0.67
   0   3   3   29.85    0.76
   0   3  -3   30.47    0.76
   0   3  -3   30.21    0.50
   0   3   3   30.66    0.70
   1  -3   3   24.93    0.77
  -1  -3  -3   25.58    0.69
  -1  -3  -3   26.10    0.82
  -1  -3  -3   25.57    0.73
   1  -3   3   27.30    0.49
   1  -3   3   26.62    0.47
  -1  -3  -3   25.04    0.86
  -1   3  -3   27.39    0.48
  -1   3  -3   26.15    0.59
   1   3   3   24.86    0.73
  -1   3  -3   25.38    0.69
   1   3   3   27.04    0.71
  -1   3  -3   27.03    0.74
  -2  -3  -3   -0.08    0.13
  -2  -3  -3   -0.07    0.08
  -2  -3  -3    0.04    0.12
  -2  -3  -3    0.01    0.08
   2  -3   3    0.20    0.17
  -2   3  -3    0.05    0.09
  -2   3  -3   -0.07    0.08
  -2   3  -3   -0.14    0.04
   2   3   3    0.04    0.08
  -3  -3  -3   13.69    0.67
  -3  -3  -3   13.16    0.58
  -3  -3  -3   13.78    0.72
  -3  -3  -3   12.78    0.43
   3  -3   3   12.90    0.54
  -3   3  -3   14.01    0.60
   3   3   3   12.69    0.56
  -3   3  -3   12.58    0.56
  -3   3  -3   12.86    0.33
  -3   3  -3   13.09    0.33
  -3   3  -3   12.91    0.59
  -4  -3  -3  110.82    2.50
  -4  -3  -3  110.62    1.80
   4  -3   3  114.54    2.08
  -4  -3  -3  111.13    2.25
  -4  -3  -3  114.58    2.47
   4   3   3  112.74    2.21
  -4   3  -3  111.60    1.87
  -4   3  -3  112.63    2.23
  -4   3  -3  115.86    2.30
  -4   3  -3  115.96    2.31
  -5  -3  -3    1.02    0.37
  -5  -3  -3    1.44    0.28
  -5  -3  -3    1.79    0.23
  -5  -3  -3    1.85    0.37
   5  -3   3    1.41    0.24
  -5   3  -3    1.52    0.29
  -5   3  -3    1.55    0.27
  -5   3  -3    1.98    0.38
   5   3   3    1.86    0.31
  -5   3  -3    1.65    0.33
   6  -3   3    0.00    0.10
  -6  -3  -3    0.17    0.33
   6  -3   3    0.05    0.10
  -6  -3  -3    0.07    0.13
  -6  -3  -3   -0.32    0.17
  -6   3  -3   -0.06    0.15
   6   3   3    0.06    0.13
  -6   3  -3    0.24    0.25
  -6   3  -3   -0.34    0.08
  -6   3  -3    0.07    0.21
   7  -3   3   -0.18    0.14
  -7  -3  -3    0.25    0.38
  -7  -3  -3   -0.08    0.14
  -7  -3  -3   -0.09    0.22
   7   3   3    0.11    0.17
  -7   3  -3    0.27    0.18
  -7   3  -3    0.35    0.35
  -7   3  -3   -0.12    0.19
  -8  -3  -3    3.28    0.62
   8  -3   3    3.11    0.49
  -8  -3  -3    3.37    0.70
  -8  -3  -3    3.09    0.51
   8   3   3    2.53    0.44
  -8   3  -3    3.16    0.46
  -8   3  -3    2.70    0.51
  -8   3  -3    3.10    0.63
   9  -3   3    0.07    0.16
  -9  -3  -3    0.24    0.21
  -9  -3  -3    0.09    0.28
  -9  -3  -3    0.08    0.40
  -9   3  -3    0.19    0.36
  -9   3  -3   -0.06    0.15
   9   3   3   -0.05    0.21
  -9   3  -3    0.20    0.21
 -10  -3  -3    0.54    0.35
 -10  -3  -3   -0.09    0.16
 -10   3  -3    0.44    0.40
 -10   3  -3    0.38    0.24
 -11  -3  -3    0.46    0.32
 -11   3  -3    0.11    0.26
 -11   3  -3   -0.39    0.31
 -12  -4   3   -0.89    0.66
 -12  -4   3    0.50    0.39
 -12   4   3   -0.80    0.40
 -11  -4   3   -0.16    0.73
 -11  -4   3    0.59    0.38
 -11   4   3   -0.18    0.45
 -10  -4   3   -0.07    0.63
 -10  -4   3    0.60    0.39
 -10   4   3    0.32    0.22
 -10   4   3   -0.41    0.39
  -9  -4   3    0.96    0.52
   9  -4  -3    0.56    0.29
  -9  -4   3    1.24    0.47
  -9   4   3    0.66    0.36
   9   4  -3    0.98    0.36
  -9   4   3    0.60    0.28
  -9   4   3    0.64    0.47
  -8  -4   3    3.63    0.63
   8  -4  -3    4.14    0.67
  -8  -4   3    3.68    0.60
  -8  -4   3    3.51    0.80
   8   4  -3    3.48    0.55
  -8   4   3    4.50    0.57
  -8   4   3    3.64    0.61
  -8   4   3    4.61    0.78
  -7  -4   3    1.03    0.35
  -7  -4   3    1.29    0.39
   7  -4  -3    0.52    0.27
  -7  -4   3    1.86    0.57
  -7   4   3    1.07    0.29
  -7   4   3    0.90    0.31
  -7   4   3    1.06    0.38
   7   4  -3    1.21    0.35
   7   4  -3    1.21    0.24
  -6  -4   3    5.23    0.61
  -6  -4   3    2.87    0.57
  -6  -4   3    3.63    0.54
  -6  -4   3    2.75    0.22
   6  -4  -3    3.67    0.56
   6  -4  -3    3.39    0.23
   6   4  -3    3.77    0.31
   6   4  -3    3.71    0.54
  -6   4   3    4.04    0.58
  -6   4   3    3.58    0.45
  -6   4   3    3.55    0.50
  -6   4   3    3.41    0.23
   5  -4  -3    3.54    0.52
  -5  -4   3    3.01    0.19
   5  -4  -3    3.57    0.49
  -5  -4   3    3.65    0.56
  -5  -4   3    3.65    0.46
  -5  -4   3    2.68    0.44
  -5   4   3    3.63    0.46
   5   4  -3    2.88    0.46
   5   4  -3    3.10    0.27
  -5   4   3    4.02    0.44
  -5   4   3    3.59    0.48
  -5   4   3    2.96    0.20
  -4  -4   3   25.45    1.02
  -4  -4   3   25.70    0.88
   4  -4  -3   25.49    1.00
  -4  -4   3   25.59    1.07
  -4  -4   3   26.40    0.51
   4  -4  -3   27.06    1.08
  -4   4   3   25.83    0.93
   4   4  -3   25.39    1.01
   4   4  -3   26.43    0.52
  -4   4   3   26.52    0.86
   4   4  -3   25.47    0.71
  -4   4   3   28.32    1.05
  -4   4   3   26.78    0.63
  -3  -4   3    0.21    0.12
  -3  -4   3    0.16    0.15
  -3  -4   3    0.32    0.21
   3  -4  -3   -0.08    0.12
   3  -4  -3    0.14    0.10
   3   4  -3    0.21    0.04
   3   4  -3    0.18    0.11
  -3   4   3    0.12    0.07
   3   4  -3    0.26    0.04
  -3   4   3    0.24    0.13
  -3   4   3    0.03    0.11
  -2  -4   3   24.54    0.45
   2  -4  -3   24.71    0.90
  -2  -4   3   24.73    0.60
  -2  -4   3   25.20    0.88
  -2  -4   3   24.28    0.88
   2  -4  -3   22.79    0.87
  -2   4   3   25.68    0.80
   2   4  -3   23.68    0.43
   2   4  -3   23.65    0.66
  -2   4   3   23.09    0.69
  -2   4   3   24.78    0.57
   1  -4  -3    0.13    0.09
  -1  -4   3   -0.01    0.09
  -1  -4   3    0.23    0.14
  -1  -4   3    0.02    0.03
   1  -4  -3   -0.08    0.08
   1  -4  -3   -0.11    0.09
  -1   4   3    0.03    0.06
  -1   4   3    0.01    0.09
   1   4  -3    0.06    0.03
  -1   4   3   -0.02    0.05
   1   4  -3    0.02    0.07
   1   4  -3    0.01    0.05
   0  -4  -3   99.70    1.94
   0  -4  -3   98.91    1.94
   0  -4   3  101.92    1.79
   0  -4   3  102.74    2.03
   0  -4  -3  103.08    2.12
   0   4  -3  103.76    1.68
   0   4   3  102.20    1.73
   0   4   3  102.06    1.82
   0   4  -3  105.26    1.83
  -1  -4  -3   23.40    0.81
  -1  -4  -3   23.93    0.75
   1  -4   3   24.02    0.84
  -1  -4  -3   24.01    0.73
   1  -4   3   25.55    0.55
  -1  -4  -3   23.50    0.89
   1   4   3   23.10    0.69
  -1   4  -3   23.24    0.53
   1   4   3   24.33    0.74
  -1   4  -3   24.15    0.74
  -1   4  -3   25.32    0.59
  -1   4  -3   24.48    0.70
  -2  -4  -3   13.73    0.54
  -2  -4  -3   13.17    0.69
  -2  -4  -3   12.88    0.55
   2  -4   3   12.94    0.62
  -2  -4  -3   12.64    0.62
   2   4   3   13.51    0.54
  -2   4  -3   13.97    0.58
  -2   4  -3   12.74    0.54
  -2   4  -3   13.27    0.48
   2   4   3   13.52    0.57
  -3  -4  -3   25.23    0.74
  -3  -4  -3   24.41    0.95
  -3  -4  -3   24.85    0.84
   3  -4   3   25.13    0.87
  -3  -4  -3   26.70    1.07
  -3   4  -3   25.79    0.41
  -3   4  -3   23.80    0.83
  -3   4  -3   25.73    0.83
  -3   4  -3   25.98    0.87
  -3   4  -3   25.39    0.41
   3   4   3   23.86    0.82
  -4  -4  -3   28.03    1.18
  -4  -4  -3   27.33    0.78
  -4  -4  -3   27.25    1.08
  -4  -4  -3   27.97    0.95
   4  -4   3   27.12    0.91
  -4   4  -3   26.44    0.62
  -4   4  -3   29.47    0.98
  -4   4  -3   27.10    0.98
  -4   4  -3   27.03    0.96
   4   4   3   26.02    0.92
   5  -4   3    3.48    0.34
  -5  -4  -3    3.35    0.44
  -5  -4  -3    3.39    0.30
  -5  -4  -3    3.40    0.57
  -5  -4  -3    2.93    0.49
   5   4   3    4.12    0.46
  -5   4  -3    4.07    0.46
  -5   4  -3    3.05    0.44
  -5   4  -3    2.87    0.45
  -5   4  -3    3.50    0.30
  -6  -4  -3    0.31    0.19
  -6  -4  -3    0.37    0.25
  -6  -4  -3    0.19    0.33
   6  -4   3    0.87    0.22
  -6   4  -3    0.26    0.16
  -6   4  -3    0.63    0.24
  -6   4  -3    0.85    0.34
  -6   4  -3    0.73    0.26
   6   4   3    0.45    0.22
  -7  -4  -3    9.60    0.68
   7  -4   3    9.37    0.65
  -7  -4  -3    9.66    0.84
  -7  -4  -3    9.61    0.95
  -7   4  -3   10.83    0.86
  -7   4  -3   10.59    0.77
   7   4   3   10.66    0.69
  -7   4  -3   11.42    0.70
  -8  -4  -3    1.01    0.49
   8  -4   3    1.36    0.35
  -8  -4  -3    1.18    0.42
  -8  -4  -3    0.79    0.30
  -8   4  -3    1.35    0.48
  -8   4  -3    1.23    0.30
  -8   4  -3    1.52    0.41
   8   4   3    1.64    0.38
  -9  -4  -3    0.00    0.19
  -9  -4  -3    0.00    0.41
  -9  -4  -3   -0.11    0.19
  -9   4  -3    0.08    0.23
  -9   4  -3   -0.10    0.34
  -9   4  -3    0.01    0.13
   9   4   3   -0.24    0.17
 -10  -4  -3    0.13    0.45
 -10  -4  -3    0.23    0.27
 -10   4  -3    0.28    0.23
 -10   4  -3    0.19    0.40
 -11  -4  -3    1.93    0.50
 -11   4  -3    1.02    0.34
 -11   4  -3    0.90    0.51
 -12  -5   3   -0.31    0.78
 -12  -5   3    0.73    0.29
 -12   5   3   -1.18    0.40
 -11  -5   3   -0.53    0.66
 -11  -5   3   -0.11    0.24
 -11   5   3    0.40    0.23
 -11   5   3   -0.60    0.44
 -10  -5   3   -0.56    0.38
 -10  -5   3    0.27    0.32
 -10   5   3    0.42    0.22
 -10   5   3   -0.34    0.41
   9  -5  -3    0.03    0.19
  -9  -5   3   -0.34    0.53
  -9  -5   3    0.45    0.33
  -9   5   3   -0.22    0.35
  -9   5   3    0.15    0.29
  -9   5   3    0.47    0.25
   8  -5  -3    0.09    0.20
  -8  -5   3    0.05    0.23
  -8  -5   3    0.09    0.49
  -8  -5   3    0.31    0.33
  -8   5   3   -0.03    0.35
   8   5  -3   -0.03    0.17
  -8   5   3    0.15    0.26
  -8   5   3    0.25    0.22
  -7  -5   3   15.65    0.95
  -7  -5   3   15.59    0.94
   7  -5  -3   14.98    0.98
  -7  -5   3   15.40    1.14
  -7   5   3   14.69    1.01
   7   5  -3   15.35    0.67
  -7   5   3   14.81    0.83
  -7   5   3   17.57    0.98
   6  -5  -3    1.05    0.35
  -6  -5   3    0.87    0.14
  -6  -5   3    0.86    0.45
  -6  -5   3    0.87    0.31
   6  -5  -3    0.96    0.29
  -6  -5   3    0.68    0.27
  -6   5   3    0.98    0.27
  -6   5   3    1.06    0.35
  -6   5   3    1.15    0.33
   6   5  -3    1.19    0.18
  -6   5   3    0.84    0.15
   6   5  -3    0.93    0.23
  -5  -5   3    5.60    0.48
  -5  -5   3    4.24    0.65
  -5  -5   3    5.23    0.23
  -5  -5   3    5.42    0.52
   5  -5  -3    5.03    0.52
   5  -5  -3    4.76    0.46
  -5   5   3    5.14    0.47
  -5   5   3    4.90    0.51
  -5   5   3    4.92    0.29
  -5   5   3    5.14    0.49
   5   5  -3    5.31    0.24
   5   5  -3    5.16    0.35
   4  -5  -3    1.91    0.36
  -4  -5   3    1.44    0.31
   4  -5  -3    2.01    0.40
  -4  -5   3    1.49    0.26
  -4  -5   3    1.79    0.40
   4   5  -3    1.71    0.11
  -4   5   3    1.83    0.35
  -4   5   3    2.32    0.36
   4   5  -3    1.45    0.23
  -4   5   3    1.65    0.28
  -4   5   3    1.83    0.20
  -3  -5   3   55.89    1.22
   3  -5  -3   55.97    1.55
  -3  -5   3   56.93    1.64
   3  -5  -3   56.70    1.62
  -3  -5   3   58.04    1.59
  -3   5   3   56.26    1.10
  -3   5   3   56.88    1.32
   3   5  -3   56.41    0.88
   3   5  -3   57.55    1.23
  -3   5   3   56.38    1.40
  -2  -5   3   35.91    0.77
   2  -5  -3   34.74    1.15
  -2  -5   3   35.08    1.16
   2  -5  -3   34.36    1.15
  -2  -5   3   34.86    1.13
  -2   5   3   36.33    1.02
  -2   5   3   34.73    0.93
  -2   5   3   35.51    0.80
   2   5  -3   36.07    0.91
   2   5  -3   34.68    0.66
  -1  -5   3   73.77    1.76
  -1  -5   3   75.35    1.09
   1  -5  -3   74.07    1.74
   1  -5  -3   73.97    1.60
   1  -5  -3   71.24    1.77
  -1  -5   3   74.68    1.69
   1   5  -3   75.82    1.27
   1   5  -3   73.88    1.05
  -1   5   3   74.45    1.60
   1   5  -3   74.45    1.48
  -1   5   3   72.91    1.47
  -1   5   3   75.91    1.37
   0  -5   3    5.20    0.42
   0  -5  -3    4.83    0.39
   0  -5   3    5.39    0.35
   0  -5  -3    4.10    0.40
   0  -5  -3    4.39    0.34
   0   5  -3    4.45    0.27
   0   5   3    4.12    0.27
   0   5  -3    4.51    0.32
   0   5   3    4.93    0.32
  -1  -5  -3    7.93    0.48
   1  -5   3    8.85    0.36
  -1  -5  -3    8.18    0.42
  -1  -5  -3    9.28    0.51
  -1  -5  -3    8.19    0.55
   1  -5   3    8.55    0.56
   1   5   3    8.70    0.44
   1   5   3    8.83    0.42
  -1   5  -3    7.62    0.40
  -1   5  -3    8.59    0.29
  -1   5  -3    8.80    0.46
  -2  -5  -3    6.13    0.45
  -2  -5  -3    5.89    0.38
   2  -5   3    5.88    0.49
  -2  -5  -3    6.43    0.43
   2  -5   3    6.29    0.23
  -2  -5  -3    5.98    0.52
  -2   5  -3    5.95    0.39
  -2   5  -3    6.33    0.41
  -2   5  -3    6.69    0.35
   2   5   3    6.23    0.38
   2   5   3    6.58    0.40
  -2   5  -3    6.44    0.23
  -3  -5  -3   41.54    1.32
  -3  -5  -3   41.61    1.12
   3  -5   3   41.46    1.26
  -3  -5  -3   43.68    1.48
  -3  -5  -3   44.62    1.19
  -3   5  -3   43.01    0.66
  -3   5  -3   42.54    1.10
  -3   5  -3   42.36    1.19
   3   5   3   42.84    1.19
   3   5   3   44.32    1.18
  -3   5  -3   44.14    0.68
  -3   5  -3   44.21    1.22
  -4  -5  -3   71.16    1.92
  -4  -5  -3   70.30    1.54
   4  -5   3   73.05    1.75
  -4  -5  -3   71.59    1.69
  -4  -5  -3   72.27    2.07
  -4   5  -3   68.50    1.73
  -4   5  -3   71.36    1.71
  -4   5  -3   70.38    1.14
   4   5   3   71.79    1.70
   4   5   3   71.90    1.69
  -4   5  -3   70.45    1.68
  -5  -5  -3    4.94    0.71
  -5  -5  -3    4.93    0.40
  -5  -5  -3    4.86    0.52
  -5  -5  -3    4.16    0.58
   5  -5   3    4.17    0.39
  -5   5  -3    3.56    0.45
  -5   5  -3    3.94    0.50
  -5   5  -3    4.49    0.29
   5   5   3    4.91    0.51
  -5   5  -3    4.80    0.57
  -6  -5  -3    9.92    0.65
  -6  -5  -3    8.85    0.85
  -6  -5  -3   10.85    0.80
   6  -5   3   10.67    0.64
  -6   5  -3   10.23    0.65
  -6   5  -3    9.67    0.70
  -6   5  -3    8.15    0.69
   6   5   3    8.85    0.61
  -7  -5  -3    9.60    1.10
  -7  -5  -3    9.44    1.03
  -7  -5  -3    8.72    0.64
  -7   5  -3   10.57    0.68
  -7   5  -3    9.40    0.74
   7   5   3    9.10    0.66
  -7   5  -3    9.02    0.79
   8  -5   3    0.06    0.18
  -8  -5  -3   -0.04    0.25
  -8  -5  -3    0.14    0.43
  -8  -5  -3    0.13    0.20
  -8   5  -3    0.03    0.19
   8   5   3   -0.13    0.17
  -8   5  -3   -0.55    0.24
  -8   5  -3   -0.17    0.17
  -9  -5  -3   -0.06    0.23
  -9  -5  -3    0.55    0.22
  -9  -5  -3    0.17    0.43
  -9   5  -3   -0.22    0.34
   9   5   3   -0.15    0.18
  -9   5  -3   -0.07    0.21
 -10  -5  -3    2.82    0.77
 -10  -5  -3    2.22    0.60
  10   5   3    2.42    0.49
 -10   5  -3    3.50    0.77
 -10   5  -3    2.57    0.55
 -11  -5  -3    0.68    0.40
 -11   5  -3    0.39    0.21
 -11   5  -3   -0.25    0.38
 -11  -6   3    1.21    0.39
 -11  -6   3    0.43    0.79
 -11   6   3   -0.75    0.45
 -11   6   3    0.72    0.26
 -10  -6   3    0.79    0.36
 -10  -6   3    0.14    0.68
 -10   6   3    0.18    0.23
 -10   6   3    0.58    0.56
  -9  -6   3    1.45    0.78
  -9  -6   3    1.51    0.49
   9  -6  -3    2.23    0.56
  -9   6   3    1.96    0.62
  -9   6   3    2.05    0.45
  -8  -6   3    4.31    0.67
   8  -6  -3    3.17    0.62
  -8  -6   3    3.02    0.83
  -8  -6   3    4.02    0.64
   8   6  -3    3.53    0.44
  -8   6   3    3.16    0.53
  -8   6   3    3.53    0.68
  -8   6   3    3.79    0.60
  -7  -6   3   -0.26    0.20
  -7  -6   3    0.18    0.48
  -7  -6   3   -0.05    0.24
   7  -6  -3   -0.23    0.12
   7   6  -3   -0.08    0.17
  -7   6   3   -0.38    0.28
  -7   6   3   -0.06    0.17
  -7   6   3   -0.18    0.19
  -6  -6   3    0.27    0.23
  -6  -6   3    0.01    0.37
  -6  -6   3    0.34    0.24
   6  -6  -3    0.23    0.23
   6  -6  -3    0.35    0.21
  -6   6   3    0.50    0.32
  -6   6   3    0.35    0.20
   6   6  -3    0.12    0.14
  -6   6   3    0.39    0.25
  -6   6   3    0.71    0.15
  -5  -6   3   11.32    0.66
  -5  -6   3   11.34    0.76
  -5  -6   3   10.90    0.87
   5  -6  -3   11.59    0.73
   5  -6  -3   10.80    0.78
  -5   6   3   11.23    0.70
  -5   6   3   10.52    0.63
   5   6  -3   11.65    0.55
   5   6  -3   11.07    0.36
  -5   6   3   11.10    0.48
  -5   6   3   10.94    0.71
   4  -6  -3    5.80    0.49
  -4  -6   3    5.65    0.41
  -4  -6   3    5.15    0.68
  -4  -6   3    6.14    0.53
   4  -6  -3    4.96    0.50
  -4   6   3    5.47    0.32
  -4   6   3    5.33    0.43
   4   6  -3    5.89    0.39
   4   6  -3    5.91    0.22
  -4   6   3    4.87    0.43
  -3  -6   3    6.16    0.57
   3  -6  -3    5.16    0.49
   3  -6  -3    7.13    0.54
  -3  -6   3    6.43    0.37
  -3  -6   3    7.01    0.56
  -3   6   3    5.98    0.44
  -3   6   3    6.83    0.43
   3   6  -3    5.95    0.38
   3   6  -3    6.59    0.24
  -3   6   3    6.52    0.35
   2  -6  -3   36.31    1.23
  -2  -6   3   33.38    1.22
  -2  -6   3   34.95    0.79
  -2  -6   3   35.52    1.24
   2  -6  -3   34.78    1.23
  -2   6   3   34.97    0.99
   2   6  -3   35.96    0.73
  -2   6   3   34.83    1.04
   2   6  -3   36.51    0.98
  -2   6   3   35.75    0.87
  -1  -6   3    5.41    0.18
   1  -6  -3    5.07    0.38
  -1  -6   3    7.02    0.51
  -1  -6   3    6.78    0.56
   1  -6  -3    5.28    0.45
   1  -6  -3    5.40    0.46
   1   6  -3    5.53    0.36
  -1   6   3    5.71    0.32
   1   6  -3    5.16    0.28
   1   6  -3    5.09    0.18
  -1   6   3    4.99    0.38
  -1   6   3    6.17    0.37
   0  -6   3    0.02    0.21
   0  -6   3    0.18    0.16
   0  -6  -3    0.28    0.22
   0  -6  -3   -0.15    0.12
   0  -6  -3    0.08    0.11
   0   6  -3   -0.03    0.02
   0   6  -3    0.05    0.03
   0   6   3    0.13    0.10
   0   6  -3    0.07    0.10
   0   6   3    0.20    0.10
   0   6  -3   -0.05    0.06
   1  -6   3    8.92    0.41
  -1  -6  -3    7.88    0.51
   1  -6   3    8.76    0.63
  -1  -6  -3    7.42    0.58
  -1  -6  -3    8.53    0.55
   1   6   3    8.81    0.46
  -1   6  -3    7.96    0.46
   1   6   3    8.61    0.45
  -1   6  -3    9.01    0.32
  -1   6  -3    8.69    0.44
   2  -6   3    8.21    0.61
  -2  -6  -3    6.88    0.43
   2  -6   3    7.08    0.31
  -2  -6  -3    7.21    0.60
  -2  -6  -3    5.94    0.47
  -2  -6  -3    6.32    0.48
  -2   6  -3    6.44    0.35
  -2   6  -3    6.02    0.42
   2   6   3    7.15    0.43
  -2   6  -3    5.97    0.42
   2   6   3    6.67    0.43
   3  -6   3    0.96    0.09
  -3  -6  -3    0.92    0.31
   3  -6   3    0.85    0.29
  -3  -6  -3    1.22    0.31
  -3  -6  -3    0.81    0.25
  -3  -6  -3    0.76    0.20
  -3   6  -3    0.92    0.11
  -3   6  -3    1.15    0.25
  -3   6  -3    0.81    0.21
  -3   6  -3    0.88    0.23
   3   6   3    0.89    0.22
   3   6   3    0.70    0.20
  -3   6  -3    1.06    0.21
   4  -6   3   32.65    1.18
  -4  -6  -3   34.28    1.29
  -4  -6  -3   31.96    1.05
  -4  -6  -3   32.31    1.07
  -4  -6  -3   30.64    1.35
  -4   6  -3   32.24    1.11
   4   6   3   34.75    1.12
   4   6   3   32.04    1.08
  -4   6  -3   33.17    0.64
  -4   6  -3   34.10    1.09
  -4   6  -3   34.97    1.18
  -5  -6  -3    0.00    0.11
  -5  -6  -3   -0.23    0.22
   5  -6   3    0.27    0.20
  -5  -6  -3   -0.04    0.18
  -5  -6  -3   -0.06    0.31
   5   6   3   -0.07    0.12
  -5   6  -3    0.19    0.20
   5   6   3    0.23    0.14
  -5   6  -3    0.23    0.23
  -5   6  -3    0.18    0.15
  -6  -6  -3   14.66    0.98
   6  -6   3   16.35    0.87
  -6  -6  -3   15.54    1.09
  -6  -6  -3   16.87    0.84
   6   6   3   15.50    0.81
  -6   6  -3   16.24    0.96
  -6   6  -3   16.51    0.91
   6   6   3   15.88    0.83
  -6   6  -3   17.27    0.87
  -7  -6  -3   -0.20    0.13
   7  -6   3    0.00    0.14
  -7  -6  -3   -0.16    0.16
  -7  -6  -3    0.30    0.42
  -7   6  -3   -0.14    0.18
  -7   6  -3    0.07    0.18
  -7   6  -3   -0.13    0.28
   7   6   3   -0.18    0.16
  -8  -6  -3    0.35    0.32
  -8  -6  -3    0.03    0.19
  -8  -6  -3    0.48    0.46
   8  -6   3    0.32    0.20
  -8   6  -3    0.23    0.21
   8   6   3   -0.02    0.21
  -8   6  -3    0.05    0.17
  -8   6  -3    0.48    0.39
  -9  -6  -3    0.23    0.24
  -9  -6  -3    0.28    0.34
  -9   6  -3    0.41    0.26
   9   6   3   -0.11    0.19
  -9   6  -3    0.04    0.35
 -10  -6  -3   -0.14    0.39
 -10  -6  -3    0.02    0.20
 -10   6  -3   -0.51    0.32
  10   6   3   -0.06    0.23
 -10   6  -3    0.25    0.24
 -11  -6  -3    0.94    0.33
 -11  -6  -3    0.11    0.50
 -11   6  -3    0.45    0.25
 -11   6  -3   -0.02    0.36
 -11  -7   3    0.76    0.30
 -11  -7   3    0.40    0.79
 -11   7   3   -0.83    0.46
 -11   7   3    0.80    0.30
 -10  -7   3   -0.11    0.64
 -10  -7   3    0.55    0.28
 -10   7   3    0.47    0.29
 -10   7   3   -0.58    0.44
  -9  -7   3    4.56    0.75
  -9  -7   3    3.35    0.84
   9  -7  -3    3.97    0.72
  -9   7   3    3.00    0.53
  -9   7   3    2.88    0.72
  -8  -7   3   -0.36    0.46
  -8  -7   3    0.60    0.29
  -8  -7   3    0.12    0.26
   8  -7  -3    0.34    0.25
  -8   7   3   -0.10    0.33
  -8   7   3    0.06    0.23
   8   7  -3    0.01    0.19
  -8   7   3    0.13    0.24
  -7  -7   3    0.43    0.55
  -7  -7   3    0.34    0.27
   7  -7  -3    0.22    0.21
   7  -7  -3    0.22    0.17
  -7  -7   3    0.43    0.32
   7   7  -3    0.08    0.17
  -7   7   3    0.20    0.35
  -7   7   3    0.02    0.26
  -7   7   3    0.19    0.26
   6  -7  -3    4.54    0.69
  -6  -7   3    4.81    0.82
  -6  -7   3    3.78    0.59
  -6  -7   3    5.25    0.62
   6  -7  -3    4.04    0.57
  -6   7   3    4.45    0.60
   6   7  -3    4.64    0.48
  -6   7   3    4.64    0.34
  -6   7   3    3.56    0.57
  -6   7   3    5.11    0.60
   5  -7  -3   -0.05    0.13
   5  -7  -3   -0.05    0.16
  -5  -7   3    0.15    0.29
  -5  -7   3   -0.13    0.15
  -5  -7   3   -0.10    0.12
  -5   7   3    0.35    0.19
  -5   7   3   -0.07    0.14
  -5   7   3   -0.12    0.17
  -5   7   3   -0.05    0.07
   5   7  -3    0.09    0.06
   5   7  -3   -0.07    0.11
  -4  -7   3    1.51    0.48
  -4  -7   3    1.25    0.36
   4  -7  -3    1.09    0.29
   4  -7  -3    1.13    0.34
  -4  -7   3    1.35    0.26
  -4   7   3    1.14    0.27
   4   7  -3    1.43    0.16
  -4   7   3    1.19    0.28
   4   7  -3    1.48    0.27
  -4   7   3    0.97    0.19
  -3  -7   3    5.29    0.67
  -3  -7   3    4.69    0.32
   3  -7  -3    4.02    0.52
   3  -7  -3    4.99    0.63
  -3  -7   3    4.35    0.59
  -3   7   3    4.55    0.40
  -3   7   3    4.57    0.31
   3   7  -3    4.22    0.35
  -3   7   3    4.35    0.46
   3   7  -3    4.51    0.23
   2  -7  -3   -0.05    0.17
   2  -7  -3    0.17    0.15
  -2  -7   3    0.01    0.06
  -2  -7   3    0.17    0.23
  -2  -7   3    0.43    0.27
  -2   7   3   -0.01    0.12
   2   7  -3    0.19    0.14
  -2   7   3    0.05    0.09
   2   7  -3   -0.03    0.08
  -2   7   3   -0.01    0.12
  -1  -7   3   35.45    0.61
  -1  -7   3   30.33    1.10
   1  -7  -3   29.27    0.99
   1  -7  -3   29.33    1.17
   1  -7  -3   29.30    1.14
   1   7  -3   34.35    0.64
  -1   7   3   29.70    0.93
  -1   7   3   31.49    1.02
  -1   7   3   30.34    0.87
   0  -7  -3   -0.01    0.18
   0  -7  -3    0.38    0.21
   0  -7  -3    0.30    0.15
   0  -7   3    0.21    0.22
   0  -7   3    0.44    0.19
   0   7   3    0.34    0.14
   0   7  -3    0.36    0.15
   0   7   3    0.29    0.14
   0   7  -3    0.28    0.14
   0   7  -3    0.29    0.06
   0   7  -3    0.27    0.06
  -1  -7  -3    0.04    0.12
  -1  -7  -3   -0.10    0.10
  -1  -7  -3    0.24    0.23
   1  -7   3   -0.05    0.09
   1  -7   3    0.14    0.20
  -1   7  -3   -0.02    0.08
  -1   7  -3   -0.01    0.10
   1   7   3   -0.09    0.07
  -1   7  -3   -0.14    0.09
   1   7   3   -0.03    0.06
   2  -7   3    4.13    0.57
  -2  -7  -3    3.48    0.52
  -2  -7  -3    4.59    0.54
   2  -7   3    4.24    0.28
  -2  -7  -3    3.71    0.47
  -2   7  -3    3.96    0.29
   2   7   3    3.36    0.39
  -2   7  -3    3.92    0.45
   2   7   3    3.36    0.38
  -2   7  -3    3.74    0.41
   3  -7   3    2.40    0.46
   3  -7   3    2.45    0.18
  -3  -7  -3    2.55    0.43
  -3  -7  -3    2.44    0.35
  -3  -7  -3    2.72    0.46
  -3  -7  -3    2.51    0.50
  -3   7  -3    3.00    0.37
   3   7   3    2.68    0.36
   3   7   3    2.21    0.34
  -3   7  -3    2.12    0.35
  -3   7  -3    2.84    0.39
  -4  -7  -3    0.90    0.29
  -4  -7  -3    0.48    0.24
  -4  -7  -3    0.50    0.30
   4  -7   3    0.80    0.31
  -4  -7  -3    0.43    0.18
   4   7   3    0.51    0.21
   4   7   3    0.57    0.20
  -4   7  -3    0.62    0.11
  -4   7  -3    0.49    0.19
  -4   7  -3    1.27    0.31
  -4   7  -3    0.29    0.20
   5  -7   3   40.68    1.45
  -5  -7  -3   44.83    1.36
  -5  -7  -3   41.40    1.76
  -5  -7  -3   41.63    1.56
  -5  -7  -3   41.29    1.32
  -5   7  -3   41.95    1.37
  -5   7  -3   42.59    1.38
   5   7   3   41.74    1.33
   5   7   3   43.11    1.36
  -5   7  -3   40.40    1.41
  -6  -7  -3    7.23    0.85
  -6  -7  -3    7.07    0.95
  -6  -7  -3    7.20    0.56
   6  -7   3    7.46    0.62
  -6   7  -3    6.97    0.76
  -6   7  -3    6.85    0.58
  -6   7  -3    6.92    0.76
   6   7   3    6.19    0.53
   6   7   3    6.41    0.55
   7  -7   3    0.97    0.29
  -7  -7  -3    1.30    0.57
  -7  -7  -3    1.49    0.45
  -7  -7  -3    1.36    0.33
  -7   7  -3    0.64    0.40
  -7   7  -3    1.20    0.33
   7   7   3    1.01    0.30
   7   7   3    0.52    0.27
  -7   7  -3    0.36    0.28
  -8  -7  -3    0.03    0.24
  -8  -7  -3    0.14    0.18
  -8  -7  -3   -0.02    0.44
   8   7   3    0.27    0.23
  -8   7  -3    0.48    0.40
  -8   7  -3    0.12    0.18
   8   7   3   -0.12    0.15
  -8   7  -3    0.05    0.22
  -9  -7  -3    0.21    0.47
  -9  -7  -3    0.15    0.26
  -9   7  -3    0.10    0.37
   9   7   3   -0.11    0.20
  -9   7  -3    0.05    0.26
 -10  -7  -3    0.27    0.26
 -10  -7  -3    0.46    0.52
 -10   7  -3    0.25    0.46
 -10   7  -3    0.35    0.27
  10   7   3   -0.16    0.24
 -11  -7  -3    0.51    0.51
 -11  -7  -3    0.43    0.29
 -11   7  -3    0.50    0.44
 -11   7  -3    0.27    0.21
 -11  -8   3   -0.01    0.55
 -11   8   3    0.54    0.25
 -11   8   3   -0.20    0.51
 -10  -8   3    1.05    0.32
 -10  -8   3    0.16    0.65
 -10   8   3    0.55    0.27
 -10   8   3    0.43    0.53
  -9  -8   3    1.93    0.46
   9  -8  -3    2.05    0.57
  -9  -8   3    1.38    0.75
  -9   8   3    2.12    0.46
  -9   8   3    1.33    0.58
  -8  -8   3    0.00    0.30
  -8  -8   3    0.78    0.30
   8  -8  -3    1.03    0.38
  -8  -8   3   -0.23    0.50
   8   8  -3    0.10    0.18
  -8   8   3   -0.27    0.15
  -8   8   3    0.18    0.38
  -7  -8   3    0.22    0.21
  -7  -8   3   -0.14    0.28
   7  -8  -3   -0.02    0.21
   7  -8  -3   -0.17    0.11
  -7  -8   3    0.30    0.50
  -7   8   3   -0.25    0.21
  -7   8   3   -0.23    0.30
  -7   8   3   -0.26    0.20
   7   8  -3    0.07    0.17
  -6  -8   3    0.13    0.28
  -6  -8   3    0.37    0.23
   6  -8  -3    0.09    0.23
   6  -8  -3   -0.02    0.15
  -6  -8   3    0.38    0.49
  -6   8   3    0.37    0.31
   6   8  -3    0.04    0.18
  -6   8   3    0.11    0.12
  -6   8   3    0.09    0.19
  -6   8   3    0.28    0.27
   5  -8  -3    4.76    0.72
  -5  -8   3    5.70    0.47
  -5  -8   3    4.46    0.80
   5  -8  -3    4.08    0.57
  -5  -8   3    5.77    0.77
  -5   8   3    4.86    0.62
   5   8  -3    5.35    0.44
  -5   8   3    4.15    0.54
  -5   8   3    4.53    0.36
  -5   8   3    4.59    0.58
   4  -8  -3    0.00    0.13
  -4  -8   3    0.01    0.34
   4  -8  -3   -0.04    0.18
  -4  -8   3    0.19    0.12
  -4  -8   3   -0.02    0.26
  -4   8   3    0.07    0.17
   4   8  -3   -0.01    0.09
  -4   8   3    0.08    0.11
  -4   8   3   -0.04    0.18
   4   8  -3    0.05    0.07
  -3  -8   3   60.64    1.35
   3  -8  -3   59.32    1.81
  -3  -8   3   62.02    1.97
  -3  -8   3   59.02    1.89
   3  -8  -3   58.00    1.88
   3   8  -3   61.28    1.51
  -3   8   3   59.69    1.57
  -3   8   3   58.95    1.55
   3   8  -3   59.66    1.15
  -3   8   3   59.71    1.38
  -2  -8   3    2.20    0.45
   2  -8  -3    1.70    0.38
  -2  -8   3    1.44    0.40
  -2  -8   3    1.57    0.20
   2  -8  -3    1.14    0.32
   2   8  -3    1.46    0.29
   2   8  -3    1.86    0.24
  -2   8   3    1.55    0.25
  -2   8   3    1.51    0.28
  -2   8   3    2.01    0.33
  -1  -8   3    0.10    0.22
  -1  -8   3    0.09    0.06
   1  -8  -3    0.03    0.12
   1  -8  -3   -0.15    0.18
   1  -8  -3    0.42    0.22
  -1  -8   3    0.38    0.27
   1   8  -3    0.12    0.15
   1   8  -3   -0.02    0.05
   1   8  -3    0.13    0.11
  -1   8   3    0.05    0.10
  -1   8   3   -0.11    0.10
  -1   8   3   -0.13    0.11
   0  -8   3   26.45    0.99
   0  -8  -3   24.82    1.10
   0  -8  -3   26.42    1.18
   0  -8   3   25.77    1.19
   0  -8  -3   25.30    0.96
   0   8  -3   27.02    0.51
   0   8  -3   27.19    0.84
   0   8   3   26.54    0.89
   0   8   3   25.00    0.85
   0   8  -3   26.84    0.94
  -1  -8  -3    7.81    0.63
   1  -8   3    7.87    0.47
   1  -8   3    6.88    0.63
  -1  -8  -3    7.53    0.54
  -1  -8  -3    7.38    0.64
  -1   8  -3    7.15    0.49
  -1   8  -3    7.64    0.31
   1   8   3    7.74    0.47
   1   8   3    7.12    0.45
  -1   8  -3    7.09    0.46
  -2  -8  -3    8.76    0.65
   2  -8   3    8.36    0.73
  -2  -8  -3    7.83    0.57
  -2  -8  -3    8.78    0.73
   2  -8   3    8.23    0.44
  -2   8  -3    7.63    0.52
   2   8   3    7.78    0.49
  -2   8  -3    7.72    0.41
   2   8   3    9.11    0.54
  -2   8  -3    7.35    0.49
   3  -8   3    4.18    0.62
  -3  -8  -3    3.10    0.47
  -3  -8  -3    2.98    0.48
  -3  -8  -3    2.49    0.52
   3  -8   3    3.48    0.25
  -3   8  -3    3.24    0.44
  -3   8  -3    4.14    0.48
   3   8   3    3.64    0.44
  -3   8  -3    4.32    0.38
   3   8   3    3.32    0.42
   4  -8   3    0.63    0.32
  -4  -8  -3    0.61    0.32
  -4  -8  -3    0.52    0.26
  -4  -8  -3    0.70    0.35
  -4  -8  -3    0.34    0.17
  -4   8  -3    0.52    0.22
   4   8   3    0.58    0.21
  -4   8  -3    1.00    0.30
  -4   8  -3    0.53    0.25
   4   8   3    0.37    0.21
  -5  -8  -3   24.13    1.08
   5  -8   3   25.39    1.19
  -5  -8  -3   24.68    1.00
  -5  -8  -3   23.54    1.20
  -5  -8  -3   25.93    1.44
  -5   8  -3   23.06    1.01
   5   8   3   25.39    1.03
   5   8   3   25.51    1.07
  -5   8  -3   23.54    1.05
  -5   8  -3   24.74    1.11
   6  -8   3    1.49    0.39
  -6  -8  -3    0.88    0.37
  -6  -8  -3    1.55    0.53
  -6  -8  -3    1.08    0.29
   6   8   3    1.02    0.32
  -6   8  -3    0.77    0.34
  -6   8  -3    1.62    0.36
  -6   8  -3    0.99    0.40
   6   8   3    1.58    0.36
  -7  -8  -3    1.81    0.37
  -7  -8  -3    1.66    0.47
  -7  -8  -3    1.82    0.59
   7  -8   3    2.77    0.48
  -7   8  -3    2.71    0.47
   7   8   3    2.41    0.45
   7   8   3    1.88    0.39
  -7   8  -3    2.25    0.58
  -7   8  -3    1.94    0.46
  -8  -8  -3    0.25    0.24
  -8  -8  -3    1.10    0.59
  -8   8  -3    0.24    0.22
   8   8   3    0.75    0.34
  -8   8  -3    0.04    0.37
  -8   8  -3    0.50    0.20
  -9  -8  -3    0.39    0.25
  -9  -8  -3    0.22    0.42
  -9   8  -3    0.10    0.20
  -9   8  -3   -0.33    0.32
   9   8   3   -0.15    0.21
 -10  -8  -3    0.41    0.39
 -10  -8  -3    0.55    0.35
 -10   8  -3    0.07    0.26
 -10   8  -3   -0.11    0.42
  10   8   3    0.15    0.28
 -11  -9   3    1.45    0.36
 -11  -9   3   -0.71    0.69
 -11   9   3   -0.44    0.52
 -11   9   3    0.54    0.28
 -10  -9   3    0.25    0.77
 -10  -9   3    1.52    0.37
 -10   9   3    0.25    0.55
 -10   9   3    0.65    0.27
  -9  -9   3    1.52    0.39
  -9  -9   3    1.31    0.77
   9  -9  -3    1.71    0.47
  -9   9   3    1.49    0.43
  -9   9   3    2.00    0.66
  -8  -9   3    1.00    0.29
  -8  -9   3   -0.03    0.37
  -8  -9   3    0.32    0.58
   8  -9  -3    0.61    0.35
  -8   9   3    0.35    0.28
   8   9  -3    0.27    0.23
  -8   9   3    0.84    0.49
   7  -9  -3    8.79    0.71
  -7  -9   3    8.61    1.18
  -7  -9   3   10.28    0.76
   7  -9  -3    9.00    0.86
  -7  -9   3    9.19    0.89
   7   9  -3    9.27    0.65
  -7   9   3   10.03    0.78
  -7   9   3    9.23    0.86
  -7   9   3    8.62    0.75
   6  -9  -3    2.30    0.57
  -6  -9   3    2.44    0.44
  -6  -9   3    2.40    0.57
   6  -9  -3    1.89    0.43
  -6  -9   3    2.15    0.69
  -6   9   3    2.39    0.50
   6   9  -3    1.90    0.38
  -6   9   3    2.76    0.37
  -6   9   3    2.26    0.45
  -6   9   3    2.92    0.53
  -5  -9   3    4.78    0.45
   5  -9  -3    4.66    0.71
  -5  -9   3    4.97    0.74
  -5  -9   3    3.48    0.71
   5  -9  -3    4.91    0.64
  -5   9   3    5.35    0.63
  -5   9   3    4.37    0.38
  -5   9   3    4.05    0.54
   5   9  -3    5.18    0.55
   4  -9  -3    1.08    0.32
  -4  -9   3    0.73    0.20
  -4  -9   3    1.25    0.41
  -4  -9   3    2.25    0.60
   4  -9  -3    0.95    0.36
   4   9  -3    0.68    0.16
  -4   9   3    0.81    0.20
  -4   9   3    0.97    0.29
   4   9  -3    0.83    0.26
  -4   9   3    0.67    0.26
  -3  -9   3   38.70    1.61
   3  -9  -3   40.12    1.51
  -3  -9   3   38.52    1.06
   3  -9  -3   39.77    1.59
  -3  -9   3   38.59    1.56
   3   9  -3   41.25    0.95
  -3   9   3   40.38    1.29
   3   9  -3   38.38    1.22
  -3   9   3   42.28    1.17
  -3   9   3   39.40    1.26
  -2  -9   3   10.53    0.43
   2  -9  -3   11.41    0.78
  -2  -9   3    9.32    0.78
   2  -9  -3    8.67    0.73
  -2  -9   3   10.39    0.84
   2   9  -3   10.91    0.62
  -2   9   3    9.65    0.53
   2   9  -3    9.07    0.44
  -2   9   3   10.50    0.62
  -2   9   3   10.69    0.62
   1  -9  -3    6.79    0.62
  -1  -9   3    6.96    0.61
   1  -9  -3    7.52    0.52
  -1  -9   3    6.44    0.78
   1  -9  -3    5.85    0.61
  -1  -9   3    6.73    0.26
  -1   9   3    6.50    0.50
  -1   9   3    6.20    0.45
   1   9  -3    6.41    0.26
   1   9  -3    6.88    0.49
   1   9  -3    7.10    0.41
  -1   9   3    6.45    0.44
   0  -9   3   60.24    1.66
   0  -9  -3   59.76    1.61
   0  -9  -3   57.83    1.90
   0  -9  -3   59.67    1.86
   0  -9   3   56.36    1.91
   0   9   3   62.63    1.52
   0   9  -3   60.96    0.99
   0   9  -3   60.62    1.42
   0   9  -3   57.14    1.54
   0   9   3   56.98    1.59
   0   9   3   59.84    1.48
   1  -9   3    3.60    0.36
  -1  -9  -3    5.24    0.68
  -1  -9  -3    4.53    0.53
   1  -9   3    4.59    0.70
  -1  -9  -3    4.76    0.66
   1   9   3    3.42    0.40
  -1   9  -3    3.20    0.23
  -1   9  -3    2.96    0.41
   1   9   3    3.30    0.40
  -1   9  -3    3.51    0.43
  -2  -9  -3    0.71    0.33
  -2  -9  -3    1.02    0.38
  -2  -9  -3    1.29    0.31
   2  -9   3    0.82    0.35
   2  -9   3    0.97    0.21
  -2   9  -3    1.26    0.28
  -2   9  -3    1.15    0.28
   2   9   3    0.82    0.23
  -2   9  -3    1.35    0.23
   2   9   3    1.01    0.25
   3  -9   3   20.08    1.14
  -3  -9  -3   19.70    1.17
  -3  -9  -3   21.21    1.07
   3  -9   3   19.95    0.71
  -3  -9  -3   21.21    1.03
   3   9   3   21.60    0.90
  -3   9  -3   20.70    0.79
   3   9   3   21.85    0.89
  -3   9  -3   17.99    0.89
  -3   9  -3   21.16    0.95
  -4  -9  -3    0.76    0.36
  -4  -9  -3    0.25    0.22
   4  -9   3    0.25    0.30
  -4  -9  -3    0.63    0.39
   4   9   3    0.49    0.25
   4   9   3    0.38    0.21
  -4   9  -3    0.29    0.26
  -4   9  -3    1.08    0.31
  -4   9  -3    0.51    0.25
  -5  -9  -3    0.92    0.40
  -5  -9  -3    0.65    0.25
  -5  -9  -3    0.76    0.49
  -5  -9  -3    1.16    0.38
   5  -9   3    1.10    0.36
   5   9   3    0.80    0.29
  -5   9  -3    0.88    0.31
   5   9   3    0.51    0.30
  -5   9  -3    0.41    0.30
  -5   9  -3    0.16    0.20
  -6  -9  -3    1.69    0.59
  -6  -9  -3    1.51    0.45
   6  -9   3    2.11    0.47
  -6  -9  -3    1.45    0.32
   6   9   3    1.92    0.39
  -6   9  -3    1.49    0.41
   6   9   3    0.81    0.32
  -6   9  -3    1.43    0.37
  -6   9  -3    0.43    0.34
  -7  -9  -3    1.43    0.46
   7  -9   3    1.38    0.36
  -7  -9  -3    1.27    0.31
  -7  -9  -3    1.26    0.52
  -7   9  -3    1.33    0.42
  -7   9  -3    1.41    0.48
  -7   9  -3    1.49    0.36
   7   9   3    2.14    0.45
   7   9   3    1.86    0.41
  -8  -9  -3    1.47    0.45
  -8  -9  -3    1.94    0.71
  -8   9  -3    0.67    0.26
   8   9   3    0.56    0.26
  -8   9  -3    1.62    0.45
  -8   9  -3    0.89    0.49
  -9  -9  -3    1.75    0.65
  -9  -9  -3    1.45    0.39
  -9   9  -3    0.98    0.33
   9   9   3    0.39    0.32
  -9   9  -3   -0.04    0.37
 -10  -9  -3    0.68    0.29
 -10  -9  -3    0.48    0.53
  10   9   3   -0.11    0.25
 -10   9  -3   -0.12    0.21
 -10   9  -3    0.19    0.40
 -10 -10   3    2.28    0.47
 -10 -10   3    1.30    0.75
 -10  10   3    2.14    0.51
 -10  10   3    2.43    0.78
   9 -10  -3    0.33    0.28
  -9 -10   3    0.73    0.24
  -9 -10   3    0.24    0.64
  -9  10   3    0.13    0.44
  -9  10   3    0.59    0.31
  -8 -10   3   -0.03    0.43
  -8 -10   3    0.58    0.25
  -8 -10   3    0.09    0.47
   8 -10  -3    0.26    0.29
  -8  10   3    0.43    0.30
   8  10  -3    0.01    0.21
  -8  10   3    0.70    0.49
  -7 -10   3    0.02    0.38
  -7 -10   3    0.11    0.49
  -7 -10   3    0.64    0.22
   7 -10  -3    0.49    0.29
  -7  10   3    0.19    0.20
  -7  10   3    0.00    0.36
   7  10  -3    0.07    0.21
  -6 -10   3    0.87    0.27
   6 -10  -3    0.84    0.30
   6 -10  -3    0.98    0.43
  -6 -10   3    0.63    0.47
  -6 -10   3    0.57    0.54
  -6  10   3    0.84    0.27
  -6  10   3    0.74    0.35
  -6  10   3    0.77    0.34
   6  10  -3    1.18    0.31
  -6  10   3    0.87    0.36
   5 -10  -3    0.16    0.21
   5 -10  -3   -0.16    0.22
  -5 -10   3    0.17    0.48
  -5 -10   3    0.16    0.39
  -5 -10   3   -0.04    0.13
  -5  10   3    0.08    0.22
  -5  10   3    0.00    0.19
   5  10  -3   -0.09    0.17
  -5  10   3   -0.04    0.10
  -4 -10   3    0.20    0.13
   4 -10  -3    0.24    0.28
  -4 -10   3    0.39    0.37
  -4 -10   3    0.59    0.35
   4 -10  -3    0.03    0.16
  -4  10   3    0.17    0.15
   4  10  -3    0.26    0.20
  -4  10   3   -0.05    0.16
  -4  10   3    0.14    0.19
  -3 -10   3    8.41    0.85
   3 -10  -3    9.50    0.75
   3 -10  -3   10.05    0.84
  -3 -10   3    8.60    0.47
  -3 -10   3    8.87    0.87
   3  10  -3    8.27    0.57
  -3  10   3    8.60    0.54
  -3  10   3    8.65    0.59
   3  10  -3    8.38    0.43
  -3  10   3    9.29    0.63
  -2 -10   3   10.68    0.45
  -2 -10   3   11.71    0.89
   2 -10  -3   11.03    0.86
   2 -10  -3   11.10    0.81
  -2 -10   3   11.44    0.96
  -2  10   3   11.42    0.66
  -2  10   3   13.07    0.72
   2  10  -3   11.51    0.52
   2  10  -3   10.62    0.65
  -2  10   3   12.04    0.63
   1 -10  -3    6.57    0.64
   1 -10  -3    6.85    0.51
  -1 -10   3    7.11    0.88
  -1 -10   3    6.55    0.62
  -1 -10   3    7.17    0.28
   1 -10  -3    6.13    0.77
  -1  10   3    7.13    0.53
   1  10  -3    7.31    0.54
   1  10  -3    6.54    0.28
  -1  10   3    7.03    0.47
   1  10  -3    6.18    0.42
  -1  10   3    7.40    0.54
   0 -10   3    7.38    0.92
   0 -10  -3    6.27    0.77
   0 -10   3    6.18    0.54
   0 -10  -3    5.95    0.76
   0 -10  -3    6.70    0.52
   0  10   3    5.84    0.47
   0  10   3    6.64    0.53
   0  10   3    6.10    0.47
   0  10  -3    6.45    0.50
   0  10  -3    6.86    0.47
   0  10  -3    5.92    0.25
   1 -10   3    0.07    0.12
  -1 -10  -3    0.20    0.24
  -1 -10  -3   -0.06    0.21
   1 -10   3    0.06    0.28
  -1 -10  -3   -0.06    0.10
   1  10   3    0.13    0.14
  -1  10  -3    0.03    0.10
  -1  10  -3    0.01    0.14
  -1  10  -3   -0.03    0.16
   1  10   3    0.16    0.13
   2 -10   3    0.22    0.12
  -2 -10  -3   -0.07    0.26
  -2 -10  -3    0.07    0.14
  -2 -10  -3    0.27    0.35
   2 -10   3    0.37    0.41
   2  10   3    0.07    0.15
  -2  10  -3    0.28    0.16
   2  10   3    0.10    0.11
  -2  10  -3    0.05    0.14
  -2  10  -3    0.02    0.19
   3 -10   3   20.90    1.23
  -3 -10  -3   19.66    1.22
   3 -10   3   21.14    0.84
  -3 -10  -3   19.15    1.02
  -3 -10  -3   19.35    1.09
  -3  10  -3   19.09    0.95
   3  10   3   21.34    0.89
   3  10   3   21.19    0.95
  -3  10  -3   20.60    0.81
  -3  10  -3   20.60    0.97
  -4 -10  -3    2.14    0.59
   4 -10   3    2.65    0.58
  -4 -10  -3    2.27    0.52
  -4 -10  -3    3.04    0.53
   4  10   3    3.15    0.47
  -4  10  -3    3.20    0.47
  -4  10  -3    2.74    0.50
   4  10   3    3.00    0.48
  -4  10  -3    2.73    0.45
  -5 -10  -3    0.09    0.19
  -5 -10  -3    0.07    0.33
  -5 -10  -3    0.33    0.41
   5 -10   3    0.08    0.24
  -5  10  -3   -0.11    0.15
   5  10   3   -0.23    0.12
   5  10   3   -0.07    0.15
  -5  10  -3    0.17    0.24
  -5  10  -3   -0.27    0.24
  -6 -10  -3    0.66    0.23
  -6 -10  -3    0.76    0.47
   6 -10   3    1.26    0.37
  -6 -10  -3    0.94    0.35
  -6  10  -3    0.61    0.26
   6  10   3    0.21    0.23
  -6  10  -3    0.58    0.38
  -6  10  -3    0.53    0.28
   6  10   3    0.59    0.26
   7 -10   3    1.07    0.30
  -7 -10  -3    0.38    0.48
  -7 -10  -3    1.06    0.41
   7  10   3    0.17    0.26
  -7  10  -3    0.07    0.38
  -7  10  -3    0.81    0.35
  -7  10  -3    1.12    0.33
  -8 -10  -3    0.60    0.32
  -8 -10  -3    1.20    0.63
   8  10   3    0.35    0.30
  -8  10  -3    0.25    0.40
  -8  10  -3    1.37    0.42
  -8  10  -3    1.10    0.34
  -9 -10  -3    1.37    0.45
  -9 -10  -3    0.65    0.60
  -9  10  -3    0.74    0.46
   9  10   3    0.07    0.28
  -9  10  -3    0.92    0.35
 -10 -10  -3    0.36    0.49
 -10 -10  -3    0.46    0.29
 -10  10  -3   -0.09    0.22
  10  10   3   -0.17    0.24
 -10  10  -3   -0.21    0.36
 -10 -11   3   -0.30    0.73
 -10  11   3    1.04    0.60
 -10  11   3    0.43    0.23
   9 -11  -3    1.02    0.39
  -9 -11   3   -0.38    0.65
  -9  11   3    1.71    0.67
  -9  11   3    1.16    0.39
  -8 -11   3    1.27    0.74
   8 -11  -3    0.68    0.32
  -8 -11   3    0.35    0.49
   8  11  -3    0.62    0.29
  -8  11   3    0.65    0.31
  -8  11   3    1.01    0.50
  -7 -11   3    0.38    0.49
   7 -11  -3    0.84    0.35
  -7 -11   3   -0.32    0.47
  -7  11   3    0.50    0.32
  -7  11   3    0.26    0.38
   7  11  -3    0.63    0.28
   6 -11  -3    0.00    0.15
  -6 -11   3    0.09    0.42
  -6 -11   3   -0.29    0.27
   6 -11  -3    0.04    0.14
  -6  11   3   -0.06    0.27
  -6  11   3    0.03    0.28
   6  11  -3    0.01    0.19
  -6  11   3   -0.01    0.27
   5 -11  -3    0.01    0.24
   5 -11  -3    0.09    0.22
  -5 -11   3    0.00    0.44
  -5 -11   3   -0.42    0.34
  -5 -11   3    0.18    0.17
  -5  11   3    0.13    0.15
  -5  11   3   -0.02    0.18
   5  11  -3   -0.23    0.16
  -5  11   3    0.21    0.26
  -4 -11   3    5.05    0.86
  -4 -11   3    6.73    0.98
   4 -11  -3    4.82    0.68
   4 -11  -3    4.49    0.77
  -4  11   3    5.04    0.54
  -4  11   3    3.22    0.55
  -4  11   3    4.62    0.59
   4  11  -3    5.50    0.61
  -3 -11   3   10.53    0.99
  -3 -11   3   10.51    0.96
   3 -11  -3    9.90    0.88
   3 -11  -3   11.37    0.85
   3  11  -3   10.16    0.68
  -3  11   3    8.78    0.62
   3  11  -3   10.82    0.52
  -3  11   3    9.98    0.62
  -3  11   3   10.49    0.69
  -2 -11   3    2.28    0.63
  -2 -11   3    2.40    0.52
   2 -11  -3    2.61    0.52
   2 -11  -3    1.56    0.46
   2  11  -3    2.57    0.43
  -2  11   3    2.19    0.37
   2  11  -3    1.81    0.30
  -2  11   3    2.20    0.39
  -2  11   3    2.38    0.41
  -1 -11   3   15.68    1.16
   1 -11  -3   14.85    0.99
   1 -11  -3   16.36    1.05
  -1 -11   3   13.98    0.92
   1 -11  -3   15.69    0.79
   1  11  -3   14.42    0.79
  -1  11   3   14.97    0.78
  -1  11   3   14.68    0.78
   1  11  -3   13.92    0.67
  -1  11   3   15.06    0.75
   0 -11  -3    0.46    0.30
   0 -11   3    1.19    0.32
   0 -11  -3    0.87    0.43
   0 -11   3    1.04    0.42
   0 -11  -3    1.12    0.28
   0  11   3    0.99    0.27
   0  11  -3    0.86    0.26
   0  11   3    1.64    0.35
   0  11  -3    0.76    0.25
   0  11   3    1.18    0.29
  -1 -11  -3   16.84    0.88
  -1 -11  -3   16.18    1.07
  -1 -11  -3   17.34    1.12
   1 -11   3   19.62    1.21
   1 -11   3   17.86    0.90
  -1  11  -3   16.71    0.87
   1  11   3   17.54    0.81
  -1  11  -3   16.71    0.82
   1  11   3   16.95    0.82
   2 -11   3    1.30    0.53
  -2 -11  -3    0.98    0.32
  -2 -11  -3    0.95    0.44
  -2 -11  -3    0.30    0.33
   2 -11   3    1.15    0.25
   2  11   3    0.42    0.20
  -2  11  -3    0.97    0.31
  -2  11  -3    0.79    0.29
   2  11   3    0.83    0.27
  -3 -11  -3   -0.21    0.32
   3 -11   3   -0.33    0.35
  -3 -11  -3   -0.18    0.27
  -3 -11  -3    0.34    0.23
  -3  11  -3   -0.05    0.15
   3  11   3    0.07    0.16
   3  11   3   -0.14    0.14
  -3  11  -3    0.15    0.22
  -4 -11  -3    2.93    0.63
  -4 -11  -3    2.85    0.52
   4 -11   3    3.12    0.67
  -4 -11  -3    3.76    0.75
  -4  11  -3    2.61    0.46
   4  11   3    2.19    0.41
   4  11   3    2.80    0.48
  -4  11  -3    2.82    0.50
   5 -11   3    3.37    0.63
  -5 -11  -3    2.69    0.66
  -5 -11  -3    3.68    0.64
  -5 -11  -3    4.27    0.69
   5  11   3    4.61    0.57
  -5  11  -3    4.27    0.64
  -5  11  -3    4.03    0.68
   5  11   3    3.76    0.58
  -5  11  -3    3.73    0.56
   6 -11   3    0.49    0.23
  -6 -11  -3    0.13    0.24
  -6 -11  -3    0.74    0.48
  -6  11  -3    0.15    0.33
   6  11   3    0.04    0.20
  -6  11  -3    0.49    0.25
   6  11   3    0.29    0.26
  -6  11  -3    0.20    0.22
  -7 -11  -3    0.85    0.49
  -7 -11  -3    0.66    0.33
   7 -11   3    1.00    0.32
   7  11   3    0.30    0.24
  -7  11  -3    0.64    0.32
  -7  11  -3    0.86    0.32
  -8 -11  -3    1.01    0.53
  -8 -11  -3    0.73    0.31
   8  11   3    0.03    0.27
  -8  11  -3    0.79    0.37
  -9 -11  -3    0.92    0.37
  -9 -11  -3    1.45    0.66
  -9  11  -3    0.96    0.36
   9  11   3    0.36    0.34
 -10  12   3    0.96    0.59
 -10  12   3    0.91    0.35
  -9 -12   3   -0.29    0.65
   9 -12  -3    0.58    0.30
  -9  12   3    0.47    0.54
  -9  12   3    0.61    0.34
  -8 -12   3   -0.77    0.52
   8 -12  -3    0.64    0.33
   8  12  -3    0.28    0.24
  -8  12   3   -0.19    0.43
  -8  12   3   -0.26    0.20
  -7 -12   3   -0.29    0.47
   7 -12  -3    1.09    0.42
  -7 -12   3   -0.29    0.48
  -7  12   3   -0.13    0.25
  -7  12   3    0.64    0.47
   7  12  -3    0.18    0.22
  -6 -12   3   -0.20    0.45
  -6 -12   3   -0.32    0.44
   6 -12  -3    0.12    0.16
  -6  12   3    0.31    0.33
   6  12  -3   -0.05    0.19
  -6  12   3    0.27    0.30
  -5 -12   3    0.98    0.50
   5 -12  -3    0.60    0.29
  -5 -12   3    0.46    0.53
   5 -12  -3    0.80    0.39
  -5  12   3    0.77    0.36
  -5  12   3    0.88    0.25
   5  12  -3    0.71    0.29
  -5  12   3    0.62    0.31
  -4 -12   3    3.01    0.75
   4 -12  -3    3.05    0.58
  -4 -12   3    2.24    0.67
   4 -12  -3    3.66    0.74
  -4  12   3    3.05    0.54
   4  12  -3    4.27    0.58
  -4  12   3    2.89    0.45
  -4  12   3    3.02    0.48
  -3 -12   3   -0.13    0.46
   3 -12  -3    0.04    0.17
  -3 -12   3    0.56    0.43
   3 -12  -3    0.41    0.35
  -3  12   3    0.25    0.18
   3  12  -3    0.11    0.17
  -3  12   3   -0.21    0.17
  -3  12   3    0.01    0.20
   3  12  -3    0.11    0.23
   2 -12  -3   -0.05    0.27
  -2 -12   3    2.00    0.63
  -2 -12   3    0.42    0.36
   2 -12  -3    0.30    0.23
  -2  12   3    0.19    0.19
  -2  12   3    0.51    0.27
   2  12  -3    0.36    0.20
  -2  12   3    0.49    0.24
   2  12  -3    0.38    0.25
  -1 -12   3    3.87    0.64
   1 -12  -3    3.35    0.46
   1 -12  -3    4.55    0.79
   1 -12  -3    5.25    0.78
  -1 -12   3    4.10    0.77
  -1  12   3    4.61    0.54
   1  12  -3    4.32    0.48
  -1  12   3    3.96    0.54
   1  12  -3    4.33    0.57
  -1  12   3    4.58    0.55
   0 -12   3    2.33    0.63
   0 -12  -3    2.68    0.58
   0 -12  -3    1.82    0.54
   0 -12  -3    2.80    0.45
   0 -12   3    2.81    0.50
   0  12   3    3.95    0.52
   0  12   3    2.21    0.41
   0  12  -3    2.57    0.41
   0  12   3    2.71    0.44
   0  12  -3    2.54    0.45
  -1 -12  -3    2.42    0.45
  -1 -12  -3    2.20    0.55
   1 -12   3    1.98    0.38
  -1 -12  -3    1.54    0.55
   1 -12   3    2.27    0.68
  -1  12  -3    2.25    0.43
   1  12   3    2.66    0.44
  -1  12  -3    1.86    0.39
   1  12   3    2.25    0.41
   2 -12   3    2.02    0.36
  -2 -12  -3    2.09    0.61
  -2 -12  -3    2.99    0.48
   2 -12   3    2.49    0.70
  -2 -12  -3    1.74    0.53
   2  12   3    1.72    0.36
   2  12   3    1.71    0.37
  -2  12  -3    1.23    0.37
  -2  12  -3    2.66    0.47
  -3 -12  -3    0.32    0.22
   3 -12   3    0.58    0.44
  -3 -12  -3    0.58    0.41
  -3 -12  -3   -0.19    0.27
  -3  12  -3    0.28    0.26
   3  12   3    0.06    0.18
  -3  12  -3    0.45    0.24
   3  12   3   -0.10    0.17
  -4 -12  -3    3.53    0.69
  -4 -12  -3    3.48    0.59
  -4 -12  -3    2.82    0.69
   4 -12   3    3.70    0.72
   4  12   3    3.32    0.53
  -4  12  -3    4.51    0.64
  -4  12  -3    4.65    0.63
   4  12   3    3.32    0.48
   5 -12   3    2.24    0.54
  -5 -12  -3    1.73    0.55
  -5 -12  -3    2.11    0.51
  -5 -12  -3    1.03    0.50
   5  12   3    1.73    0.42
  -5  12  -3    2.49    0.48
  -5  12  -3    2.20    0.49
   5  12   3    1.77    0.38
   6 -12   3    1.76    0.46
  -6 -12  -3    1.17    0.38
  -6 -12  -3    0.73    0.45
   6  12   3    0.80    0.33
  -6  12  -3    0.90    0.32
  -6  12  -3    0.62    0.32
  -7 -12  -3    0.52    0.29
   7 -12   3    0.90    0.28
  -7 -12  -3    0.94    0.48
  -7  12  -3    0.14    0.21
  -7  12  -3    0.57    0.34
   7  12   3    0.62    0.29
  -8 -12  -3    0.32    0.28
  -8 -12  -3    0.80    0.39
  -8  12  -3    0.61    0.34
   8  12   3    0.74    0.34
  -9 -12  -3    0.44    0.31
  -9 -12  -3    0.72    0.30
   9  12   3   -0.12    0.27
  -9  12  -3   -0.04    0.26
  -9 -13   3   -0.12    0.59
   9 -13  -3    0.81    0.38
  -9  13   3    0.75    0.35
  -9  13   3    0.98    0.61
   8 -13  -3    0.38    0.30
  -8 -13   3    0.00    0.36
  -8  13   3   -0.04    0.22
   8  13  -3    0.23    0.24
  -8  13   3    0.13    0.49
   7 -13  -3    0.71    0.32
  -7 -13   3   -0.32    0.48
  -7 -13   3    0.56    0.46
  -7  13   3    0.20    0.42
  -7  13   3    0.73    0.37
   7  13  -3    0.04    0.23
  -6 -13   3   -0.46    0.47
   6 -13  -3    0.20    0.20
  -6 -13   3    0.18    0.50
   6  13  -3    0.10    0.22
  -6  13   3    0.01    0.27
  -6  13   3   -0.26    0.29
  -5 -13   3   -0.21    0.22
   5 -13  -3    0.56    0.30
   5 -13  -3    0.20    0.21
  -5 -13   3   -0.39    0.45
  -5  13   3    0.33    0.21
  -5  13   3   -0.06    0.26
   5  13  -3    0.21    0.22
  -5  13   3   -0.14    0.18
  -4 -13   3   -0.08    0.35
   4 -13  -3    0.05    0.20
  -4 -13   3    0.87    0.48
   4 -13  -3    0.37    0.31
  -4  13   3    0.30    0.25
   4  13  -3   -0.07    0.20
  -4  13   3    0.25    0.20
  -4  13   3   -0.10    0.20
  -3 -13   3    0.89    0.59
   3 -13  -3    0.73    0.40
   3 -13  -3    0.94    0.34
  -3 -13   3    0.76    0.41
  -3  13   3    1.00    0.31
   3  13  -3    0.88    0.31
  -3  13   3    1.12    0.28
  -3  13   3    1.14    0.37
  -2 -13   3    0.39    0.35
   2 -13  -3    1.27    0.46
   2 -13  -3    0.96    0.33
  -2 -13   3    0.28    0.39
  -2  13   3    0.53    0.25
   2  13  -3    0.67    0.29
  -2  13   3    0.33    0.27
  -2  13   3    0.09    0.17
   2  13  -3    0.59    0.25
   1 -13  -3   -0.06    0.20
  -1 -13   3    0.34    0.27
  -1 -13   3    0.69    0.58
   1 -13  -3   -0.01    0.32
   1 -13  -3   -0.08    0.14
  -1  13   3   -0.16    0.16
  -1  13   3    0.02    0.20
  -1  13   3   -0.05    0.18
   1  13  -3   -0.09    0.17
   1  13  -3    0.00    0.22
   0 -13   3    0.94    0.35
   0 -13  -3    1.56    0.35
   0 -13  -3    1.31    0.53
   0 -13   3    0.32    0.49
   0 -13  -3    1.31    0.44
   0  13   3    1.85    0.38
   0  13  -3    1.68    0.39
   0  13  -3    1.43    0.36
   0  13   3    1.50    0.38
   0  13   3    1.48    0.35
   1 -13   3    7.59    0.66
  -1 -13  -3    7.77    0.63
  -1 -13  -3    7.91    1.02
   1 -13   3    5.74    0.95
  -1 -13  -3    7.19    0.99
   1  13   3    6.72    0.74
  -1  13  -3    6.52    0.73
   1  13   3    5.99    0.66
  -1  13  -3    6.14    0.69
   1  13   3    7.19    0.74
  -2 -13  -3   10.74    0.77
  -2 -13  -3    9.63    0.96
   2 -13   3    9.57    1.18
  -2 -13  -3    8.45    1.08
  -2  13  -3    9.43    0.76
   2  13   3    9.33    0.69
  -2  13  -3    9.62    0.71
   2  13   3    9.53    0.67
  -3 -13  -3   -0.16    0.35
  -3 -13  -3    0.13    0.22
  -3 -13  -3   -0.05    0.15
   3 -13   3    0.27    0.42
   3  13   3    0.02    0.19
  -3  13  -3    0.22    0.27
   3  13   3    0.05    0.18
  -3  13  -3    0.08    0.24
  -4 -13  -3    0.01    0.19
   4 -13   3    0.34    0.32
  -4 -13  -3    0.31    0.43
  -4 -13  -3    0.42    0.26
  -4  13  -3    0.12    0.20
   4  13   3    0.09    0.19
  -4  13  -3    0.17    0.21
   4  13   3    0.09    0.20
  -5 -13  -3    1.50    0.41
   5 -13   3    1.30    0.44
  -5 -13  -3    0.77    0.39
  -5 -13  -3    1.18    0.52
  -5  13  -3    0.91    0.35
  -5  13  -3    0.99    0.38
   5  13   3    1.03    0.37
   5  13   3    0.67    0.26
  -6 -13  -3    0.23    0.36
  -6 -13  -3   -0.18    0.17
   6 -13   3    0.41    0.23
   6  13   3   -0.09    0.25
  -6  13  -3   -0.08    0.25
  -6  13  -3    0.15    0.19
  -7 -13  -3    0.51    0.35
  -7 -13  -3    0.64    0.28
   7 -13   3    0.82    0.27
  -7  13  -3    0.57    0.29
   7  13   3   -0.37    0.23
  -7  13  -3    0.82    0.40
  -8 -13  -3    1.29    0.55
  -8 -13  -3    0.22    0.29
  -8  13  -3    0.46    0.31
   8  13   3   -0.05    0.33
  -9 -13  -3    0.06    0.26
   8 -14  -3    0.86    0.34
  -8 -14   3    0.27    0.50
   8  14  -3    0.17    0.29
  -8  14   3    0.29    0.57
  -8  14   3    0.06    0.21
  -7 -14   3   -0.32    0.54
   7 -14  -3    1.18    0.39
  -7 -14   3   -0.03    0.43
   7  14  -3    0.08    0.25
  -7  14   3    0.20    0.29
  -7  14   3   -0.74    0.40
  -6 -14   3    0.64    0.67
   6 -14  -3    0.47    0.29
  -6 -14   3    0.79    0.52
   6  14  -3    0.59    0.32
  -6  14   3    0.29    0.28
  -6  14   3    0.46    0.35
  -5 -14   3    0.39    0.58
   5 -14  -3    1.16    0.39
  -5 -14   3    0.46    0.42
  -5  14   3    0.09    0.30
  -5  14   3    0.74    0.27
   5  14  -3    0.49    0.28
  -5  14   3    0.85    0.37
   4 -14  -3    0.73    0.36
  -4 -14   3    0.63    0.48
   4 -14  -3    0.59    0.32
  -4 -14   3    0.23    0.55
   4  14  -3    0.04    0.17
  -4  14   3    0.50    0.29
  -4  14   3    0.52    0.22
  -4  14   3    0.34    0.28
  -3 -14   3    1.05    0.56
   3 -14  -3    1.25    0.42
  -3 -14   3    1.17    0.51
   3 -14  -3    1.36    0.49
   3  14  -3    0.55    0.29
  -3  14   3    1.11    0.41
  -3  14   3    1.38    0.35
  -3  14   3    1.38    0.34
   2 -14  -3    3.43    0.64
   2 -14  -3    2.59    0.67
  -2 -14   3    2.46    0.78
  -2 -14   3    3.92    0.71
   2  14  -3    2.83    0.51
  -2  14   3    2.53    0.44
  -2  14   3    3.11    0.48
  -2  14   3    2.29    0.49
   2  14  -3    2.43    0.40
   1 -14  -3    0.13    0.23
   1 -14  -3   -0.02    0.14
  -1 -14   3    0.01    0.50
   1 -14  -3    0.52    0.38
  -1 -14   3    0.02    0.21
   1  14  -3    0.03    0.20
  -1  14   3    0.12    0.17
  -1  14   3    0.00    0.25
  -1  14   3   -0.06    0.18
   1  14  -3    0.19    0.24
   0 -14  -3   10.01    0.71
   0 -14   3   11.63    0.87
   0 -14  -3    8.85    0.90
   0 -14   3    9.68    1.23
   0 -14  -3   11.90    1.02
   0  14   3   10.78    0.76
   0  14   3   10.05    0.75
   0  14  -3   10.36    0.71
   0  14  -3    9.84    0.77
   0  14   3   10.26    0.75
  -1 -14  -3    4.89    0.63
  -1 -14  -3    4.53    0.82
   1 -14   3    4.59    0.65
  -1 -14  -3    4.18    0.79
   1 -14   3    4.13    0.85
  -1  14  -3    4.44    0.66
  -1  14  -3    3.95    0.59
   1  14   3    4.36    0.59
   1  14   3    5.18    0.67
   1  14   3    5.66    0.67
  -2 -14  -3   -0.46    0.29
  -2 -14  -3    0.25    0.24
  -2 -14  -3   -0.25    0.15
   2 -14   3    0.11    0.46
  -2  14  -3    0.02    0.23
   2  14   3    0.03    0.23
   2  14   3   -0.02    0.19
  -2  14  -3   -0.11    0.22
  -3 -14  -3    1.07    0.42
   3 -14   3    0.62    0.43
  -3 -14  -3    0.70    0.47
  -3 -14  -3    0.68    0.28
   3  14   3    0.52    0.26
  -3  14  -3    0.30    0.28
   3  14   3    0.26    0.22
  -3  14  -3    0.03    0.26
  -4 -14  -3    0.80    0.33
   4 -14   3    0.97    0.44
  -4 -14  -3    0.31    0.41
  -4 -14  -3    0.25    0.26
  -4  14  -3    0.75    0.34
   4  14   3    0.40    0.31
  -4  14  -3    0.58    0.25
   4  14   3    0.72    0.27
  -5 -14  -3   -0.26    0.29
   5 -14   3    0.29    0.27
  -5 -14  -3    0.48    0.38
  -5 -14  -3    0.19    0.19
  -5  14  -3   -0.04    0.16
   5  14   3    0.37    0.26
  -5  14  -3   -0.12    0.21
  -6 -14  -3    0.73    0.30
  -6 -14  -3    0.41    0.30
   6 -14   3    0.17    0.24
  -6  14  -3    0.43    0.26
   6  14   3    0.76    0.34
  -6  14  -3    0.12    0.26
  -7 -14  -3    1.39    0.49
  -7 -14  -3    0.67    0.30
   7 -14   3    1.81    0.38
  -7  14  -3    0.67    0.35
  -7  14  -3    0.30    0.25
   7  14   3    1.66    0.51
  -8 -14  -3    0.76    0.38
  -8 -14  -3    0.57    0.47
   8  14   3   -0.37    0.30
  -8  14  -3    0.12    0.27
  -8 -15   3    0.97    0.56
   8 -15  -3    0.76    0.35
   8  15  -3    0.77    0.33
  -8  15   3   -0.03    0.31
  -7 -15   3    0.52    0.49
  -7 -15   3   -0.95    0.52
   7 -15  -3    1.03    0.36
  -7  15   3    0.14    0.29
   7  15  -3   -0.13    0.21
  -6 -15   3   -0.42    0.54
   6 -15  -3    0.52    0.30
  -6 -15   3    1.35    0.56
   6  15  -3   -0.08    0.17
  -6  15   3    0.20    0.33
  -5 -15   3    1.20    0.57
  -5 -15   3    0.75    0.70
   5 -15  -3    1.05    0.39
  -5  15   3    0.42    0.35
  -5  15   3    0.41    0.22
   5  15  -3    0.33    0.29
   4 -15  -3    2.49    0.66
  -4 -15   3    1.49    0.56
  -4 -15   3    1.81    0.80
   4 -15  -3    2.20    0.62
  -4  15   3    2.59    0.56
   4  15  -3    2.06    0.48
  -4  15   3    1.22    0.37
  -3 -15   3    6.18    1.13
   3 -15  -3    7.23    0.97
  -3 -15   3    6.42    0.99
   3 -15  -3    6.12    0.99
  -3  15   3    6.24    0.80
  -3  15   3    7.05    0.77
   3  15  -3    5.79    0.74
  -2 -15   3    0.29    0.48
  -2 -15   3    0.65    0.31
   2 -15  -3    0.30    0.29
   2 -15  -3    0.77    0.35
   2  15  -3    0.27    0.21
  -2  15   3    0.22    0.32
  -2  15   3    0.84    0.32
   1 -15  -3    1.58    0.58
  -1 -15   3    0.72    0.29
  -1 -15   3    0.79    0.52
   1 -15  -3    1.43    0.45
   1  15  -3    0.81    0.32
  -1  15   3    1.13    0.36
   1  15  -3    0.62    0.30
  -1  15   3    0.53    0.24
   0 -15  -3    9.27    1.20
   0 -15   3    9.19    1.28
   0 -15   3    9.41    0.81
   0 -15  -3    9.66    0.96
   0  15  -3    7.81    0.86
   0  15   3    9.13    0.74
   0  15  -3    9.31    0.71
   0  15   3    9.56    0.75
  -1 -15  -3    1.11    0.52
   1 -15   3    1.46    0.57
  -1 -15  -3    0.79    0.42
   1  15   3    0.83    0.33
   1  15   3    0.84    0.33
  -1  15  -3    0.67    0.32
  -1  15  -3    0.95    0.33
  -2 -15  -3    0.88    0.38
  -2 -15  -3    1.02    0.52
   2 -15   3    1.34    0.59
   2  15   3    1.15    0.34
  -2  15  -3    0.80    0.30
  -2  15  -3    1.07    0.38
   2  15   3    1.44    0.39
   3 -15   3    0.89    0.49
  -3 -15  -3    0.30    0.42
  -3 -15  -3    0.45    0.31
   3  15   3   -0.14    0.22
   3  15   3    0.18    0.24
  -3  15  -3    0.65    0.36
  -3  15  -3    0.14    0.19
  -4 -15  -3    0.93    0.55
   4 -15   3    0.70    0.38
  -4 -15  -3    0.52    0.34
   4  15   3   -0.22    0.23
  -4  15  -3    0.38    0.27
   4  15   3    0.16    0.23
  -4  15  -3    0.62    0.32
   5 -15   3    0.77    0.33
  -5 -15  -3    0.37    0.33
   5  15   3    0.21    0.28
  -5  15  -3    0.44    0.29
  -5  15  -3    0.35    0.28
   6 -15   3    1.06    0.34
  -6 -15  -3    0.31    0.22
  -6  15  -3    0.08    0.23
  -6  15  -3    0.71    0.32
   6  15   3   -0.03    0.26
  -7 -15  -3    0.40    0.30
  -7  15  -3   -0.31    0.22
  -7  15  -3   -0.06    0.21
   7  15   3    0.18    0.33
   7 -16  -3    1.06    0.36
  -7 -16   3    0.15    0.31
  -7 -16   3   -0.99    0.61
   7  16  -3    0.11    0.27
  -7  16   3    0.30    0.31
   6 -16  -3    1.21    0.46
  -6 -16   3   -1.31    0.51
  -6 -16   3    0.89    0.55
   6  16  -3   -0.07    0.25
  -6  16   3    0.06    0.33
  -5 -16   3   -0.72    0.57
  -5 -16   3    1.17    0.48
   5 -16  -3    0.93    0.36
   5  16  -3    0.36    0.33
  -5  16   3   -0.06    0.18
  -4 -16   3    0.62    0.75
  -4 -16   3    1.10    0.45
   4 -16  -3    1.11    0.43
  -4  16   3    1.56    0.46
   4  16  -3    1.09    0.40
  -4  16   3    1.56    0.37
  -3 -16   3    1.13    0.40
  -3 -16   3    0.28    0.53
   3 -16  -3    0.48    0.36
   3 -16  -3    0.24    0.25
   3  16  -3    0.73    0.35
  -3  16   3    0.13    0.28
  -3  16   3   -0.07    0.17
  -2 -16   3    1.64    0.47
   2 -16  -3    0.61    0.41
  -2 -16   3   -0.45    0.53
   2 -16  -3    0.29    0.27
  -2  16   3    0.04    0.29
  -2  16   3    0.41    0.24
   2  16  -3    0.19    0.28
  -1 -16   3    0.27    0.47
   1 -16  -3    0.67    0.45
   1 -16  -3    1.08    0.36
  -1 -16   3    0.92    0.30
  -1  16   3    0.65    0.30
   1  16  -3    0.65    0.33
  -1  16   3   -0.05    0.21
   1  16  -3    0.10    0.28
   0 -16  -3    7.18    1.11
   0 -16   3    5.52    0.80
   0 -16  -3    7.52    1.06
   0 -16   3    5.77    1.04
   0  16  -3    5.14    0.74
   0  16   3    5.51    0.73
   0  16  -3    6.37    0.74
   0  16   3    6.07    0.78
   1 -16   3    2.87    0.81
  -1 -16  -3    3.99    0.84
  -1 -16  -3    3.19    0.71
   1  16   3    2.73    0.54
  -1  16  -3    3.27    0.62
   1  16   3    2.68    0.55
  -1  16  -3    3.13    0.55
  -2 -16  -3    0.88    0.35
  -2 -16  -3    0.35    0.39
   2 -16   3   -0.21    0.41
   2  16   3   -0.10    0.20
  -2  16  -3   -0.25    0.20
   2  16   3    0.21    0.27
  -2  16  -3    0.09    0.22
  -3 -16  -3    4.17    0.85
   3 -16   3    4.37    0.86
  -3 -16  -3    4.40    0.81
  -3  16  -3    3.71    0.66
   3  16   3    3.06    0.53
  -3  16  -3    3.79    0.67
   3  16   3    2.11    0.48
  -4 -16  -3    0.37    0.42
  -4 -16  -3    0.44    0.29
   4 -16   3    0.32    0.25
  -4  16  -3   -0.12    0.24
   4  16   3   -0.26    0.15
  -4  16  -3   -0.14    0.19
   5 -16   3    0.49    0.31
  -5 -16  -3    0.45    0.33
  -5  16  -3   -0.02    0.23
   5  16   3   -0.29    0.22
  -5  16  -3   -0.08    0.24
   6 -16   3    1.77    0.46
  -6 -16  -3    0.95    0.38
  -6  16  -3    0.84    0.35
  -6  16  -3    0.99    0.42
   6  16   3    0.36    0.35
   7 -16   3    1.35    0.33
   7  16   3    0.03    0.31
  -6 -17   3   -0.71    0.63
  -6 -17   3    0.55    0.41
   6 -17  -3    0.56    0.31
  -6  17   3    0.06    0.24
   6  17  -3    0.07    0.28
   5 -17  -3    0.82    0.33
  -5 -17   3    0.49    0.27
  -5 -17   3   -0.71    0.63
  -5  17   3   -0.26    0.18
   5  17  -3   -0.07    0.17
  -4 -17   3    0.87    0.33
  -4 -17   3    0.53    0.75
   4 -17  -3    1.15    0.46
  -4  17   3   -0.01    0.18
  -4  17   3    0.11    0.34
   4  17  -3    0.31    0.31
  -3 -17   3    1.60    0.41
   3 -17  -3    0.48    0.35
  -3 -17   3    0.42    0.69
  -3  17   3    0.12    0.22
  -3  17   3   -0.37    0.28
   3  17  -3   -0.17    0.13
   2 -17  -3    0.86    0.41
  -2 -17   3    1.07    0.33
   2 -17  -3    0.93    0.36
  -2 -17   3    0.49    0.66
  -2  17   3    0.34    0.33
   2  17  -3    0.12    0.29
  -2  17   3   -0.02    0.20
  -1 -17   3   -0.10    0.43
   1 -17  -3    0.11    0.24
  -1 -17   3    0.85    0.28
   1 -17  -3    0.54    0.42
  -1  17   3    0.08    0.32
   1  17  -3    0.20    0.24
  -1  17   3   -0.02    0.19
   0 -17   3    0.83    0.52
   0 -17  -3    1.06    0.38
   0 -17  -3    1.22    0.53
   0  17   3    0.97    0.35
   0  17  -3    0.81    0.35
   0  17  -3    1.10    0.39
   0  17   3    1.38    0.45
   1 -17   3    0.54    0.54
  -1 -17  -3    0.97    0.51
  -1 -17  -3    0.57    0.29
  -1  17  -3    0.45    0.28
  -1  17  -3   -0.07    0.19
   1  17   3   -0.06    0.24
   1  17   3    0.70    0.29
  -2 -17  -3    1.09    0.39
   2 -17   3    0.26    0.48
  -2 -17  -3    0.81    0.46
  -2  17  -3    0.84    0.42
  -2  17  -3    0.52    0.33
   2  17   3    0.39    0.32
   2  17   3    0.56    0.27
  -3 -17  -3    2.02    0.57
   3 -17   3    0.77    0.44
  -3 -17  -3    0.93    0.49
  -3  17  -3    0.84    0.38
   3  17   3    1.18    0.39
  -3  17  -3    1.44    0.46
   3  17   3    0.83    0.43
  -4 -17  -3    0.33    0.36
  -4 -17  -3    0.55    0.29
   4 -17   3    0.39    0.33
  -4  17  -3    0.34    0.25
  -4  17  -3   -0.11    0.29
   4  17   3    0.21    0.30
  -5 -17  -3    1.05    0.41
   5 -17   3    0.97    0.33
  -5  17  -3   -0.25    0.19
  -5  17  -3    0.21    0.28
   5  17   3    0.40    0.28
   6 -17   3    2.53    0.52
  -6  17  -3    1.69    0.50
   6  17   3    0.45    0.36
   5 -18  -3    1.43    0.42
  -5 -18   3    1.84    0.41
  -5 -18   3   -0.06    0.63
   5  18  -3    1.04    0.42
  -5  18   3    0.11    0.29
  -4 -18   3    1.35    0.38
   4 -18  -3    0.83    0.38
  -4 -18   3   -0.91    0.56
  -4  18   3    0.85    0.31
   4  18  -3    0.37    0.32
  -4  18   3    0.02    0.37
   3 -18  -3    0.29    0.22
  -3 -18   3   -0.81    0.55
   3  18  -3   -0.25    0.24
  -3  18   3    0.22    0.20
  -3  18   3    0.05    0.34
   2 -18  -3    0.55    0.26
  -2 -18   3    0.70    0.26
  -2 -18   3   -0.19    0.58
   2 -18  -3    0.93    0.42
   2  18  -3    0.09    0.19
  -2  18   3   -0.03    0.35
  -2  18   3    0.50    0.26
  -1 -18   3   -0.03    0.42
   1 -18  -3    0.89    0.40
   1 -18  -3    0.75    0.30
  -1  18   3    0.06    0.22
  -1  18   3   -0.31    0.25
   1  18  -3   -0.16    0.14
   0 -18   3    0.84    0.66
   0 -18  -3    2.49    0.70
   0 -18  -3    1.15    0.41
   0  18  -3    1.11    0.41
   0  18   3    1.42    0.40
   0  18   3    1.74    0.50
  -1 -18  -3    0.46    0.42
  -1 -18  -3    1.15    0.40
   1 -18   3    0.23    0.41
   1  18   3    0.30    0.23
  -1  18  -3    0.17    0.28
  -1  18  -3   -0.10    0.22
   1  18   3    0.14    0.30
   2 -18   3    0.22    0.42
  -2 -18  -3    0.81    0.42
  -2 -18  -3    0.44    0.32
   2  18   3    0.34    0.30
  -2  18  -3   -0.08    0.23
  -2  18  -3   -0.04    0.25
   2  18   3    0.14    0.23
  -3 -18  -3    1.10    0.53
   3 -18   3    0.29    0.32
  -3 -18  -3    0.51    0.29
  -3  18  -3    0.17    0.33
  -3  18  -3    0.40    0.30
   3  18   3    1.27    0.43
  -4 -18  -3    0.31    0.37
   4 -18   3    0.60    0.27
  -4 -18  -3    1.21    0.35
   4  18   3    0.24    0.29
  -4  18  -3    0.30    0.26
  -4  18  -3    0.44    0.34
  -5  18  -3    0.37    0.31
  -5  18  -3   -0.04    0.15
  -4 -19   3   -0.90    0.64
  -4  19   3    0.33    0.17
  -4  19   3   -0.24    0.33
   3 -19  -3    0.70    0.35
  -3 -19   3   -0.04    0.45
  -3  19   3    0.15    0.20
  -3  19   3   -0.70    0.23
   3  19  -3    0.43    0.27
   2 -19  -3    0.88    0.37
  -2 -19   3   -0.66    0.49
   2  19  -3    0.10    0.25
  -2  19   3    0.64    0.26
  -2  19   3    0.02    0.30
   1 -19  -3    0.52    0.26
  -1 -19   3   -0.52    0.38
   1 -19  -3    0.97    0.49
  -1  19   3    0.14    0.27
   1  19  -3   -0.06    0.22
  -1  19   3   -0.36    0.28
   0 -19   3    0.40    0.64
   0 -19  -3    0.56    0.29
   0 -19  -3    0.38    0.31
   0  19   3   -0.09    0.34
   0  19   3    0.28    0.29
   0  19  -3    0.25    0.30
  -1 -19  -3    0.53    0.33
   1 -19   3    0.42    0.50
  -1 -19  -3    0.60    0.27
  -1  19  -3   -0.05    0.26
   1  19   3   -0.19    0.29
  -1  19  -3    0.44    0.29
   1  19   3   -0.12    0.18
   2 -19   3    1.07    0.49
  -2 -19  -3    1.14    0.50
  -2 -19  -3    0.92    0.33
  -2  19  -3    0.25    0.27
   2  19   3    0.10    0.27
  -2  19  -3    0.52    0.32
  -3 -19  -3    0.44    0.29
   3 -19   3    1.02    0.46
  -3 -19  -3    0.87    0.43
   3  19   3    0.27    0.22
  -3  19  -3   -0.21    0.22
  -3  19  -3    0.09    0.30
 -12   0   4    3.12    0.75
 -11   0   4    1.65    0.63
 -11   0   4    0.97    0.71
 -10   0   4   10.00    1.16
 -10   0   4   12.37    1.17
  -9   0   4    2.13    0.55
  -9   0   4    2.22    0.64
   9   0  -4    3.33    0.63
  -8   0   4   -0.03    0.32
   8   0  -4   -0.12    0.15
  -8   0   4    0.13    0.13
  -8   0   4   -0.24    0.32
  -7   0   4    3.07    0.53
  -7   0   4    2.45    0.32
  -7   0   4    2.31    0.48
   7   0  -4    2.33    0.46
   6   0  -4    1.88    0.14
  -6   0   4    1.93    0.41
   6   0  -4    1.84    0.40
  -6   0   4    1.71    0.24
  -6   0   4    1.88    0.41
  -5   0   4    4.45    0.28
   5   0  -4    4.33    0.45
  -5   0   4    4.93    0.55
   5   0  -4    4.18    0.16
  -5   0   4    4.54    0.55
  -4   0   4    2.38    0.37
  -4   0   4    2.28    0.10
  -4   0   4    2.52    0.34
   4   0  -4    2.37    0.38
  -4   0   4    2.49    0.23
   4   0  -4    2.69    0.11
   4   0  -4    2.44    0.10
   3   0  -4    1.02    0.23
  -3   0   4    0.82    0.18
  -3   0   4    0.74    0.20
   3   0  -4    0.93    0.06
   3   0  -4    1.06    0.24
  -3   0   4    0.97    0.13
  -3   0   4    0.94    0.05
  -2   0   4    0.86    0.19
   2   0  -4    1.12    0.22
   2   0  -4    1.01    0.08
  -2   0   4    0.95    0.11
  -2   0   4    0.92    0.16
   2   0  -4    1.06    0.22
  -2   0   4    1.03    0.08
   1   0  -4    3.15    0.23
  -1   0   4    3.06    0.18
   1   0  -4    2.95    0.27
   1   0  -4    3.81    0.19
  -1   0   4    3.23    0.28
  -1   0   4    3.50    0.24
   1   0  -4    3.51    0.20
   1   0  -4    3.09    0.28
   0   0  -4  509.18    6.97
   0   0  -4  513.94    6.93
   0   0  -4  504.24    6.91
   0   0  -4  512.77    6.83
   0   0  -4  506.50    6.80
  -1   0  -4   60.42    1.25
  -1   0  -4   61.37    1.23
   1   0   4   61.92    1.10
  -1   0  -4   60.74    1.29
  -1   0  -4   62.17    1.11
  -1   0  -4   62.69    1.25
   2   0   4   10.03    0.26
  -2   0  -4    9.32    0.45
   2   0   4   10.05    0.26
  -2   0  -4    9.50    0.49
  -2   0  -4    9.96    0.48
  -2   0  -4   10.74    0.45
   2   0   4    9.99    0.48
  -3   0  -4    1.07    0.22
  -3   0  -4    0.71    0.19
  -3   0  -4    0.80    0.23
   3   0   4    0.73    0.20
  -3   0  -4    0.38    0.16
  -4   0  -4   17.25    0.76
  -4   0  -4   16.66    0.80
  -4   0  -4   17.48    0.72
   4   0   4   16.43    0.72
  -4   0  -4   17.13    0.73
  -5   0  -4    9.68    0.68
   5   0   4    9.32    0.58
  -5   0  -4    9.50    0.61
  -5   0  -4    8.54    0.57
  -5   0  -4   10.50    0.61
   6   0   4    7.16    0.54
  -6   0  -4    6.17    0.54
  -6   0  -4    5.92    0.49
  -6   0  -4    6.41    0.74
  -6   0  -4    6.20    0.58
  -7   0  -4    0.66    0.35
  -7   0  -4    1.04    0.37
   7   0   4    0.86    0.27
  -7   0  -4    1.03    0.33
  -7   0  -4    0.78    0.28
   8   0   4   13.32    0.81
  -8   0  -4   10.84    0.82
  -8   0  -4   13.56    1.02
  -9   0  -4    2.21    0.48
  -9   0  -4    1.37    0.51
   9   0   4    1.48    0.38
 -10   0  -4    1.15    0.45
 -10   0  -4    0.71    0.30
 -11   0  -4   -0.27    0.28
 -11   0  -4   -0.04    0.22
 -12  -1   4    0.25    0.74
 -12  -1   4    2.13    0.64
 -12   1   4    0.68    0.53
 -11  -1   4    1.27    0.74
 -11  -1   4    2.27    0.67
 -11   1   4    1.52    0.68
 -11   1   4    3.48    0.75
 -10  -1   4    1.17    0.57
 -10  -1   4    1.74    0.69
 -10   1   4    1.45    0.61
 -10   1   4    2.28    0.66
  -9  -1   4    0.58    0.29
  -9  -1   4   -0.16    0.35
   9  -1  -4    0.25    0.25
  -9  -1   4   -0.14    0.41
  -9   1   4    0.10    0.40
   9   1  -4    0.11    0.18
  -9   1   4    0.02    0.37
  -9   1   4    0.51    0.20
   8  -1  -4    0.95    0.36
  -8  -1   4    1.24    0.48
  -8  -1   4    1.22    0.40
  -8  -1   4    1.14    0.46
  -8  -1   4    1.27    0.24
   8   1  -4    1.12    0.36
  -8   1   4    1.24    0.39
  -8   1   4    1.31    0.28
  -8   1   4    1.11    0.45
  -7  -1   4    0.78    0.32
  -7  -1   4    0.86    0.32
   7  -1  -4    0.96    0.31
  -7  -1   4    0.75    0.17
   7   1  -4    1.30    0.35
  -7   1   4    0.48    0.26
  -7   1   4    0.95    0.38
  -7   1   4    0.74    0.22
  -6  -1   4    5.11    0.62
  -6  -1   4    5.25    0.32
  -6  -1   4    4.63    0.61
   6  -1  -4    4.72    0.18
   6  -1  -4    4.99    0.64
  -6   1   4    4.74    0.59
  -6   1   4    5.40    0.37
   6   1  -4    5.06    0.51
   6   1  -4    4.38    0.23
  -6   1   4    5.33    0.55
   5  -1  -4   18.53    0.92
  -5  -1   4   16.22    0.87
   5  -1  -4   19.16    0.34
   5  -1  -4   18.35    0.32
  -5  -1   4   18.90    0.55
  -5  -1   4   19.59    0.88
   5   1  -4   18.16    0.90
  -5   1   4   18.99    0.86
   5   1  -4   17.92    0.44
  -5   1   4   18.41    0.63
  -5   1   4   17.13    0.88
   4  -1  -4   20.07    0.89
   4  -1  -4   19.21    0.86
  -4  -1   4   19.78    0.49
  -4  -1   4   19.44    0.87
  -4  -1   4   19.74    0.77
  -4   1   4   18.44    0.75
  -4   1   4   18.97    0.87
  -4   1   4   19.80    0.59
   4   1  -4   18.97    0.86
   4   1  -4   19.44    0.43
  -3  -1   4    0.14    0.13
  -3  -1   4    0.11    0.06
  -3  -1   4    0.14    0.11
   3  -1  -4    0.19    0.12
   3  -1  -4    0.05    0.11
   3   1  -4    0.30    0.15
  -3   1   4   -0.01    0.11
  -3   1   4    0.09    0.07
   3   1  -4    0.08    0.04
  -3   1   4    0.17    0.12
   2  -1  -4   43.49    1.18
  -2  -1   4   43.42    0.72
  -2  -1   4   43.44    1.15
  -2  -1   4   43.78    0.75
  -2  -1   4   42.08    0.93
   2  -1  -4   42.63    1.18
  -2   1   4   43.57    0.68
  -2   1   4   44.05    1.19
   2   1  -4   44.58    1.20
  -2   1   4   42.51    0.85
   2   1  -4   44.22    0.79
  -2   1   4   44.53    0.69
   2   1  -4   46.25    0.82
  -2   1   4   42.14    1.01
   1  -1  -4 1000.00   12.87
  -1  -1   4  968.19   13.00
   1  -1  -4  976.51   13.57
   1  -1  -4  980.08   13.06
   1  -1  -4  975.88   13.61
   1  -1  -4  990.05   12.66
  -1  -1   4  973.51   12.93
  -1  -1   4  986.17   12.67
   1   1  -4  979.00   13.03
  -1   1   4  968.14   12.66
  -1   1   4  958.55   13.23
   1   1  -4  976.43   13.17
   1   1  -4  980.37   13.42
   1   1  -4  989.60   13.35
   1   1  -4  985.78   13.16
  -1   1   4  998.89   12.88
   0  -1   4  138.84    2.21
   0  -1  -4  141.37    2.27
   0  -1  -4  139.51    2.33
   0  -1  -4  143.22    2.40
   0  -1  -4  135.92    2.20
   0  -1  -4  138.37    2.14
   0  -1   4  138.66    2.28
   0   1  -4  139.74    2.21
   0   1  -4  137.59    2.18
   0   1   4  139.87    2.16
   0   1  -4  135.14    2.15
   0   1  -4  136.78    2.28
   0   1   4  133.77    2.20
   0   1  -4  135.22    2.13
   1  -1   4    4.11    0.23
  -1  -1  -4    3.62    0.29
  -1  -1  -4    3.23    0.27
  -1  -1  -4    4.47    0.29
  -1   1  -4    3.57    0.25
  -1   1  -4    3.70    0.26
   1   1   4    4.52    0.28
  -1   1  -4    3.67    0.21
  -1   1  -4    3.91    0.27
  -2  -1  -4   99.48    1.90
  -2  -1  -4   98.08    1.97
   2  -1   4  100.65    1.59
  -2  -1  -4  101.05    1.41
  -2  -1  -4  101.57    1.93
  -2  -1  -4  100.32    1.87
   2   1   4   97.60    1.39
   2   1   4  100.33    1.40
  -2   1  -4   97.75    1.87
  -2   1  -4  100.46    1.65
  -2   1  -4   99.17    1.88
   2   1   4  102.06    1.89
  -2   1  -4   99.64    1.88
  -3  -1  -4    5.16    0.37
  -3  -1  -4    4.75    0.36
   3  -1   4    4.81    0.21
  -3  -1  -4    4.15    0.38
  -3  -1  -4    5.29    0.41
   3   1   4    4.78    0.36
  -3   1  -4    5.02    0.36
  -3   1  -4    4.73    0.38
  -3   1  -4    4.69    0.37
  -3   1  -4    4.69    0.30
  -3   1  -4    5.42    0.25
  -4  -1  -4   10.99    0.61
  -4  -1  -4   11.93    0.65
   4  -1   4   11.97    0.62
  -4  -1  -4   10.56    0.57
  -4  -1  -4   11.28    0.66
   4  -1   4   11.59    0.34
  -4   1  -4   11.04    0.64
  -4   1  -4   11.97    0.53
  -4   1  -4   10.55    0.57
   4   1   4   11.51    0.59
  -4   1  -4   10.41    0.60
  -5  -1  -4   12.78    0.78
  -5  -1  -4   13.62    0.76
   5  -1   4   13.59    0.40
  -5  -1  -4   12.07    0.64
  -5  -1  -4   14.18    0.74
   5  -1   4   12.83    0.67
  -5   1  -4   12.61    0.75
  -5   1  -4   12.79    0.67
  -5   1  -4   11.75    0.68
  -5   1  -4   12.79    0.64
   5   1   4   12.20    0.66
  -6  -1  -4    0.80    0.27
   6  -1   4    0.64    0.23
  -6  -1  -4    0.82    0.32
  -6  -1  -4    0.62    0.22
  -6  -1  -4    0.71    0.32
  -6   1  -4    0.47    0.28
   6   1   4    0.33    0.20
  -6   1  -4    0.90    0.26
  -6   1  -4    0.83    0.27
  -6   1  -4    0.47    0.30
   7  -1   4    1.66    0.36
  -7  -1  -4    1.24    0.43
  -7  -1  -4    2.53    0.56
  -7  -1  -4    1.84    0.40
  -7   1  -4    1.51    0.35
   7   1   4    1.61    0.37
  -7   1  -4    1.73    0.43
  -7   1  -4    1.38    0.36
  -7   1  -4    1.22    0.44
   8  -1   4    0.18    0.20
  -8  -1  -4   -0.28    0.16
  -8  -1  -4   -0.18    0.32
  -8  -1  -4   -0.03    0.29
  -8   1  -4   -0.07    0.20
  -8   1  -4   -0.26    0.25
   8   1   4    0.15    0.19
  -8   1  -4   -0.30    0.10
  -9  -1  -4    0.15    0.29
   9  -1   4   -0.15    0.14
  -9  -1  -4   -0.19    0.19
  -9   1  -4   -0.17    0.28
  -9   1  -4    0.01    0.21
   9   1   4    0.10    0.24
 -10  -1  -4    0.47    0.29
 -10  -1  -4    0.32    0.34
 -10   1  -4    0.25    0.27
 -10   1  -4   -0.08    0.32
 -11  -1  -4    0.82    0.38
 -11  -1  -4   -0.11    0.20
 -11   1  -4    0.29    0.35
 -11   1  -4    0.20    0.24
 -12  -2   4    1.21    0.84
 -12  -2   4    1.20    0.56
 -12   2   4    1.13    0.58
 -11  -2   4    5.66    0.94
 -11  -2   4    2.59    0.90
 -11   2   4    3.96    0.87
 -11   2   4    4.41    0.89
 -10  -2   4   -0.19    0.54
 -10  -2   4    0.10    0.39
 -10   2   4    0.22    0.43
 -10   2   4    0.56    0.51
  -9  -2   4    0.38    0.44
   9  -2  -4    1.43    0.43
  -9  -2   4    0.89    0.41
  -9  -2   4    0.60    0.54
  -9   2   4    1.10    0.27
   9   2  -4    0.65    0.30
  -9   2   4    1.33    0.49
  -9   2   4    0.40    0.44
  -8  -2   4    0.67    0.30
  -8  -2   4    0.53    0.36
  -8  -2   4    1.56    0.49
   8  -2  -4    1.09    0.35
  -8   2   4    0.39    0.21
   8   2  -4    0.48    0.28
  -8   2   4    0.54    0.40
  -8   2   4    1.05    0.40
  -7  -2   4    1.23    0.20
  -7  -2   4    1.00    0.32
  -7  -2   4    1.07    0.41
   7  -2  -4    0.62    0.29
  -7  -2   4    1.28    0.40
  -7   2   4    0.66    0.31
  -7   2   4    0.60    0.35
   7   2  -4    1.25    0.36
  -7   2   4    1.12    0.27
   7   2  -4    0.97    0.17
  -6  -2   4    3.38    0.52
  -6  -2   4    3.73    0.59
   6  -2  -4    3.97    0.16
  -6  -2   4    4.42    0.27
   6  -2  -4    3.44    0.54
  -6  -2   4    4.21    0.59
   6   2  -4    3.72    0.24
   6   2  -4    4.02    0.56
  -6   2   4    3.89    0.56
  -6   2   4    3.87    0.40
  -6   2   4    4.41    0.59
   5  -2  -4   27.55    0.40
   5  -2  -4   26.15    1.13
  -5  -2   4   23.45    1.06
  -5  -2   4   25.76    0.62
   5  -2  -4   25.28    0.38
  -5  -2   4   25.79    1.09
  -5  -2   4   25.29    1.00
   5   2  -4   24.36    1.07
  -5   2   4   24.95    1.07
   5   2  -4   24.49    0.61
  -4  -2   4    3.56    0.46
  -4  -2   4    3.62    0.47
   4  -2  -4    3.61    0.49
  -4  -2   4    3.64    0.41
  -4  -2   4    3.29    0.16
   4  -2  -4    3.52    0.37
  -4   2   4    3.46    0.27
  -4   2   4    2.64    0.36
  -4   2   4    3.38    0.44
   4   2  -4    3.37    0.46
   4   2  -4    3.72    0.20
   3  -2  -4    1.42    0.28
  -3  -2   4    1.60    0.07
  -3  -2   4    1.45    0.29
  -3  -2   4    1.72    0.07
  -3  -2   4    1.66    0.24
  -3  -2   4    1.32    0.28
   3  -2  -4    1.58    0.28
  -3   2   4    1.87    0.31
  -3   2   4    2.27    0.23
   3   2  -4    1.47    0.29
   3   2  -4    1.52    0.07
  -3   2   4    1.25    0.23
   3   2  -4    1.63    0.14
  -2  -2   4  271.34    3.96
  -2  -2   4  284.19    4.39
   2  -2  -4  280.22    4.46
  -2  -2   4  288.32    4.48
  -2  -2   4  282.51    3.65
  -2  -2   4  286.11    3.64
   2  -2  -4  302.58    3.84
   2  -2  -4  277.79    4.47
  -2   2   4  286.17    3.83
  -2   2   4  275.85    3.71
   2   2  -4  282.36    4.47
  -2   2   4  280.49    4.23
  -2   2   4  278.41    3.98
   2   2  -4  286.26    3.92
  -1  -2   4  681.30    9.28
   1  -2  -4  696.64    9.53
  -1  -2   4  695.11    9.46
   1  -2  -4  685.83    9.42
  -1  -2   4  689.83    8.93
   1  -2  -4  683.84    9.32
   1   2  -4  694.08    9.48
  -1   2   4  670.45    9.15
  -1   2   4  680.76    9.32
   1   2  -4  690.07    9.06
  -1   2   4  699.54    9.13
   1   2  -4  710.03    9.45
   0  -2   4  275.15    3.94
   0  -2  -4  277.78    4.04
   0  -2  -4  281.52    4.32
   0  -2  -4  274.21    4.20
   0  -2   4  275.32    4.15
   0  -2  -4  275.85    4.09
   0   2  -4  281.39    4.02
   0   2   4  282.74    4.07
   0   2  -4  282.32    3.96
   0   2  -4  284.87    3.92
   0   2   4  278.51    3.95
   0   2  -4  282.26    3.85
  -1  -2  -4   -0.01    0.05
   1  -2   4    0.06    0.08
  -1  -2  -4   -0.18    0.08
  -1  -2  -4    0.00    0.09
  -1  -2  -4   -0.03    0.07
   1  -2   4    0.10    0.04
   1  -2   4    0.01    0.04
  -1  -2  -4    0.11    0.07
   1   2   4    0.13    0.07
  -1   2  -4    0.06    0.05
  -1   2  -4    0.00    0.08
  -1   2  -4   -0.04    0.06
  -1   2  -4    0.09    0.07
  -2  -2  -4    9.07    0.47
  -2  -2  -4    8.88    0.45
   2  -2   4    9.50    0.42
   2  -2   4    9.70    0.28
  -2  -2  -4   10.10    0.54
  -2  -2  -4    8.96    0.50
  -2  -2  -4    9.88    0.30
  -2   2  -4    9.75    0.28
   2   2   4    9.32    0.31
  -2   2  -4    9.51    0.47
  -2   2  -4    9.64    0.46
  -2   2  -4    9.81    0.46
   2   2   4    9.11    0.45
  -3  -2  -4   30.89    1.07
  -3  -2  -4   34.66    1.03
  -3  -2  -4   32.54    0.97
   3  -2   4   31.98    0.79
  -3  -2  -4   30.09    1.05
   3   2   4   33.13    0.99
  -3   2  -4   33.79    0.72
  -3   2  -4   30.68    0.97
  -3   2  -4   34.93    1.01
  -3   2  -4   34.91    1.02
   4  -2   4    0.83    0.14
  -4  -2  -4    0.69    0.27
  -4  -2  -4    0.68    0.21
  -4  -2  -4    0.66    0.24
  -4   2  -4    0.76    0.22
  -4   2  -4    0.57    0.19
  -4   2  -4    0.49    0.16
   4   2   4    0.55    0.20
  -4   2  -4    0.37    0.22
   5  -2   4    3.33    0.24
  -5  -2  -4    3.21    0.44
  -5  -2  -4    2.64    0.45
   5  -2   4    3.37    0.43
  -5  -2  -4    2.43    0.44
  -5   2  -4    2.93    0.42
  -5   2  -4    3.51    0.50
   5   2   4    2.59    0.37
  -5   2  -4    3.56    0.34
  -5   2  -4    3.01    0.41
  -6  -2  -4   -0.14    0.23
  -6  -2  -4   -0.03    0.15
  -6  -2  -4   -0.10    0.17
   6  -2   4   -0.02    0.10
  -6   2  -4   -0.14    0.17
  -6   2  -4   -0.13    0.12
  -6   2  -4   -0.15    0.10
   6   2   4    0.30    0.18
  -6   2  -4   -0.06    0.21
  -7  -2  -4    1.50    0.37
   7  -2   4    0.89    0.29
  -7  -2  -4    1.26    0.42
  -7  -2  -4    0.71    0.45
  -7   2  -4    1.19    0.44
   7   2   4    0.83    0.27
  -7   2  -4    0.99    0.33
  -7   2  -4    1.26    0.33
  -8  -2  -4    0.42    0.34
  -8  -2  -4   -0.26    0.15
   8  -2   4    0.30    0.24
  -8  -2  -4    0.09    0.27
   8   2   4   -0.12    0.17
  -8   2  -4   -0.07    0.16
  -8   2  -4   -0.18    0.16
  -8   2  -4    0.01    0.28
   9  -2   4    0.18    0.21
  -9  -2  -4    0.46    0.24
  -9  -2  -4    1.48    0.49
  -9   2  -4    1.14    0.47
  -9   2  -4    0.53    0.31
  -9   2  -4    0.40    0.23
   9   2   4    0.64    0.31
 -10  -2  -4    0.03    0.26
 -10  -2  -4   -0.11    0.15
 -10   2  -4    0.60    0.43
  10   2   4   -0.04    0.24
 -10   2  -4    0.23    0.23
 -11  -2  -4    0.83    0.45
 -11   2  -4    0.68    0.43
 -11   2  -4    0.44    0.31
 -12  -3   4    0.12    0.31
 -12  -3   4   -1.16    0.66
 -12   3   4    0.00    0.51
 -11  -3   4    0.36    0.39
 -11  -3   4   -1.12    0.55
 -11   3   4   -0.19    0.46
 -10  -3   4    0.05    0.62
 -10  -3   4    0.97    0.48
  10  -3  -4    0.91    0.38
 -10   3   4    0.69    0.23
 -10   3   4   -0.27    0.35
 -10   3   4    0.62    0.53
  -9  -3   4    0.49    0.40
  -9  -3   4    0.65    0.37
   9  -3  -4    1.08    0.37
  -9  -3   4    0.97    0.62
  -9   3   4    1.36    0.31
  -9   3   4    0.90    0.41
  -9   3   4    0.52    0.43
   9   3  -4    0.80    0.33
   8  -3  -4    0.34    0.25
  -8  -3   4    1.11    0.39
  -8  -3   4    0.42    0.45
  -8  -3   4    0.47    0.35
  -8   3   4    0.39    0.39
  -8   3   4    0.51    0.23
   8   3  -4    0.75    0.33
  -8   3   4    0.04    0.27
   7  -3  -4    6.69    0.83
  -7  -3   4    5.96    0.72
  -7  -3   4    5.75    0.73
  -7  -3   4    5.61    0.48
  -7  -3   4    4.80    0.74
  -7   3   4    6.33    0.48
  -7   3   4    5.61    0.71
   7   3  -4    5.85    0.75
   7   3  -4    4.59    0.32
  -7   3   4    4.66    0.69
   6  -3  -4   -0.02    0.04
  -6  -3   4    0.43    0.26
   6  -3  -4    0.26    0.20
  -6  -3   4    0.11    0.07
  -6  -3   4    0.03    0.25
  -6  -3   4    0.00    0.17
   6   3  -4   -0.08    0.11
   6   3  -4   -0.13    0.07
  -6   3   4   -0.08    0.23
  -6   3   4    0.04    0.16
  -6   3   4    0.28    0.16
  -5  -3   4   32.38    0.67
   5  -3  -4   32.50    1.28
   5  -3  -4   31.54    1.23
  -5  -3   4   30.72    1.10
  -5  -3   4   31.94    1.28
   5  -3  -4   34.98    0.59
   5  -3  -4   33.04    0.58
  -5  -3   4   32.13    1.25
  -5   3   4   31.89    1.24
  -5   3   4   33.00    1.17
  -5   3   4   34.25    0.99
   5   3  -4   31.87    0.78
  -5   3   4   32.73    0.57
   5   3  -4   34.07    1.28
  -4  -3   4    8.57    0.19
   4  -3  -4    7.72    0.58
  -4  -3   4    8.59    0.51
  -4  -3   4    7.01    0.56
   4  -3  -4    8.42    0.58
  -4  -3   4    7.61    0.57
   4  -3  -4    8.04    0.20
  -4   3   4    8.37    0.22
   4   3  -4    8.23    0.18
  -4   3   4    8.44    0.58
   4   3  -4    7.83    0.34
  -4   3   4    8.59    0.53
  -4   3   4    8.92    0.45
   4   3  -4    7.60    0.56
   3  -3  -4   -0.08    0.10
  -3  -3   4    0.00    0.11
  -3  -3   4    0.12    0.13
  -3  -3   4   -0.07    0.10
   3  -3  -4    0.13    0.11
  -3   3   4    0.02    0.10
  -3   3   4    0.06    0.04
  -3   3   4    0.12    0.10
  -3   3   4    0.03    0.10
   3   3  -4    0.05    0.07
   3   3  -4    0.06    0.11
  -2  -3   4  137.03    2.62
  -2  -3   4  138.51    1.79
   2  -3  -4  135.94    2.61
  -2  -3   4  139.02    2.53
   2  -3  -4  135.81    2.65
  -2  -3   4  139.00    2.11
   2   3  -4  139.61    1.81
  -2   3   4  135.93    1.96
  -2   3   4  135.02    2.42
   2   3  -4  138.19    2.17
  -2   3   4  137.48    2.23
   2   3  -4  136.83    2.64
   1  -3  -4   25.48    0.90
  -1  -3   4   25.50    0.50
  -1  -3   4   25.08    0.85
   1  -3  -4   26.29    0.82
  -1  -3   4   23.86    0.74
  -1  -3   4   25.31    0.60
   1  -3  -4   24.79    0.84
  -1   3   4   25.32    0.60
  -1   3   4   25.19    0.81
   1   3  -4   24.54    0.53
  -1   3   4   23.50    0.68
   1   3  -4   25.50    0.68
   0  -3   4   24.97    0.50
   0  -3  -4   23.84    0.81
   0  -3  -4   25.35    0.89
   0  -3   4   25.96    0.81
   0  -3  -4   24.22    0.76
   0  -3   4   25.28    0.64
   0  -3  -4   25.26    0.73
   0   3   4   25.47    0.74
   0   3  -4   24.99    0.52
   0   3  -4   24.38    0.71
   0   3  -4   24.90    0.63
   0   3   4   25.26    0.66
  -1  -3  -4   99.52    2.01
  -1  -3  -4  102.92    2.13
   1  -3   4  101.08    1.91
   1  -3   4  100.53    1.48
  -1  -3  -4   99.71    1.76
  -1  -3  -4  102.41    1.89
   1  -3   4  101.70    1.51
  -1   3  -4  101.53    1.66
  -1   3  -4   99.17    1.79
   1   3   4   98.70    1.89
   1   3   4  101.19    1.82
  -1   3  -4  100.47    1.87
   2  -3   4    1.86    0.27
  -2  -3  -4    1.15    0.25
  -2  -3  -4    1.54    0.29
  -2  -3  -4    1.53    0.25
  -2  -3  -4    1.48    0.15
  -2   3  -4    1.95    0.25
  -2   3  -4    1.50    0.23
  -2   3  -4    1.29    0.23
   2   3   4    1.93    0.26
  -3  -3  -4    2.41    0.16
  -3  -3  -4    2.26    0.36
  -3  -3  -4    2.65    0.41
  -3  -3  -4    3.39    0.39
   3  -3   4    2.65    0.32
  -3   3  -4    2.47    0.10
  -3   3  -4    2.49    0.33
  -3   3  -4    2.62    0.34
  -3   3  -4    2.43    0.09
   3   3   4    2.66    0.34
  -3   3  -4    2.39    0.34
  -4  -3  -4   66.00    1.67
  -4  -3  -4   68.58    1.86
   4  -3   4   68.20    1.44
  -4  -3  -4   66.91    1.09
  -4  -3  -4   70.79    1.12
  -4  -3  -4   70.69    1.88
  -4   3  -4   69.80    1.68
  -4   3  -4   68.98    1.71
  -4   3  -4   70.69    1.23
  -4   3  -4   70.42    1.70
   4   3   4   70.71    1.67
  -5  -3  -4    4.41    0.52
  -5  -3  -4    4.77    0.64
  -5  -3  -4    4.25    0.15
  -5  -3  -4    4.51    0.61
   5  -3   4    4.00    0.30
   5   3   4    4.35    0.49
  -5   3  -4    4.00    0.53
  -5   3  -4    4.90    0.55
  -5   3  -4    4.41    0.33
  -5   3  -4    4.67    0.50
   6  -3   4    0.40    0.13
  -6  -3  -4    0.27    0.24
  -6  -3  -4    0.02    0.27
  -6  -3  -4    0.01    0.16
   6  -3   4    0.01    0.13
  -6   3  -4    0.19    0.16
  -6   3  -4   -0.03    0.22
   6   3   4    0.07    0.13
  -6   3  -4    0.21    0.26
  -6   3  -4    0.03    0.17
  -7  -3  -4    2.70    0.47
  -7  -3  -4    2.90    0.58
   7  -3   4    2.10    0.41
  -7  -3  -4    1.95    0.53
  -7   3  -4    2.72    0.57
   7   3   4    2.38    0.43
  -7   3  -4    2.28    0.45
  -7   3  -4    2.34    0.41
   8  -3   4   -0.07    0.16
  -8  -3  -4   -0.12    0.24
  -8  -3  -4   -0.15    0.14
  -8  -3  -4    0.27    0.35
  -8   3  -4    0.49    0.28
  -8   3  -4    0.46    0.22
   8   3   4    0.01    0.19
  -8   3  -4   -0.06    0.30
  -9  -3  -4    1.00    0.42
  -9  -3  -4    0.07    0.19
   9  -3   4    0.74    0.30
  -9  -3  -4    0.88    0.46
   9   3   4    1.23    0.36
  -9   3  -4    1.05    0.46
  -9   3  -4    0.08    0.14
  -9   3  -4    0.68    0.28
 -10  -3  -4    1.73    0.50
 -10  -3  -4    0.48    0.27
 -10   3  -4    1.22    0.49
 -10   3  -4    0.94    0.35
  10   3   4    1.12    0.35
 -11  -3  -4    0.31    0.33
 -11   3  -4    0.30    0.37
 -11   3  -4    0.44    0.25
 -12  -4   4    0.76    0.38
 -12  -4   4   -0.59    0.75
 -12   4   4   -0.36    0.47
 -11  -4   4    0.50    0.41
 -11  -4   4    0.07    0.74
 -11   4   4   -0.54    0.47
  10  -4  -4    0.42    0.30
 -10  -4   4   -0.14    0.60
 -10  -4   4   -0.03    0.33
 -10   4   4    0.19    0.15
 -10   4   4    0.14    0.33
 -10   4   4    0.10    0.48
  -9  -4   4    0.40    0.36
  -9  -4   4    0.60    0.45
   9  -4  -4    1.33    0.41
  -9  -4   4    0.63    0.39
  -9   4   4    1.09    0.41
   9   4  -4    1.52    0.42
  -9   4   4    1.98    0.38
  -9   4   4    1.24    0.50
  -8  -4   4   13.58    0.97
   8  -4  -4   15.45    1.06
  -8  -4   4   13.25    1.16
  -8  -4   4   14.85    0.99
  -8   4   4   14.71    0.81
  -8   4   4   13.51    0.96
   8   4  -4   14.79    0.97
  -8   4   4   12.74    1.03
  -7  -4   4   -0.24    0.24
  -7  -4   4    0.24    0.26
   7  -4  -4   -0.03    0.20
  -7  -4   4    0.10    0.26
  -7   4   4   -0.02    0.19
   7   4  -4    0.08    0.11
  -7   4   4   -0.26    0.26
   7   4  -4    0.06    0.16
  -7   4   4   -0.13    0.16
  -6  -4   4    0.18    0.21
   6  -4  -4    0.10    0.20
   6  -4  -4    0.18    0.18
  -6  -4   4    0.30    0.27
  -6  -4   4    0.06    0.05
   6  -4  -4    0.00    0.06
  -6  -4   4    0.07    0.22
  -6   4   4    0.11    0.05
  -6   4   4    0.12    0.19
   6   4  -4    0.09    0.09
  -6   4   4    0.14    0.25
  -6   4   4    0.04    0.15
   6   4  -4   -0.01    0.14
  -5  -4   4    0.16    0.20
  -5  -4   4    0.38    0.23
   5  -4  -4    0.52    0.23
  -5  -4   4    0.46    0.07
   5  -4  -4    0.54    0.22
  -5  -4   4    0.53    0.22
   5   4  -4    0.48    0.08
  -5   4   4    0.04    0.18
   5   4  -4    0.45    0.22
  -5   4   4    0.62    0.25
   5   4  -4    0.37    0.13
  -5   4   4    0.35    0.08
  -5   4   4    0.22    0.18
  -4  -4   4   15.59    0.83
  -4  -4   4   16.09    0.68
   4  -4  -4   17.33    0.85
   4  -4  -4   16.77    0.88
  -4  -4   4   16.54    0.88
  -4   4   4   16.55    0.43
   4   4  -4   17.33    0.87
  -4   4   4   18.12    0.78
  -4   4   4   16.22    0.66
   4   4  -4   17.01    0.57
  -4   4   4   17.43    0.86
  -3  -4   4    0.36    0.22
  -3  -4   4    0.54    0.17
  -3  -4   4    0.40    0.21
   3  -4  -4    0.32    0.16
   3  -4  -4    0.17    0.16
  -3   4   4    0.52    0.15
   3   4  -4    0.45    0.12
  -3   4   4    0.41    0.08
   3   4  -4    0.32    0.17
  -3   4   4    0.33    0.15
  -2  -4   4    2.13    0.32
  -2  -4   4    1.48    0.08
  -2  -4   4    1.67    0.30
   2  -4  -4    1.51    0.31
  -2  -4   4    1.52    0.18
   2  -4  -4    1.38    0.24
   2  -4  -4    1.58    0.30
   2   4  -4    1.45    0.21
  -2   4   4    1.85    0.24
  -2   4   4    1.57    0.16
  -2   4   4    2.04    0.30
   2   4  -4    1.51    0.09
   1  -4  -4    7.43    0.47
   1  -4  -4    7.24    0.51
  -1  -4   4    7.86    0.43
   1  -4  -4    7.56    0.45
  -1  -4   4    6.79    0.47
  -1  -4   4    7.04    0.20
  -1  -4   4    7.16    0.21
   1   4  -4    7.53    0.21
  -1   4   4    6.80    0.31
  -1   4   4    7.06    0.44
  -1   4   4    7.67    0.39
   1   4  -4    7.91    0.29
   1   4  -4    6.89    0.36
   0  -4  -4   51.64    1.44
   0  -4   4   51.41    1.08
   0  -4  -4   50.46    1.30
   0  -4   4   52.75    1.34
   0  -4  -4   51.50    1.26
   0  -4   4   52.21    0.76
   0   4   4   50.15    1.08
   0   4  -4   50.76    0.78
   0   4   4   50.90    1.18
   0   4  -4   51.49    1.18
   0   4  -4   52.95    1.05
  -1  -4  -4    2.93    0.32
  -1  -4  -4    2.47    0.38
   1  -4   4    2.19    0.17
   1  -4   4    2.76    0.37
  -1  -4  -4    2.51    0.25
   1  -4   4    2.68    0.16
  -1  -4  -4    2.25    0.33
  -1   4  -4    2.59    0.30
   1   4   4    2.22    0.27
  -1   4  -4    2.78    0.30
   1   4   4    2.82    0.32
  -1   4  -4    2.64    0.18
  -2  -4  -4    6.09    0.35
   2  -4   4    5.78    0.45
  -2  -4  -4    4.70    0.41
  -2  -4  -4    4.94    0.36
  -2  -4  -4    4.71    0.45
   2   4   4    5.86    0.38
  -2   4  -4    5.49    0.32
  -2   4  -4    5.57    0.38
  -2   4  -4    5.58    0.37
   2   4   4    5.85    0.40
  -3  -4  -4   -0.30    0.14
   3  -4   4    0.10    0.19
  -3  -4  -4    0.00    0.10
  -3  -4  -4   -0.06    0.13
  -3  -4  -4    0.13    0.11
  -3   4  -4    0.11    0.11
   3   4   4   -0.10    0.10
  -3   4  -4    0.06    0.08
  -3   4  -4    0.13    0.14
  -4  -4  -4   86.84    2.23
  -4  -4  -4   81.11    1.47
  -4  -4  -4   85.33    2.16
  -4  -4  -4   84.47    1.94
   4  -4   4   84.87    1.80
  -4   4  -4   82.53    1.19
   4   4   4   86.00    1.92
  -4   4  -4   85.31    1.21
  -4   4  -4   85.67    1.92
  -4   4  -4   80.22    1.90
  -4   4  -4   80.63    1.94
   5  -4   4    9.18    0.51
  -5  -4  -4    9.55    0.61
  -5  -4  -4    8.23    0.72
  -5  -4  -4    8.60    0.36
  -5  -4  -4    7.83    0.66
  -5   4  -4    8.35    0.61
   5   4   4    7.95    0.55
  -5   4  -4    9.39    0.60
  -5   4  -4    9.21    0.62
  -5   4  -4    8.39    0.37
  -6  -4  -4    5.92    0.78
  -6  -4  -4    4.34    0.65
   6  -4   4    4.99    0.39
  -6  -4  -4    5.16    0.59
   6   4   4    4.78    0.55
  -6   4  -4    5.40    0.68
  -6   4  -4    5.92    0.61
  -6   4  -4    5.74    0.66
   7  -4   4   21.95    1.04
  -7  -4  -4   24.10    1.11
  -7  -4  -4   24.49    1.32
  -7  -4  -4   22.14    1.29
  -7   4  -4   23.76    1.22
  -7   4  -4   22.31    1.04
   7   4   4   23.40    1.06
  -7   4  -4   23.63    1.16
  -8  -4  -4    0.84    0.42
  -8  -4  -4    0.27    0.22
  -8  -4  -4    0.14    0.29
   8  -4   4    0.22    0.22
  -8   4  -4    0.32    0.24
   8   4   4    0.35    0.25
  -8   4  -4    0.55    0.22
  -8   4  -4    0.56    0.36
  -9  -4  -4   -0.24    0.21
  -9  -4  -4   -0.28    0.18
  -9  -4  -4    0.26    0.39
   9  -4   4    0.07    0.20
  -9   4  -4    0.35    0.21
   9   4   4    0.08    0.21
  -9   4  -4    0.07    0.18
  -9   4  -4    0.02    0.27
 -10  -4  -4   -0.15    0.18
 -10  -4  -4    0.41    0.30
 -10   4  -4    0.60    0.29
  10   4   4   -0.15    0.20
 -10   4  -4   -0.13    0.32
 -11  -4  -4    2.59    0.64
 -11   4  -4    1.22    0.38
 -11   4  -4    2.02    0.60
 -12  -5   4    0.55    0.89
 -12  -5   4    0.67    0.32
 -12   5   4    0.06    0.44
 -11  -5   4   -0.38    0.66
 -11  -5   4   -0.15    0.31
 -11   5   4   -0.58    0.45
 -10  -5   4   -0.18    0.61
 -10  -5   4    0.83    0.42
  10  -5  -4   -0.03    0.21
 -10   5   4   -0.18    0.45
 -10   5   4    0.61    0.27
  -9  -5   4    0.81    0.39
  -9  -5   4    0.10    0.45
   9  -5  -4    0.30    0.30
  -9  -5   4   -0.09    0.31
  -9   5   4    0.46    0.46
  -9   5   4    0.61    0.25
  -9   5   4    0.27    0.30
  -8  -5   4   -0.67    0.40
   8  -5  -4    0.16    0.26
  -8  -5   4    0.32    0.32
  -8  -5   4    0.58    0.33
  -8   5   4    0.28    0.33
  -8   5   4    0.27    0.33
  -8   5   4    0.28    0.21
   7  -5  -4   22.49    1.24
  -7  -5   4   23.30    1.20
  -7  -5   4   22.92    1.12
  -7  -5   4   23.67    1.42
   7   5  -4   21.77    0.78
  -7   5   4   23.48    1.18
  -7   5   4   21.92    0.99
  -7   5   4   23.44    1.22
  -6  -5   4   -0.03    0.18
  -6  -5   4   -0.11    0.23
  -6  -5   4   -0.05    0.19
   6  -5  -4    0.11    0.19
   6  -5  -4    0.07    0.14
   6   5  -4   -0.07    0.14
  -6   5   4    0.06    0.17
  -6   5   4   -0.03    0.18
   6   5  -4    0.08    0.12
  -6   5   4    0.26    0.26
  -6   5   4    0.05    0.06
  -5  -5   4    1.28    0.42
  -5  -5   4    0.96    0.27
   5  -5  -4    0.62    0.26
  -5  -5   4    1.32    0.35
   5  -5  -4    1.98    0.43
  -5   5   4    1.52    0.29
  -5   5   4    1.29    0.17
   5   5  -4    1.56    0.24
   5   5  -4    1.23    0.09
   5   5  -4    1.08    0.07
  -5   5   4    1.25    0.32
  -5   5   4    1.01    0.28
  -4  -5   4    1.84    0.39
  -4  -5   4    2.08    0.31
  -4  -5   4    2.10    0.40
   4  -5  -4    2.14    0.37
   4  -5  -4    3.00    0.47
   4   5  -4    1.98    0.26
  -4   5   4    2.44    0.33
  -4   5   4    2.11    0.35
  -4   5   4    2.19    0.18
  -3  -5   4   23.15    0.70
   3  -5  -4   23.41    1.01
  -3  -5   4   25.66    1.04
  -3  -5   4   23.39    1.00
   3  -5  -4   22.87    1.01
   3   5  -4   24.64    0.38
   3   5  -4   24.24    0.74
  -3   5   4   24.76    0.62
  -3   5   4   25.13    0.81
  -3   5   4   24.22    0.89
   3   5  -4   25.20    0.40
   2  -5  -4    9.23    0.51
   2  -5  -4    8.58    0.59
  -2  -5   4    8.60    0.56
   2  -5  -4    7.70    0.55
  -2  -5   4    8.52    0.57
  -2  -5   4    8.50    0.32
  -2   5   4    8.27    0.43
  -2   5   4    6.89    0.45
  -2   5   4    7.95    0.34
   2   5  -4    8.56    0.43
  -1  -5   4   42.52    1.29
   1  -5  -4   41.76    1.33
  -1  -5   4   41.23    1.14
   1  -5  -4   41.28    1.24
   1  -5  -4   40.53    1.16
   1   5  -4   39.90    0.84
   1   5  -4   41.76    1.05
  -1   5   4   42.93    1.19
  -1   5   4   41.64    0.92
  -1   5   4   42.50    1.06
   0  -5  -4   10.14    0.56
   0  -5   4   10.61    0.50
   0  -5  -4    9.01    0.59
   0  -5   4   11.37    0.62
   0  -5  -4   10.91    0.58
   0   5   4   10.04    0.44
   0   5   4    9.87    0.49
   0   5  -4    9.67    0.49
   0   5  -4   10.39    0.42
  -1  -5  -4   76.32    1.61
  -1  -5  -4   71.96    1.90
   1  -5   4   74.10    1.31
   1  -5   4   73.41    1.78
  -1  -5  -4   74.77    1.77
  -1  -5  -4   76.48    1.65
  -1   5  -4   71.94    1.50
   1   5   4   72.87    1.52
  -1   5  -4   73.43    1.22
   1   5   4   74.21    1.61
  -1   5  -4   72.22    1.60
  -2  -5  -4   11.47    0.72
  -2  -5  -4   11.68    0.54
  -2  -5  -4   11.55    0.57
   2  -5   4   10.91    0.65
  -2  -5  -4   11.66    0.66
  -2   5  -4   12.66    0.58
   2   5   4   12.57    0.59
   2   5   4   11.83    0.56
  -2   5  -4   11.67    0.46
  -2   5  -4   12.86    0.61
  -3  -5  -4    0.29    0.22
   3  -5   4   -0.08    0.16
  -3  -5  -4   -0.02    0.10
  -3  -5  -4    0.12    0.14
  -3  -5  -4    0.09    0.15
   3   5   4    0.04    0.09
  -3   5  -4    0.08    0.14
  -3   5  -4    0.08    0.12
   3   5   4    0.05    0.09
  -3   5  -4    0.06    0.10
  -4  -5  -4  136.76    2.71
   4  -5   4  138.15    2.69
  -4  -5  -4  139.72    3.01
  -4  -5  -4  136.24    2.36
  -4  -5  -4  139.16    3.13
   4   5   4  136.14    2.68
  -4   5  -4  138.65    2.78
  -4   5  -4  138.77    2.65
  -4   5  -4  138.33    2.74
  -5  -5  -4    0.46    0.35
  -5  -5  -4    0.85    0.30
  -5  -5  -4    0.56    0.20
   5  -5   4    0.75    0.21
  -5  -5  -4    0.34    0.18
  -5   5  -4    0.47    0.25
  -5   5  -4    0.61    0.25
  -5   5  -4    0.57    0.21
   5   5   4    0.11    0.12
  -6  -5  -4    0.44    0.31
  -6  -5  -4    0.53    0.24
   6  -5   4    0.97    0.25
  -6  -5  -4    0.60    0.33
  -6   5  -4    1.32    0.38
  -6   5  -4    0.98    0.28
  -6   5  -4    0.75    0.30
   6   5   4    0.66    0.25
  -7  -5  -4    0.26    0.38
  -7  -5  -4    0.14    0.22
  -7  -5  -4    0.76    0.34
  -7   5  -4    0.33    0.34
  -7   5  -4    0.28    0.27
   7   5   4    0.51    0.25
  -7   5  -4    0.75    0.28
   8  -5   4    0.96    0.31
  -8  -5  -4    1.26    0.52
  -8  -5  -4    0.73    0.27
  -8  -5  -4    0.40    0.30
  -8   5  -4    0.84    0.35
   8   5   4    0.84    0.33
  -8   5  -4    0.87    0.40
  -8   5  -4    0.49    0.22
  -9  -5  -4   -0.06    0.16
  -9  -5  -4    0.13    0.27
  -9  -5  -4    0.10    0.36
   9  -5   4   -0.05    0.17
  -9   5  -4   -0.33    0.28
  -9   5  -4   -0.04    0.14
  -9   5  -4   -0.27    0.14
   9   5   4   -0.23    0.18
 -10  -5  -4    0.44    0.42
 -10  -5  -4    1.21    0.43
  10   5   4   -0.13    0.23
 -10   5  -4    0.17    0.36
 -10   5  -4    0.50    0.29
 -11  -5  -4    1.19    0.41
 -11   5  -4    0.64    0.32
 -11   5  -4    0.70    0.43
 -11  -6   4   -0.71    0.67
 -11  -6   4    0.62    0.34
 -11   6   4   -0.37    0.47
 -11   6   4    0.51    0.22
 -10  -6   4    0.62    0.36
 -10  -6   4   -1.20    0.52
  10  -6  -4    0.20    0.22
 -10   6   4    0.38    0.23
 -10   6   4    0.76    0.45
  -9  -6   4    0.43    0.34
  -9  -6   4    0.87    0.38
  -9  -6   4    1.27    0.75
   9  -6  -4    0.27    0.29
  -9   6   4    0.58    0.49
  -9   6   4   -0.05    0.30
  -9   6   4    0.86    0.27
  -8  -6   4    0.33    0.30
  -8  -6   4    0.31    0.29
  -8  -6   4    1.08    0.53
   8  -6  -4    0.50    0.32
  -8   6   4    1.05    0.40
  -8   6   4    0.44    0.43
  -8   6   4    1.04    0.33
  -7  -6   4    4.31    0.64
   7  -6  -4    2.66    0.49
  -7  -6   4    3.54    0.77
   7  -6  -4    2.81    0.58
  -7  -6   4    3.35    0.60
   7   6  -4    3.46    0.41
  -7   6   4    3.53    0.64
  -7   6   4    2.26    0.48
  -7   6   4    4.01    0.54
  -6  -6   4    7.71    0.94
  -6  -6   4    7.33    0.61
   6  -6  -4    7.79    0.65
  -6  -6   4    8.02    0.70
   6  -6  -4    7.35    0.71
  -6   6   4    7.82    0.67
   6   6  -4    7.17    0.45
  -6   6   4    8.41    0.61
  -6   6   4    8.04    0.68
  -6   6   4    8.03    0.54
  -5  -6   4    3.49    0.44
   5  -6  -4    3.22    0.55
  -5  -6   4    2.63    0.53
  -5  -6   4    3.08    0.51
   5  -6  -4    3.67    0.53
  -5   6   4    3.59    0.47
  -5   6   4    3.73    0.54
  -5   6   4    2.91    0.45
  -5   6   4    2.83    0.23
   5   6  -4    3.21    0.36
  -4  -6   4   -0.01    0.12
  -4  -6   4    0.18    0.20
   4  -6  -4    0.06    0.14
  -4  -6   4    0.03    0.21
   4  -6  -4    0.19    0.17
  -4   6   4   -0.03    0.13
   4   6  -4    0.05    0.03
  -4   6   4    0.05    0.08
   4   6  -4    0.13    0.04
  -4   6   4    0.05    0.16
   4   6  -4   -0.08    0.09
  -3  -6   4    3.00    0.45
  -3  -6   4    2.49    0.47
   3  -6  -4    2.95    0.47
   3  -6  -4    2.87    0.46
  -3  -6   4    3.12    0.26
  -3   6   4    2.81    0.22
   3   6  -4    2.93    0.14
   3   6  -4    3.23    0.35
  -3   6   4    3.33    0.41
  -3   6   4    3.03    0.36
  -2  -6   4   48.85    1.48
   2  -6  -4   49.19    1.33
  -2  -6   4   48.76    1.51
   2  -6  -4   48.37    1.50
   2  -6  -4   47.46    1.52
  -2  -6   4   48.69    0.92
   2   6  -4   49.74    1.22
  -2   6   4   49.83    1.06
  -2   6   4   49.18    1.34
   2   6  -4   47.71    0.90
  -2   6   4   46.98    1.21
   1  -6  -4   39.42    1.36
   1  -6  -4   39.45    1.18
  -1  -6   4   37.90    1.20
   1  -6  -4   40.03    1.30
  -1  -6   4   38.29    1.31
  -1   6   4   39.55    1.19
  -1   6   4   39.39    1.06
   1   6  -4   40.27    1.08
  -1   6   4   40.25    0.96
   1   6  -4   40.40    0.88
   0  -6  -4    0.02    0.09
   0  -6   4    0.10    0.15
   0  -6  -4    0.14    0.15
   0  -6  -4   -0.06    0.09
   0  -6   4    0.08    0.16
   0   6  -4    0.16    0.14
   0   6   4    0.16    0.09
   0   6   4    0.05    0.11
   0   6  -4    0.24    0.12
  -1  -6  -4    3.77    0.45
  -1  -6  -4    3.32    0.50
   1  -6   4    3.08    0.47
  -1  -6  -4    3.45    0.43
   1  -6   4    3.60    0.27
  -1   6  -4    3.42    0.19
   1   6   4    2.88    0.34
  -1   6  -4    3.02    0.37
   1   6   4    3.61    0.32
  -1   6  -4    3.85    0.39
  -2  -6  -4    6.95    0.46
  -2  -6  -4    7.53    0.55
  -2  -6  -4    7.86    0.51
  -2  -6  -4    8.16    0.63
   2  -6   4    7.62    0.61
   2  -6   4    7.81    0.27
  -2   6  -4    7.26    0.48
   2   6   4    7.67    0.49
  -2   6  -4    7.34    0.47
   2   6   4    8.10    0.48
  -2   6  -4    7.77    0.30
  -2   6  -4    7.90    0.38
  -3  -6  -4    1.25    0.28
  -3  -6  -4    0.87    0.29
   3  -6   4    1.25    0.33
  -3  -6  -4    1.11    0.26
  -3  -6  -4    1.15    0.36
  -3   6  -4    1.23    0.26
   3   6   4    0.91    0.22
  -3   6  -4    1.11    0.27
  -3   6  -4    1.37    0.26
   3   6   4    1.26    0.27
  -4  -6  -4    8.40    0.75
  -4  -6  -4    8.88    0.52
   4  -6   4    8.23    0.60
  -4  -6  -4    8.18    0.65
  -4  -6  -4    7.77    0.54
   4   6   4    9.00    0.59
  -4   6  -4    8.62    0.58
  -4   6  -4    7.29    0.56
   4   6   4    8.40    0.56
  -4   6  -4    9.19    0.58
  -5  -6  -4    7.63    0.78
  -5  -6  -4    8.36    0.59
  -5  -6  -4    8.14    0.50
   5  -6   4    7.68    0.57
  -5  -6  -4    7.84    0.68
   5   6   4    8.15    0.60
  -5   6  -4    9.03    0.66
  -5   6  -4    7.21    0.60
   5   6   4    8.90    0.60
  -5   6  -4    6.84    0.55
  -6  -6  -4   13.00    0.96
  -6  -6  -4   13.14    0.78
  -6  -6  -4   12.71    1.04
   6  -6   4   13.29    0.76
   6   6   4   12.52    0.75
  -6   6  -4   12.17    0.77
  -6   6  -4   13.46    0.86
  -6   6  -4   11.64    0.81
  -7  -6  -4    1.51    0.38
  -7  -6  -4    2.95    0.70
  -7  -6  -4    1.68    0.47
  -7   6  -4    2.24    0.43
   7   6   4    2.11    0.43
  -7   6  -4    2.72    0.51
  -7   6  -4    2.80    0.60
  -8  -6  -4    0.53    0.45
   8  -6   4    0.55    0.24
  -8  -6  -4    0.37    0.24
  -8  -6  -4    0.67    0.34
  -8   6  -4    0.49    0.41
  -8   6  -4    0.58    0.24
  -8   6  -4    0.85    0.33
   8   6   4    0.81    0.32
  -9  -6  -4   -0.19    0.24
  -9  -6  -4    0.68    0.46
  -9  -6  -4    0.53    0.25
   9   6   4   -0.32    0.20
  -9   6  -4    0.34    0.25
  -9   6  -4    0.15    0.18
  -9   6  -4    0.23    0.37
 -10  -6  -4    0.25    0.29
 -10  -6  -4    0.68    0.47
 -10   6  -4   -0.56    0.27
 -10   6  -4    0.65    0.29
  10   6   4   -0.14    0.21
 -11  -6  -4    0.24    0.32
 -11   6  -4    0.35    0.37
 -11   6  -4    0.65    0.25
 -11  -7   4   -1.42    0.59
 -11  -7   4    0.75    0.33
 -11   7   4    0.01    0.54
 -11   7   4    0.45    0.24
 -10  -7   4    0.20    0.69
 -10  -7   4    0.35    0.28
  10  -7  -4   -0.06    0.20
 -10   7   4    0.39    0.26
 -10   7   4   -0.12    0.45
   9  -7  -4    0.31    0.28
  -9  -7   4    0.82    0.33
  -9  -7   4   -0.83    0.50
  -9   7   4    0.59    0.48
  -9   7   4    0.36    0.25
  -8  -7   4   -0.53    0.26
  -8  -7   4   -0.41    0.31
  -8  -7   4   -0.18    0.20
   8  -7  -4    0.29    0.28
  -8   7   4   -0.31    0.15
  -8   7   4    0.51    0.43
   8   7  -4   -0.32    0.12
  -8   7   4    0.14    0.25
  -7  -7   4    4.99    0.65
   7  -7  -4    5.60    0.83
   7  -7  -4    5.64    0.73
  -7  -7   4    3.99    0.86
  -7  -7   4    4.35    0.70
  -7   7   4    4.80    0.69
  -7   7   4    4.44    0.71
  -7   7   4    4.99    0.63
   7   7  -4    4.13    0.47
  -6  -7   4   -0.03    0.20
  -6  -7   4    0.33    0.45
   6  -7  -4    0.08    0.18
   6  -7  -4    0.09    0.18
  -6  -7   4    0.08    0.25
  -6   7   4    0.18    0.22
  -6   7   4    0.36    0.30
  -6   7   4    0.21    0.20
   6   7  -4    0.28    0.16
   5  -7  -4    1.44    0.40
  -5  -7   4    1.85    0.43
  -5  -7   4    1.28    0.51
   5  -7  -4    0.97    0.31
  -5  -7   4    1.84    0.33
  -5   7   4    1.02    0.19
   5   7  -4    1.04    0.25
  -5   7   4    1.27    0.34
  -5   7   4    1.54    0.33
  -5   7   4    1.09    0.34
  -4  -7   4   13.09    0.95
  -4  -7   4   12.55    0.59
  -4  -7   4   12.68    0.83
   4  -7  -4   12.70    0.85
   4  -7  -4   13.41    0.82
  -4   7   4   13.05    0.52
  -4   7   4   13.30    0.73
  -4   7   4   14.01    0.71
   4   7  -4   12.99    0.62
   4   7  -4   12.23    0.32
   3  -7  -4    0.90    0.30
  -3  -7   4    1.04    0.18
  -3  -7   4    1.09    0.35
   3  -7  -4    1.04    0.33
  -3  -7   4    0.90    0.32
  -3   7   4    0.71    0.21
   3   7  -4    0.90    0.22
  -3   7   4    0.97    0.26
  -3   7   4    0.87    0.17
   3   7  -4    1.19    0.14
   2  -7  -4   24.31    1.10
   2  -7  -4   22.74    1.06
  -2  -7   4   24.72    1.11
  -2  -7   4   24.36    1.10
   2  -7  -4   26.54    0.96
  -2  -7   4   25.58    0.60
  -2   7   4   24.73    0.87
  -2   7   4   25.17    0.75
   2   7  -4   25.64    0.64
  -2   7   4   24.65    0.94
   2   7  -4   24.55    0.86
  -1  -7   4    5.25    0.65
   1  -7  -4    5.86    0.45
   1  -7  -4    4.80    0.50
   1  -7  -4    5.20    0.50
  -1  -7   4    4.81    0.48
   1   7  -4    4.77    0.37
  -1   7   4    4.67    0.37
   1   7  -4    5.62    0.32
  -1   7   4    5.12    0.35
  -1   7   4    5.00    0.43
   0  -7  -4   10.59    0.66
   0  -7   4   12.17    0.63
   0  -7  -4   10.37    0.62
   0  -7  -4   10.88    0.74
   0  -7   4   10.54    0.72
   0   7  -4   12.06    0.52
   0   7  -4   11.12    0.59
   0   7   4   11.19    0.52
   0   7   4   12.10    0.58
   1  -7   4    2.77    0.26
  -1  -7  -4    1.78    0.39
   1  -7   4    2.36    0.48
  -1  -7  -4    3.05    0.44
  -1  -7  -4    2.62    0.40
  -1   7  -4    3.16    0.40
   1   7   4    3.13    0.36
   1   7   4    2.98    0.37
  -1   7  -4    2.34    0.16
  -1   7  -4    2.79    0.34
   2  -7   4    0.20    0.28
  -2  -7  -4    0.03    0.19
  -2  -7  -4    0.03    0.11
  -2  -7  -4   -0.07    0.14
  -2  -7  -4   -0.08    0.10
   2  -7   4    0.04    0.05
  -2   7  -4    0.08    0.11
  -2   7  -4    0.09    0.13
   2   7   4    0.14    0.14
   2   7   4    0.15    0.13
  -2   7  -4   -0.07    0.10
   3  -7   4    3.10    0.52
  -3  -7  -4    3.28    0.49
  -3  -7  -4    4.09    0.48
  -3  -7  -4    3.10    0.55
  -3  -7  -4    2.78    0.43
   3  -7   4    3.55    0.11
   3   7   4    3.59    0.42
  -3   7  -4    3.58    0.13
  -3   7  -4    3.58    0.46
   3   7   4    3.77    0.46
  -3   7  -4    3.76    0.34
  -3   7  -4    3.37    0.45
  -3   7  -4    3.37    0.12
  -4  -7  -4    1.03    0.25
   4  -7   4    0.83    0.31
  -4  -7  -4    0.98    0.39
  -4  -7  -4    0.40    0.25
  -4  -7  -4    0.84    0.28
  -4   7  -4    0.74    0.25
  -4   7  -4    1.27    0.31
   4   7   4    0.72    0.24
  -4   7  -4    0.64    0.24
   4   7   4    1.23    0.31
  -5  -7  -4    4.52    0.55
   5  -7   4    4.12    0.55
  -5  -7  -4    4.56    0.73
  -5  -7  -4    4.02    0.50
  -5  -7  -4    4.98    0.70
  -5   7  -4    4.03    0.53
   5   7   4    5.13    0.58
  -5   7  -4    4.62    0.59
   5   7   4    4.61    0.57
  -5   7  -4    5.49    0.61
  -6  -7  -4   39.88    1.83
  -6  -7  -4   42.10    1.45
  -6  -7  -4   43.10    1.75
   6  -7   4   40.78    1.47
   6   7   4   43.34    1.47
   6   7   4   39.91    1.43
  -6   7  -4   42.19    1.57
  -6   7  -4   39.20    1.43
  -6   7  -4   40.28    1.49
  -7  -7  -4    1.37    0.43
  -7  -7  -4    1.93    0.62
  -7  -7  -4    2.20    0.43
  -7   7  -4    1.81    0.47
   7   7   4    0.96    0.32
  -7   7  -4    1.42    0.35
   7   7   4    1.11    0.36
  -7   7  -4    1.16    0.43
  -8  -7  -4    0.56    0.25
  -8  -7  -4    0.53    0.34
  -8  -7  -4    1.68    0.58
  -8   7  -4    1.28    0.43
  -8   7  -4    0.96    0.44
  -8   7  -4    0.55    0.25
   8   7   4    1.01    0.34
   8   7   4    0.38    0.29
  -9  -7  -4    1.04    0.36
  -9  -7  -4    0.88    0.52
  -9   7  -4    0.46    0.24
   9   7   4    0.13    0.26
  -9   7  -4    0.73    0.44
 -10  -7  -4    0.87    0.36
 -10  -7  -4   -0.02    0.41
  10   7   4   -0.19    0.22
 -10   7  -4    0.51    0.30
 -10   7  -4   -0.46    0.29
 -11  -8   4    0.88    0.27
 -11  -8   4   -1.51    0.57
 -11   8   4   -0.20    0.57
 -11   8   4   -0.12    0.18
 -10  -8   4    0.19    0.70
 -10  -8   4    1.06    0.35
  10  -8  -4    0.08    0.23
 -10   8   4    1.20    0.37
 -10   8   4    0.00    0.44
  -9  -8   4    0.29    0.25
  -9  -8   4   -0.41    0.55
   9  -8  -4   -0.09    0.18
  -9   8   4    0.37    0.25
  -9   8   4    0.34    0.45
  -8  -8   4    2.86    0.76
  -8  -8   4    2.61    0.51
   8  -8  -4    2.06    0.53
  -8  -8   4    2.80    0.62
  -8   8   4    2.22    0.50
   8   8  -4    2.24    0.38
  -8   8   4    3.83    0.74
  -8   8   4    2.22    0.48
  -7  -8   4    0.77    0.40
   7  -8  -4    1.19    0.44
  -7  -8   4    1.32    0.35
  -7  -8   4    1.33    0.55
   7  -8  -4    1.02    0.33
   7   8  -4    1.39    0.31
  -7   8   4    1.28    0.38
  -7   8   4    1.95    0.53
  -7   8   4    0.83    0.34
   6  -8  -4    9.42    0.75
  -6  -8   4    7.60    0.75
  -6  -8   4    7.60    1.08
   6  -8  -4    8.29    0.80
  -6  -8   4    9.50    0.68
  -6   8   4    8.73    0.74
   6   8  -4    9.05    0.58
  -6   8   4    8.70    0.75
  -6   8   4    9.23    0.71
  -5  -8   4    5.55    0.46
   5  -8  -4    5.78    0.57
   5  -8  -4    6.27    0.85
  -5  -8   4    4.71    0.81
  -5  -8   4    5.97    0.77
  -5   8   4    5.64    0.38
   5   8  -4    5.78    0.45
  -5   8   4    5.82    0.64
  -5   8   4    5.49    0.63
  -4  -8   4    0.23    0.30
   4  -8  -4    0.50    0.26
   4  -8  -4    0.39    0.27
  -4  -8   4    0.80    0.36
  -4  -8   4    0.85    0.19
   4   8  -4    0.68    0.12
  -4   8   4    0.92    0.27
  -4   8   4    0.47    0.15
  -4   8   4    0.46    0.24
   4   8  -4    0.30    0.17
   3  -8  -4    0.65    0.27
  -3  -8   4    0.90    0.39
   3  -8  -4    0.64    0.25
  -3  -8   4    0.58    0.33
  -3  -8   4    0.72    0.16
   3   8  -4    0.66    0.14
  -3   8   4    0.74    0.25
  -3   8   4    0.54    0.16
  -3   8   4    0.74    0.24
   3   8  -4    0.69    0.22
   2  -8  -4    4.50    0.61
  -2  -8   4    4.97    0.24
  -2  -8   4    5.73    0.71
   2  -8  -4    5.35    0.68
  -2  -8   4    5.34    0.66
   2  -8  -4    4.60    0.42
   2   8  -4    5.05    0.30
   2   8  -4    5.35    0.43
  -2   8   4    4.63    0.48
  -2   8   4    5.02    0.35
  -2   8   4    4.19    0.48
  -1  -8   4   16.23    0.97
   1  -8  -4   16.55    0.95
  -1  -8   4   16.63    0.86
   1  -8  -4   15.56    0.77
   1  -8  -4   16.60    0.91
   1   8  -4   15.56    0.58
   1   8  -4   16.65    0.74
  -1   8   4   16.24    0.79
  -1   8   4   16.84    0.66
  -1   8   4   14.70    0.68
   0  -8   4   40.72    1.24
   0  -8  -4   39.94    1.52
   0  -8  -4   39.45    1.39
   0  -8  -4   40.44    1.31
   0  -8   4   40.84    1.53
   0   8   4   39.13    1.12
   0   8  -4   42.34    1.09
   0   8  -4   42.92    1.26
   0   8   4   40.84    1.19
   1  -8   4   10.58    0.81
   1  -8   4    9.53    0.50
  -1  -8  -4    8.40    0.60
  -1  -8  -4    9.15    0.65
  -1  -8  -4    9.02    0.72
  -1   8  -4    9.12    0.57
  -1   8  -4    9.46    0.31
   1   8   4   10.21    0.55
   1   8   4    9.62    0.55
  -1   8  -4    9.59    0.53
   2  -8   4    0.17    0.30
   2  -8   4    0.32    0.10
  -2  -8  -4    0.08    0.23
  -2  -8  -4    0.42    0.26
  -2  -8  -4    0.20    0.18
   2   8   4    0.20    0.16
   2   8   4    0.12    0.15
  -2   8  -4    0.27    0.15
  -2   8  -4    0.38    0.15
  -2   8  -4    0.29    0.18
   3  -8   4    9.57    0.77
   3  -8   4    8.95    0.32
  -3  -8  -4    9.61    0.83
  -3  -8  -4    8.63    0.63
  -3  -8  -4    7.92    0.62
  -3  -8  -4    8.55    0.56
  -3   8  -4    8.14    0.59
   3   8   4    8.11    0.55
   3   8   4    9.17    0.59
  -3   8  -4    9.76    0.63
  -3   8  -4    8.60    0.49
  -4  -8  -4    0.37    0.29
  -4  -8  -4    1.42    0.31
  -4  -8  -4    0.91    0.35
   4  -8   4    1.18    0.41
  -4  -8  -4    0.97    0.34
   4   8   4    0.91    0.27
   4   8   4    1.15    0.31
  -4   8  -4    1.16    0.31
  -4   8  -4    0.80    0.27
  -4   8  -4    1.01    0.28
   5  -8   4   49.95    1.70
  -5  -8  -4   46.02    1.96
  -5  -8  -4   47.84    1.47
  -5  -8  -4   45.04    1.75
  -5  -8  -4   48.01    1.51
   5   8   4   49.76    1.56
  -5   8  -4   49.00    1.50
  -5   8  -4   47.49    1.62
  -5   8  -4   48.16    1.59
   5   8   4   46.71    1.51
   6  -8   4   31.67    1.34
  -6  -8  -4   33.26    1.56
  -6  -8  -4   33.51    1.73
  -6  -8  -4   31.88    1.25
  -6   8  -4   32.59    1.33
  -6   8  -4   32.28    1.40
  -6   8  -4   31.20    1.30
   6   8   4   30.92    1.27
   6   8   4   34.44    1.31
  -7  -8  -4    0.09    0.22
  -7  -8  -4    0.28    0.20
  -7  -8  -4    0.33    0.43
  -7   8  -4    0.13    0.19
  -7   8  -4    0.51    0.39
   7   8   4    0.43    0.29
   7   8   4    0.52    0.27
  -7   8  -4   -0.11    0.20
  -8  -8  -4    0.26    0.18
  -8  -8  -4    0.87    0.33
  -8  -8  -4    1.55    0.61
  -8   8  -4    0.66    0.32
  -8   8  -4    0.21    0.40
   8   8   4    0.35    0.29
   8   8   4    0.41    0.25
  -8   8  -4    0.61    0.25
  -9  -8  -4   -0.02    0.20
  -9  -8  -4   -0.10    0.38
  -9   8  -4    0.04    0.22
  -9   8  -4    0.16    0.34
   9   8   4   -0.18    0.26
 -10  -8  -4    0.57    0.48
 -10  -8  -4    0.76    0.34
 -10   8  -4    0.06    0.25
  10   8   4   -0.28    0.23
 -10   8  -4    0.04    0.34
 -11  -9   4   -0.60    0.45
 -11   9   4    0.35    0.60
 -11   9   4    0.53    0.24
 -10  -9   4   -0.19    0.67
 -10  -9   4    1.12    0.36
  10  -9  -4    0.04    0.20
 -10   9   4    0.60    0.25
 -10   9   4   -0.53    0.45
  -9  -9   4   -0.28    0.60
   9  -9  -4    0.17    0.26
  -9  -9   4    0.61    0.25
  -9   9   4   -0.22    0.18
  -9   9   4    0.22    0.43
  -8  -9   4   -0.35    0.34
  -8  -9   4   -0.17    0.54
  -8  -9   4    0.28    0.20
   8  -9  -4    0.07    0.20
   8   9  -4   -0.03    0.16
  -8   9   4   -0.13    0.38
  -8   9   4    0.37    0.27
   7  -9  -4    1.93    0.48
   7  -9  -4    2.00    0.55
  -7  -9   4    2.26    0.59
  -7  -9   4    1.42    0.33
  -7  -9   4    1.72    0.61
  -7   9   4    2.25    0.52
   7   9  -4    1.39    0.32
  -7   9   4    1.71    0.52
  -7   9   4    1.45    0.42
   6  -9  -4    0.25    0.28
  -6  -9   4    0.09    0.46
  -6  -9   4    0.36    0.20
  -6  -9   4    0.19    0.35
   6  -9  -4    0.12    0.24
   6   9  -4    0.56    0.24
  -6   9   4    0.38    0.30
  -6   9   4    0.53    0.29
  -6   9   4    0.02    0.23
  -5  -9   4    1.51    0.48
  -5  -9   4    1.13    0.50
   5  -9  -4    1.03    0.33
   5  -9  -4    1.12    0.38
  -5  -9   4    0.94    0.25
  -5   9   4    0.79    0.30
  -5   9   4    1.24    0.36
   5   9  -4    0.88    0.26
  -5   9   4    1.12    0.23
  -4  -9   4    0.37    0.33
  -4  -9   4    0.24    0.25
   4  -9  -4    0.08    0.16
  -4  -9   4    0.10    0.10
   4  -9  -4    0.24    0.21
  -4   9   4    0.10    0.18
  -4   9   4    0.00    0.11
   4   9  -4    0.06    0.11
  -4   9   4    0.07    0.16
  -3  -9   4    7.78    0.77
   3  -9  -4    6.70    0.65
  -3  -9   4    7.85    0.40
   3  -9  -4    7.69    0.72
  -3  -9   4    7.35    0.76
   3   9  -4    7.65    0.37
  -3   9   4    7.57    0.57
  -3   9   4    8.25    0.48
  -3   9   4    8.72    0.60
   3   9  -4    6.63    0.49
   2  -9  -4   12.33    0.87
   2  -9  -4   14.28    0.74
   2  -9  -4   12.76    0.86
  -2  -9   4   13.71    0.91
  -2  -9   4   12.93    0.41
  -2  -9   4   13.36    0.96
  -2   9   4   13.72    0.74
  -2   9   4   12.44    0.60
  -2   9   4   12.44    0.67
   2   9  -4   12.95    0.52
   2   9  -4   10.97    0.64
  -1  -9   4    3.01    0.57
   1  -9  -4    3.31    0.55
   1  -9  -4    2.55    0.40
  -1  -9   4    3.56    0.53
   1  -9  -4    2.91    0.53
   1   9  -4    3.25    0.42
  -1   9   4    3.04    0.36
  -1   9   4    3.13    0.45
  -1   9   4    2.79    0.38
   1   9  -4    3.59    0.38
   0  -9   4   43.78    1.69
   0  -9   4   46.68    1.41
   0  -9  -4   45.36    1.60
   0  -9  -4   44.42    1.43
   0  -9  -4   45.65    1.71
   0   9  -4   45.77    1.38
   0   9   4   45.90    1.28
   0   9   4   47.49    1.33
   0   9  -4   46.64    1.23
   0   9   4   44.32    1.44
  -1  -9  -4    3.34    0.55
   1  -9   4    3.34    0.40
   1  -9   4    4.06    0.68
  -1  -9  -4    2.13    0.47
  -1  -9  -4    2.49    0.42
   1   9   4    3.95    0.45
   1   9   4    3.52    0.43
  -1   9  -4    2.82    0.19
  -1   9  -4    2.27    0.38
  -1   9  -4    3.51    0.44
  -2  -9  -4    2.25    0.52
  -2  -9  -4    3.23    0.54
   2  -9   4    1.82    0.51
  -2  -9  -4    2.43    0.44
   2  -9   4    2.46    0.25
  -2   9  -4    1.97    0.37
  -2   9  -4    3.06    0.44
   2   9   4    3.20    0.43
   2   9   4    2.45    0.38
  -2   9  -4    2.32    0.27
  -3  -9  -4    6.59    0.64
  -3  -9  -4    6.88    0.72
  -3  -9  -4    6.93    0.62
   3  -9   4    7.29    0.86
  -3   9  -4    6.54    0.55
   3   9   4    7.75    0.58
   3   9   4    6.66    0.53
  -3   9  -4    7.94    0.61
  -3   9  -4    7.48    0.47
  -4  -9  -4   14.73    0.88
  -4  -9  -4   14.08    0.93
  -4  -9  -4   14.04    1.08
  -4  -9  -4   16.65    0.84
   4  -9   4   14.56    0.98
  -4   9  -4   15.46    0.87
  -4   9  -4   14.66    0.73
   4   9   4   16.01    0.83
   4   9   4   15.35    0.83
  -4   9  -4   15.05    0.86
  -5  -9  -4   11.99    1.02
  -5  -9  -4   14.50    0.82
   5  -9   4   14.60    0.98
  -5  -9  -4   14.65    1.00
  -5  -9  -4   14.61    0.86
   5   9   4   11.98    0.79
   5   9   4   14.84    0.85
  -5   9  -4   14.03    0.89
  -5   9  -4   13.76    0.84
  -5   9  -4   13.35    0.80
  -6  -9  -4    5.31    0.77
  -6  -9  -4    4.00    0.80
   6  -9   4    5.29    0.72
  -6  -9  -4    5.51    0.64
  -6   9  -4    4.51    0.67
  -6   9  -4    5.59    0.70
   6   9   4    5.07    0.64
   6   9   4    4.93    0.64
  -6   9  -4    3.73    0.60
  -7  -9  -4    6.32    1.04
  -7  -9  -4    4.73    0.80
  -7  -9  -4    5.66    0.68
  -7   9  -4    5.74    0.70
   7   9   4    5.10    0.67
  -7   9  -4    5.71    0.78
  -7   9  -4    7.02    0.83
   7   9   4    6.23    0.72
  -8  -9  -4    4.07    0.85
  -8  -9  -4    3.07    0.67
  -8   9  -4    3.78    0.67
  -8   9  -4    4.11    0.72
   8   9   4    3.40    0.58
  -8   9  -4    3.15    0.52
  -9  -9  -4    0.39    0.34
  -9  -9  -4    1.14    0.58
  -9   9  -4    0.19    0.25
   9   9   4    0.00    0.27
  -9   9  -4    1.08    0.50
 -10  -9  -4    0.72    0.52
 -10  -9  -4    0.06    0.26
  10   9   4   -0.19    0.25
 -10   9  -4    0.29    0.42
 -10   9  -4    0.59    0.31
 -10 -10   4   -0.68    0.59
  10 -10  -4    0.87    0.41
 -10  10   4    0.23    0.50
 -10  10   4    0.27    0.21
   9 -10  -4    0.89    0.35
  -9 -10   4    0.59    0.24
  -9 -10   4   -0.24    0.59
  -9  10   4    0.07    0.43
  -9  10   4    0.60    0.33
  -8 -10   4   -0.05    0.45
  -8 -10   4    0.73    0.66
   8 -10  -4    1.82    0.52
  -8  10   4    0.44    0.30
   8  10  -4    0.54    0.24
  -8  10   4    0.16    0.41
   7 -10  -4    0.53    0.29
   7 -10  -4    0.09    0.17
  -7 -10   4    0.45    0.47
  -7 -10   4    0.67    0.23
  -7 -10   4   -0.28    0.41
  -7  10   4   -0.07    0.18
   7  10  -4    0.03    0.18
  -7  10   4   -0.05    0.32
  -7  10   4    0.05    0.25
   6 -10  -4    0.02    0.17
  -6 -10   4    0.54    0.19
  -6 -10   4    0.05    0.37
   6 -10  -4    0.36    0.24
  -6 -10   4   -0.13    0.30
  -6  10   4   -0.12    0.22
   6  10  -4    0.34    0.24
  -6  10   4    0.32    0.30
  -6  10   4    0.12    0.28
  -5 -10   4    1.77    0.31
   5 -10  -4    1.64    0.42
  -5 -10   4    3.12    0.65
   5 -10  -4    2.52    0.60
  -5 -10   4    2.07    0.66
  -5  10   4    3.01    0.40
  -5  10   4    1.83    0.42
   5  10  -4    2.43    0.42
  -5  10   4    2.25    0.46
   4 -10  -4    7.14    0.68
  -4 -10   4    7.02    0.92
  -4 -10   4    6.40    0.89
  -4 -10   4    6.60    0.44
   4 -10  -4    8.04    0.78
  -4  10   4    6.55    0.47
  -4  10   4    7.10    0.62
  -4  10   4    6.04    0.55
   4  10  -4    7.32    0.57
  -3 -10   4    1.07    0.20
   3 -10  -4    0.72    0.30
   3 -10  -4    0.73    0.31
  -3 -10   4    1.42    0.52
  -3 -10   4    0.64    0.44
   3  10  -4    0.79    0.19
  -3  10   4    0.58    0.27
  -3  10   4    0.90    0.22
  -3  10   4    0.92    0.28
   3  10  -4    0.74    0.25
   2 -10  -4   18.85    0.90
   2 -10  -4   18.37    1.12
  -2 -10   4   20.56    1.25
  -2 -10   4   20.91    1.16
   2 -10  -4   20.80    1.15
  -2  10   4   20.58    0.93
  -2  10   4   22.00    0.93
   2  10  -4   21.05    0.92
   2  10  -4   19.45    0.69
  -2  10   4   20.33    0.82
   1 -10  -4    0.79    0.25
   1 -10  -4    0.82    0.36
  -1 -10   4    1.79    0.53
  -1 -10   4    1.40    0.39
   1 -10  -4    1.21    0.38
  -1  10   4    0.83    0.24
   1  10  -4    1.17    0.24
  -1  10   4    1.28    0.32
   1  10  -4    0.53    0.20
  -1  10   4    1.52    0.31
   0 -10  -4   -0.11    0.12
   0 -10  -4    0.17    0.26
   0 -10  -4    0.01    0.16
   0 -10   4    0.06    0.17
   0 -10   4    0.42    0.42
   0  10  -4    0.01    0.17
   0  10   4    0.27    0.17
   0  10  -4    0.02    0.15
   0  10   4    0.01    0.13
   0  10   4    0.09    0.18
   1 -10   4    1.31    0.47
   1 -10   4    1.22    0.28
  -1 -10  -4    0.57    0.34
  -1 -10  -4    0.53    0.28
  -1 -10  -4    1.58    0.36
  -1  10  -4    1.82    0.34
  -1  10  -4    0.96    0.29
   1  10   4    0.99    0.25
   1  10   4    1.21    0.30
  -2 -10  -4   16.01    1.11
   2 -10   4   16.36    1.13
  -2 -10  -4   18.71    1.04
  -2 -10  -4   16.17    0.94
   2 -10   4   19.01    0.76
   2  10   4   17.00    0.83
  -2  10  -4   17.21    0.89
  -2  10  -4   19.30    0.87
   2  10   4   17.59    0.83
   3 -10   4   21.36    1.22
  -3 -10  -4   23.50    1.38
  -3 -10  -4   24.89    1.20
  -3 -10  -4   22.88    1.15
  -3  10  -4   20.92    1.00
   3  10   4   25.59    1.06
  -3  10  -4   25.04    1.11
   3  10   4   23.27    1.00
  -3  10  -4   23.52    0.82
  -4 -10  -4    7.83    0.72
  -4 -10  -4    6.88    0.94
  -4 -10  -4    7.06    0.68
   4 -10   4    8.27    0.81
  -4  10  -4    8.25    0.68
   4  10   4    8.74    0.67
   4  10   4    7.25    0.59
  -4  10  -4    7.70    0.66
  -4  10  -4    7.47    0.56
  -5 -10  -4    0.44    0.38
  -5 -10  -4    0.65    0.31
   5 -10   4    0.17    0.26
  -5 -10  -4    0.57    0.33
  -5  10  -4   -0.07    0.19
  -5  10  -4    0.00    0.21
  -5  10  -4   -0.24    0.26
   5  10   4    0.21    0.24
   5  10   4    0.20    0.20
   6 -10   4    0.47    0.24
  -6 -10  -4   -0.10    0.12
  -6 -10  -4    0.14    0.23
  -6 -10  -4   -0.30    0.17
   6  10   4   -0.45    0.17
  -6  10  -4   -0.29    0.16
  -6  10  -4   -0.22    0.13
   6  10   4   -0.03    0.21
  -6  10  -4   -0.07    0.23
  -7 -10  -4    3.93    0.83
  -7 -10  -4    3.81    0.68
  -7 -10  -4    3.57    0.52
   7  10   4    3.41    0.57
  -7  10  -4    3.91    0.59
  -7  10  -4    4.01    0.67
   7  10   4    3.74    0.61
  -7  10  -4    4.16    0.67
  -8 -10  -4    2.15    0.57
  -8 -10  -4    1.77    0.67
  -8  10  -4    2.72    0.56
  -8  10  -4    2.95    0.65
  -8  10  -4    2.03    0.44
   8  10   4    2.89    0.57
  -9 -10  -4    0.94    0.54
  -9 -10  -4    0.15    0.25
   9  10   4    0.07    0.28
  -9  10  -4    0.56    0.29
 -10 -10  -4    0.68    0.38
 -10 -10  -4   -0.15    0.20
 -10  10  -4    0.04    0.27
  10  10   4   -0.22    0.27
 -10 -11   4   -0.60    0.44
  10 -11  -4    0.75    0.38
 -10  11   4    0.31    0.25
 -10  11   4    0.69    0.57
  -9 -11   4    0.06    0.53
   9 -11  -4    0.75    0.40
  -9  11   4    0.30    0.28
  -9  11   4    0.22    0.52
  -8 -11   4    0.13    0.49
  -8 -11   4   -0.06    0.58
   8 -11  -4    0.71    0.35
  -8  11   4   -0.15    0.44
   8  11  -4    1.11    0.35
  -8  11   4    0.79    0.32
  -7 -11   4   -0.25    0.40
   7 -11  -4    0.36    0.30
  -7 -11   4   -0.03    0.38
   7  11  -4    0.18    0.23
  -7  11   4   -0.31    0.31
  -7  11   4   -0.30    0.24
  -6 -11   4    2.25    0.69
  -6 -11   4    1.71    0.69
   6 -11  -4    1.78    0.52
   6 -11  -4    2.46    0.53
  -6  11   4    1.79    0.49
  -6  11   4    1.86    0.48
   6  11  -4    1.51    0.38
  -6  11   4    2.20    0.50
  -5 -11   4    3.03    0.70
  -5 -11   4    2.44    0.68
   5 -11  -4    2.52    0.55
   5 -11  -4    3.00    0.64
  -5  11   4    1.74    0.40
   5  11  -4    2.86    0.47
  -5  11   4    2.27    0.37
  -5  11   4    2.67    0.51
   4 -11  -4    6.94    0.71
  -4 -11   4    9.36    1.11
   4 -11  -4    7.23    0.93
  -4 -11   4    8.01    1.06
  -4  11   4    8.61    0.57
  -4  11   4    7.52    0.63
   4  11  -4    7.22    0.61
  -4  11   4    8.38    0.68
   3 -11  -4    5.45    0.82
   3 -11  -4    5.33    0.77
  -3 -11   4    4.04    0.79
  -3 -11   4    5.29    0.83
  -3  11   4    4.44    0.48
   3  11  -4    5.60    0.62
   3  11  -4    4.75    0.36
  -3  11   4    4.95    0.59
  -3  11   4    4.24    0.56
   2 -11  -4    8.08    0.75
  -2 -11   4    9.32    0.96
   2 -11  -4    9.05    0.80
  -2 -11   4    8.03    0.80
   2  11  -4    8.35    0.63
  -2  11   4    8.71    0.64
   2  11  -4    8.36    0.48
  -2  11   4    7.78    0.54
  -2  11   4    7.75    0.60
   1 -11  -4    2.53    0.54
  -1 -11   4    1.06    0.53
  -1 -11   4    1.60    0.42
   1 -11  -4    2.09    0.50
   1 -11  -4    1.89    0.38
   1  11  -4    1.12    0.30
   1  11  -4    2.12    0.34
  -1  11   4    2.03    0.38
  -1  11   4    2.19    0.41
  -1  11   4    1.88    0.35
   0 -11   4    4.39    0.58
   0 -11   4    4.44    0.75
   0 -11  -4    3.29    0.60
   0 -11  -4    3.28    0.61
   0 -11  -4    3.97    0.53
   0  11  -4    3.97    0.53
   0  11  -4    4.02    0.47
   0  11   4    3.91    0.48
   0  11   4    4.99    0.56
   0  11   4    3.87    0.55
  -1 -11  -4    3.16    0.64
   1 -11   4    3.71    0.70
   1 -11   4    3.34    0.47
  -1 -11  -4    3.74    0.64
  -1 -11  -4    4.08    0.57
   1  11   4    3.14    0.44
   1  11   4    3.28    0.48
  -1  11  -4    4.40    0.52
  -1  11  -4    3.62    0.52
   2 -11   4    4.16    0.39
  -2 -11  -4    3.71    0.56
  -2 -11  -4    4.16    0.69
   2 -11   4    3.45    0.76
  -2 -11  -4    3.75    0.69
   2  11   4    2.87    0.44
  -2  11  -4    2.87    0.48
   2  11   4    4.04    0.53
  -2  11  -4    3.33    0.50
  -3 -11  -4   -0.09    0.21
   3 -11   4    0.21    0.32
  -3 -11  -4    0.36    0.37
  -3 -11  -4    0.33    0.23
   3  11   4   -0.24    0.15
  -3  11  -4    0.19    0.25
   3  11   4    0.16    0.20
  -3  11  -4   -0.04    0.14
   4 -11   4    8.18    0.99
  -4 -11  -4    5.39    0.74
  -4 -11  -4    6.45    0.97
  -4 -11  -4    6.84    0.71
  -4  11  -4    7.17    0.76
   4  11   4    7.33    0.60
   4  11   4    6.01    0.68
  -4  11  -4    7.38    0.81
  -5 -11  -4    0.43    0.38
   5 -11   4    1.23    0.41
  -5 -11  -4    0.32    0.25
  -5  11  -4    0.27    0.21
   5  11   4    0.45    0.27
  -5  11  -4    0.39    0.22
   5  11   4    0.49    0.29
   6 -11   4    0.72    0.25
  -6 -11  -4    0.89    0.38
  -6 -11  -4    1.08    0.48
   6  11   4    0.67    0.27
  -6  11  -4    0.55    0.33
   6  11   4    0.53    0.30
  -6  11  -4    0.82    0.31
  -7 -11  -4    1.38    0.41
  -7 -11  -4    0.88    0.50
   7 -11   4    1.92    0.50
  -7  11  -4    0.81    0.31
  -7  11  -4    1.48    0.46
   7  11   4    1.05    0.38
  -8 -11  -4    1.71    0.47
  -8 -11  -4    2.22    0.65
  -8  11  -4    2.26    0.51
   8  11   4    1.88    0.46
  -8  11  -4    1.86    0.43
  -9 -11  -4    0.63    0.38
  -9 -11  -4    0.89    0.31
  -9  11  -4    0.81    0.34
   9  11   4   -0.12    0.27
  10 -12  -4    0.13    0.23
 -10  12   4    0.61    0.62
 -10  12   4    0.48    0.28
   9 -12  -4    0.91    0.38
  -9 -12   4    0.07    0.70
  -9  12   4    0.14    0.50
  -9  12   4    0.13    0.29
  -8 -12   4    0.59    0.56
  -8 -12   4   -0.14    0.50
   8 -12  -4    0.90    0.38
   8  12  -4    0.53    0.28
  -8  12   4    0.46    0.35
  -8  12   4   -0.40    0.41
   7 -12  -4    0.64    0.33
  -7 -12   4   -0.61    0.39
  -7 -12   4    0.17    0.45
  -7  12   4   -0.48    0.30
  -7  12   4    0.06    0.28
   7  12  -4    0.30    0.24
   6 -12  -4    0.48    0.28
   6 -12  -4    0.16    0.22
  -6 -12   4    0.04    0.44
  -6 -12   4    0.45    0.56
  -6  12   4    0.09    0.24
   6  12  -4    0.12    0.20
  -6  12   4    0.19    0.28
  -6  12   4    0.34    0.31
  -5 -12   4    0.87    0.59
   5 -12  -4    1.96    0.55
   5 -12  -4    2.05    0.50
  -5 -12   4    0.68    0.54
  -5  12   4    1.30    0.29
  -5  12   4    1.34    0.42
  -5  12   4    1.08    0.38
   5  12  -4    1.21    0.36
   4 -12  -4    0.07    0.25
   4 -12  -4    0.37    0.26
  -4 -12   4    0.56    0.39
  -4 -12   4   -0.34    0.40
  -4  12   4    0.16    0.23
   4  12  -4   -0.01    0.20
  -4  12   4    0.05    0.22
  -4  12   4    0.41    0.20
  -3 -12   4    4.02    0.83
   3 -12  -4    4.93    0.81
  -3 -12   4    5.32    0.87
   3 -12  -4    5.47    0.80
  -3  12   4    5.03    0.55
   3  12  -4    4.03    0.55
  -3  12   4    4.65    0.64
  -3  12   4    4.37    0.56
   2 -12  -4    3.92    0.73
  -2 -12   4    3.48    0.80
   2 -12  -4    4.51    0.73
  -2 -12   4    3.62    0.69
  -2  12   4    3.83    0.56
   2  12  -4    2.77    0.48
  -2  12   4    2.68    0.43
   2  12  -4    3.55    0.42
  -2  12   4    3.50    0.52
   1 -12  -4    6.09    0.86
   1 -12  -4    6.37    0.56
   1 -12  -4    6.62    0.90
  -1 -12   4    5.77    0.96
  -1 -12   4    6.08    0.78
  -1  12   4    6.11    0.52
   1  12  -4    6.86    0.60
  -1  12   4    6.70    0.59
  -1  12   4    6.15    0.57
   1  12  -4    6.40    0.50
   0 -12  -4   -0.20    0.11
   0 -12   4   -0.01    0.15
   0 -12   4   -0.07    0.50
   0 -12  -4   -0.06    0.24
   0 -12  -4   -0.27    0.28
   0  12  -4    0.26    0.20
   0  12   4   -0.06    0.17
   0  12   4   -0.04    0.19
   0  12   4   -0.14    0.16
   0  12  -4   -0.21    0.15
   1 -12   4   22.61    1.04
  -1 -12  -4   21.95    1.35
  -1 -12  -4   22.86    1.11
   1 -12   4   22.23    1.38
  -1 -12  -4   19.87    1.23
  -1  12  -4   20.87    1.07
   1  12   4   20.91    0.96
   1  12   4   22.80    1.03
  -1  12  -4   22.92    1.00
  -2 -12  -4    3.60    0.55
   2 -12   4    3.04    0.72
  -2 -12  -4    3.23    0.65
  -2 -12  -4    3.50    0.72
  -2  12  -4    2.94    0.54
  -2  12  -4    2.63    0.48
   2  12   4    2.97    0.48
   2  12   4    3.44    0.50
  -3 -12  -4    1.00    0.45
  -3 -12  -4    0.62    0.29
   3 -12   4    1.02    0.44
[truncated: 3,361,321 more chars]
