# Supplementary material for: Crystal structure and theoretical studies of two π-conjugated fused-ring chalcones: (E)-1-(anthra­cen-9-yl)-3-(9-ethyl-9H-carbazol-3-yl)prop-2-en-1-one and (E)-1-(anthracen-9-yl)-3-[4-(9H-carbazol-9-yl)phen­yl]prop-2-en-1-one
Source: Acta Crystallogr E Crystallogr Commun. 2018 Aug 21;74(Pt 9):1302–8. doi: 10.1107/S2056989018011131 (PMC6127721; doi:10.1107/S2056989018011131)
Supplement: Supplementary file 2 [file e-74-01302-mo_DA20_0msup2.hkl]

data_mo_DA20_0m                                                                 
_shelx_title ' a_a.res in P2(1)/c'                                              
_shelx_refln_list_code          4                                               
_shelx_F_calc_maximum      170.03                                               
_exptl_crystal_F_000       896.00                                               
_reflns_d_resolution_high  0.7432                                               
                                                                                
loop_                                                                           
 _space_group_symop_operation_xyz                                               
 'x, y, z'                                                                      
 '-x, y+1/2, -z+1/2'                                                            
 '-x, -y, -z'                                                                   
 'x, -y-1/2, z-1/2'                                                             
                                                                                
_cell_length_a     9.3038                                                       
_cell_length_b    15.0166                                                       
_cell_length_c    16.1170                                                       
_cell_angle_alpha  90.000                                                       
_cell_angle_beta   99.286                                                       
_cell_angle_gamma  90.000                                                       
                                                                                
_shelx_F_squared_multiplier     1.000                                           
                                                                                
loop_                                                                           
 _refln_index_h                                                                 
 _refln_index_k                                                                 
 _refln_index_l                                                                 
 _refln_F_squared_calc                                                          
 _refln_F_squared_meas                                                          
 _refln_F_squared_sigma                                                         
 _refln_observed_status                                                         
   1   0   0       1982.85       1733.99         7.98 o                         
   2   0   0       5640.54       5677.45        33.11 o                         
   3   0   0       8539.81       8386.24        48.95 o                         
   4   0   0       2600.98       2884.44        21.84 o                         
   5   0   0         98.18         99.06         4.28 o                         
   6   0   0         56.43         84.83         5.20 o                         
   7   0   0         60.68         76.52         5.37 o                         
   8   0   0          7.70          1.67         4.46 o                         
   9   0   0         13.17         12.00         5.64 o                         
  10   0   0          1.64         -0.96         4.16 o                         
  11   0   0          0.14          7.51         8.66 o                         
  12   0   0          8.07         31.47        15.02 o                         
   1   1   0       5306.29       4863.49        15.80 o                         
   2   1   0       2361.95       2353.74        11.94 o                         
   3   1   0        350.48        304.35         3.52 o                         
   4   1   0          2.09          4.55         0.89 o                         
   5   1   0        581.25        632.17         6.57 o                         
   6   1   0        336.69        368.91         5.43 o                         
   7   1   0         63.15         76.19         3.60 o                         
   8   1   0          0.36         -0.86         1.73 o                         
   9   1   0         86.57        101.37         8.78 o                         
  10   1   0          1.51          8.18         4.48 o                         
  11   1   0          3.26          9.86         8.16 o                         
  12   1   0         13.07         50.82        29.60 o                         
   0   2   0       6024.17       5702.54        31.97 o                         
   1   2   0       2704.59       2703.59        11.62 o                         
   2   2   0       4528.31       4769.91        21.72 o                         
   3   2   0         27.92         28.24         1.48 o                         
   4   2   0          1.60         -0.05         0.70 o                         
   5   2   0         50.37         72.52         2.80 o                         
   6   2   0        172.78        193.18         4.04 o                         
   7   2   0         11.48         12.15         1.71 o                         
   8   2   0         59.37         54.54         4.82 o                         
   9   2   0         37.24         35.28         4.96 o                         
  10   2   0         13.30         18.94         7.39 o                         
  11   2   0          6.16          3.96         4.88 o                         
  12   2   0         21.61         35.21        12.85 o                         
   1   3   0        848.25        922.69         6.61 o                         
   2   3   0      10603.49      10711.32        44.86 o                         
   3   3   0        486.68        485.97         5.15 o                         
   4   3   0       1738.45       1838.21        13.19 o                         
   5   3   0         79.16         85.40         3.34 o                         
   6   3   0          0.97         -0.28         1.03 o                         
   7   3   0        189.65        189.28         4.72 o                         
   8   3   0        270.10        264.72         6.29 o                         
   9   3   0          0.65          1.50         3.10 o                         
  10   3   0          5.96         10.75        11.13 o                         
  11   3   0          7.00          2.18         7.33 o                         
  12   3   0         31.83         24.66         9.55 o                         
   0   4   0        309.46        324.86         6.09 o                         
   1   4   0        220.62        218.55         3.19 o                         
   2   4   0       2343.67       2308.92        13.18 o                         
   3   4   0        135.29        122.74         2.58 o                         
   4   4   0       1161.57       1282.85        10.29 o                         
   5   4   0         15.95         14.76         1.69 o                         
   6   4   0          8.18          8.56         1.57 o                         
   7   4   0        111.38        108.64         4.36 o                         
   8   4   0          0.28          0.44         1.87 o                         
   9   4   0         36.10         35.71         5.34 o                         
  10   4   0         33.56         32.51         8.21 o                         
  11   4   0          7.92         12.22         5.68 o                         
  12   4   0          6.22          5.53         7.65 o                         
   1   5   0       2567.65       2377.71        14.46 o                         
   2   5   0        180.79        192.51         3.52 o                         
   3   5   0        948.70       1054.33         8.75 o                         
   4   5   0        574.29        610.57         6.56 o                         
   5   5   0         49.38         47.64         2.77 o                         
   6   5   0         38.47         34.50         3.13 o                         
   7   5   0        424.90        413.71         7.42 o                         
   8   5   0          7.65          6.15         2.71 o                         
   9   5   0         12.25          6.72         4.21 o                         
  10   5   0          7.52         12.16         6.45 o                         
  11   5   0          3.85          5.33         9.50 o                         
   0   6   0        963.14       1013.92        10.96 o                         
   1   6   0        679.40        589.43         7.54 o                         
   2   6   0       1049.80       1096.09         9.54 o                         
   3   6   0          4.32          3.78         1.59 o                         
   4   6   0        554.13        522.37         6.27 o                         
   5   6   0        282.16        283.38         4.90 o                         
   6   6   0        175.21        164.27         4.41 o                         
   7   6   0          7.33          5.44         1.89 o                         
   8   6   0         13.87         13.04         3.66 o                         
   9   6   0          5.02          2.05         4.05 o                         
  10   6   0          9.68         13.88         5.29 o                         
  11   6   0          6.28         10.33         5.96 o                         
   1   7   0        113.72        109.80         3.04 o                         
   2   7   0        119.38        101.46         3.35 o                         
   3   7   0        102.48        122.99         4.01 o                         
   4   7   0        325.34        313.70         5.69 o                         
   5   7   0          3.71          4.44         1.17 o                         
   6   7   0         91.61         87.00         3.92 o                         
   7   7   0          0.21          1.78         1.91 o                         
   8   7   0         85.07         82.24         6.69 o                         
   9   7   0          1.36          5.19         6.58 o                         
  10   7   0         10.00          5.74         6.09 o                         
  11   7   0          2.51         10.97         5.84 o                         
   0   8   0          5.29          2.29         1.25 o                         
   1   8   0       1744.16       1759.60        13.74 o                         
   2   8   0         37.53         42.33         2.55 o                         
   3   8   0       1071.77       1167.06        12.75 o                         
   4   8   0          2.34          0.84         1.30 o                         
   5   8   0        204.09        182.16         4.70 o                         
   6   8   0         39.72         35.06         2.89 o                         
   7   8   0         11.85         12.50         3.58 o                         
   8   8   0          0.91          0.93         2.63 o                         
   9   8   0         60.09         49.12         6.70 o                         
  10   8   0          0.00         -2.32         5.75 o                         
  11   8   0          0.56         -1.11         5.18 o                         
   1   9   0         15.56         14.48         1.71 o                         
   2   9   0         14.03         15.99         1.89 o                         
   3   9   0         90.44         79.09         3.76 o                         
   4   9   0         58.49         66.78         3.66 o                         
   5   9   0         94.00        101.27         4.37 o                         
   6   9   0          2.27          3.51         2.32 o                         
   7   9   0         37.76         39.36         4.23 o                         
   8   9   0          0.05          7.48         3.04 o                         
   9   9   0          3.83          1.42         3.50 o                         
  10   9   0          2.90          2.63        11.41 o                         
  11   9   0          8.26          3.90         6.09 o                         
   0  10   0         36.49         42.44         3.46 o                         
   1  10   0          1.86         -0.46         1.10 o                         
   2  10   0         16.05         13.72         1.97 o                         
   3  10   0         11.09          8.27         1.74 o                         
   4  10   0          3.39          4.00         1.66 o                         
   5  10   0         18.86         22.02         3.57 o                         
   6  10   0         49.23         42.45         4.27 o                         
   7  10   0         32.34         37.95         4.32 o                         
   8  10   0         13.18         19.27         4.08 o                         
   9  10   0          0.16         -1.01         7.64 o                         
  10  10   0          0.15          4.06        10.84 o                         
   1  11   0        210.83        200.81         4.81 o                         
   2  11   0          4.97          4.20         1.52 o                         
   3  11   0          0.01          0.09         1.40 o                         
   4  11   0          2.50          3.75         1.85 o                         
   5  11   0         60.22         60.92         4.83 o                         
   6  11   0         15.29         19.55         3.44 o                         
   7  11   0         18.94         20.79         4.36 o                         
   8  11   0         15.09         14.66         3.93 o                         
   9  11   0          2.35          5.38         6.63 o                         
  10  11   0          0.02          0.12         7.42 o                         
   0  12   0         26.81         15.67         3.61 o                         
   1  12   0        229.54        209.56         5.26 o                         
   2  12   0         79.08         77.54         4.16 o                         
   3  12   0        256.28        243.29         6.20 o                         
   4  12   0        135.53        136.44         6.08 o                         
   5  12   0         14.32          6.89         2.67 o                         
   6  12   0         36.35         29.32         4.08 o                         
   7  12   0          5.62          9.18         3.27 o                         
   8  12   0          0.13          2.28         3.66 o                         
   9  12   0          7.87         13.21         6.58 o                         
   1  13   0        866.90        863.09        15.23 o                         
   2  13   0        259.89        265.58        11.80 o                         
   3  13   0         22.17          8.25         2.83 o                         
   4  13   0          5.10          1.60         2.60 o                         
   5  13   0          7.09          8.00         3.46 o                         
   6  13   0         13.89         11.97         4.04 o                         
   7  13   0         64.44         49.97         7.51 o                         
   8  13   0          0.64          1.99         4.07 o                         
   9  13   0          0.57         -3.56         4.40 o                         
   0  14   0       1377.99       1362.65        25.65 o                         
   1  14   0         41.61         39.46         4.14 o                         
   2  14   0          0.01          2.98         2.26 o                         
   3  14   0         54.76         48.90         4.89 o                         
   4  14   0        104.43        103.65         7.63 o                         
   5  14   0          1.25          0.77         3.11 o                         
   6  14   0          4.12          2.65         3.77 o                         
   7  14   0         33.58         35.31         7.29 o                         
   8  14   0          0.54          0.08         7.63 o                         
   1  15   0        295.98        306.30         9.12 o                         
   2  15   0        115.37        103.92         6.50 o                         
   3  15   0         72.07         82.18         8.46 o                         
   4  15   0          9.33          9.99         3.53 o                         
   5  15   0          9.49         20.46         4.52 o                         
   6  15   0          1.45          3.57         3.35 o                         
   7  15   0         25.95         20.51         5.26 o                         
   8  15   0          5.89         30.60         5.66 o                         
   0  16   0         72.92         64.72         7.92 o                         
   1  16   0         41.03         57.61         5.21 o                         
   2  16   0         10.72          8.28         3.83 o                         
   3  16   0         54.76         60.50         6.69 o                         
   4  16   0          0.56          0.23         3.67 o                         
   5  16   0          8.14         13.97         4.78 o                         
   6  16   0          1.83          5.94         4.29 o                         
   7  16   0          2.63         12.39         6.71 o                         
   1  17   0          0.43          3.08         2.69 o                         
   2  17   0         67.48         64.07         6.49 o                         
   3  17   0        173.76        191.10        11.58 o                         
   4  17   0          4.25         13.03         3.84 o                         
   5  17   0          0.97          2.03         3.25 o                         
   6  17   0          5.63         12.89        10.46 o                         
   0  18   0          8.46         13.44         4.51 o                         
   1  18   0          0.86          4.58         4.50 o                         
   2  18   0         88.47         84.86         7.41 o                         
   3  18   0         14.11         14.69         4.37 o                         
   4  18   0         19.77         23.41         4.77 o                         
   5  18   0          1.17          7.65         4.86 o                         
   1  19   0         17.63         20.40         4.61 o                         
   2  19   0          0.00          5.27         3.73 o                         
   3  19   0          7.77         14.34         5.39 o                         
   4  19   0          1.32          5.71         5.33 o                         
   0  20   0          1.41         49.96        16.75 o                         
   1  20   0         13.08         25.35         8.14 o                         
 -12   1   1         20.33         16.15        10.68 o                         
 -11   1   1          2.19          1.86         6.80 o                         
 -10   1   1          2.23         -0.93         3.81 o                         
  -9   1   1        111.58        122.13         7.78 o                         
  -8   1   1         62.17         55.53         3.69 o                         
  -7   1   1         22.69         28.56         2.35 o                         
  -6   1   1        448.03        445.72         6.26 o                         
  -5   1   1         91.05         95.80         2.70 o                         
  -4   1   1          0.11          0.74         0.64 o                         
  -3   1   1        256.74        224.15         2.97 o                         
  -2   1   1        299.30        332.63         2.88 o                         
  -1   1   1       2841.93       2760.56        13.16 o                         
   0   1   1       1126.66        899.41        14.15 o                         
   1   1   1      18020.11      17352.22        64.66 o                         
   2   1   1       1836.73       1890.88         9.57 o                         
   3   1   1          2.59          4.97         0.81 o                         
   4   1   1       1727.94       1860.67        11.60 o                         
   5   1   1          2.60          7.63         1.16 o                         
   6   1   1        342.55        356.11         5.39 o                         
   7   1   1         71.24         66.28         3.19 o                         
   8   1   1        274.22        256.71         7.22 o                         
   9   1   1          2.18          3.10         3.17 o                         
  10   1   1         20.87         25.90         5.67 o                         
  11   1   1          0.88          3.17         4.23 o                         
  12   1   1          1.43          7.29         7.96 o                         
 -12   2   1          0.85         15.06         9.04 o                         
 -11   2   1          1.40          2.63         6.45 o                         
 -10   2   1          3.69          3.85         6.25 o                         
  -9   2   1         22.42         22.75         5.22 o                         
  -8   2   1        102.14        100.18         5.57 o                         
  -7   2   1          9.81          8.32         1.47 o                         
  -6   2   1         30.12         34.94         2.17 o                         
  -5   2   1         17.71         27.64         1.77 o                         
  -4   2   1         57.40         58.82         2.34 o                         
  -3   2   1          1.60          1.19         0.57 o                         
  -2   2   1       1479.96       1428.06         7.73 o                         
  -1   2   1       1163.28       1085.57         5.56 o                         
   0   2   1       1683.13       1625.80         8.58 o                         
   1   2   1         19.22         38.98         1.04 o                         
   2   2   1       8326.84       8064.83        34.29 o                         
   3   2   1        426.78        415.44         5.01 o                         
   4   2   1         17.81         16.75         1.45 o                         
   5   2   1        155.97        160.73         3.63 o                         
   6   2   1       1000.00       1019.41         9.49 o                         
   7   2   1         20.22         20.79         2.18 o                         
   8   2   1        618.89        627.86        11.86 o                         
   9   2   1          0.49          2.24         2.49 o                         
  10   2   1          0.03          2.36         6.17 o                         
  11   2   1         12.27         16.27         6.17 o                         
  12   2   1          0.20         19.00         8.55 o                         
 -12   3   1          4.78         22.31         8.67 o                         
 -11   3   1          1.15         -1.92         6.67 o                         
 -10   3   1          0.01         -1.10         4.17 o                         
  -9   3   1         31.53         24.29         5.55 o                         
  -8   3   1        146.43        154.88         5.42 o                         
  -7   3   1         82.03         73.56         3.31 o                         
  -6   3   1        177.36        165.19         3.77 o                         
  -5   3   1        745.29        829.63         8.31 o                         
  -4   3   1         20.78         26.02         1.69 o                         
  -3   3   1         28.93         36.64         1.70 o                         
  -2   3   1       1532.38       1530.06         9.15 o                         
  -1   3   1      13598.75      13010.57        55.36 o                         
   0   3   1         14.45         16.04         0.88 o                         
   1   3   1       5807.27       5876.49        24.70 o                         
   2   3   1      18179.52      17973.94        69.82 o                         
   3   3   1        674.71        657.50         6.51 o                         
   4   3   1         77.68         89.01         2.88 o                         
   5   3   1         51.07         61.06         3.17 o                         
   6   3   1          8.42          6.80         1.46 o                         
   7   3   1         32.29         31.92         2.75 o                         
   8   3   1         11.50          5.75         2.24 o                         
   9   3   1          0.41         -1.42         2.54 o                         
  10   3   1          1.24          2.02         3.94 o                         
  11   3   1          3.23          6.23        10.92 o                         
  12   3   1          0.19         11.29        21.08 o                         
 -12   4   1          0.90         10.14        15.19 o                         
 -11   4   1          6.81          6.99         4.78 o                         
 -10   4   1         16.74         19.43         5.92 o                         
  -9   4   1          0.29          4.00         4.59 o                         
  -8   4   1        386.78        409.97         8.94 o                         
  -7   4   1        225.22        228.93         5.06 o                         
  -6   4   1         74.66         88.43         3.78 o                         
  -5   4   1        153.28        152.04         4.42 o                         
  -4   4   1       2599.30       2735.19        16.73 o                         
  -3   4   1       2552.73       2519.24        14.01 o                         
  -2   4   1          2.57          1.21         0.64 o                         
  -1   4   1         59.75         54.26         1.72 o                         
   0   4   1        133.27        107.36         2.60 o                         
   1   4   1         15.81         24.58         1.44 o                         
   2   4   1       2972.68       2929.99        15.95 o                         
   3   4   1        285.27        271.21         3.79 o                         
   4   4   1        242.30        258.69         4.58 o                         
   5   4   1       1188.86       1330.04        11.93 o                         
   6   4   1         28.16         33.09         2.57 o                         
   7   4   1          2.94          4.31         1.80 o                         
   8   4   1        115.55        138.31         6.35 o                         
   9   4   1         12.92         10.01         5.27 o                         
  10   4   1         46.83         55.42         8.15 o                         
  11   4   1         22.15         44.74         7.16 o                         
 -12   5   1          0.38          3.73        17.42 o                         
 -11   5   1          6.71          4.33         8.04 o                         
 -10   5   1         23.50         29.06         6.07 o                         
  -9   5   1          0.09         -2.83         3.94 o                         
  -8   5   1         62.40         69.79         5.44 o                         
  -7   5   1        102.51         97.71         4.42 o                         
  -6   5   1         24.10         19.96         2.16 o                         
  -5   5   1          0.25         -0.32         0.92 o                         
  -4   5   1          2.47          2.67         0.91 o                         
  -3   5   1        129.44        124.55         3.04 o                         
  -2   5   1        199.93        203.63         3.48 o                         
  -1   5   1       1100.76       1090.76        10.22 o                         
   0   5   1        277.22        265.50         3.44 o                         
   1   5   1        709.95        717.17         6.72 o                         
   2   5   1        105.04        119.75         3.21 o                         
   3   5   1       1377.88       1391.93        10.57 o                         
   4   5   1       2070.29       2079.58        13.65 o                         
   5   5   1         46.16         49.72         2.90 o                         
   6   5   1         40.32         32.39         2.59 o                         
   7   5   1         44.90         45.27         3.87 o                         
   8   5   1         21.10         11.94         2.62 o                         
   9   5   1          4.88         -1.55         3.12 o                         
  10   5   1          6.80          6.55         4.40 o                         
  11   5   1          1.36         -0.07         6.44 o                         
 -11   6   1          0.33          1.69        13.25 o                         
 -10   6   1          9.69         16.38         5.39 o                         
  -9   6   1          0.97          3.80         4.38 o                         
  -8   6   1         28.07         29.01         4.38 o                         
  -7   6   1        100.49        109.96         4.92 o                         
  -6   6   1          0.08         -1.05         1.05 o                         
  -5   6   1         15.66         21.35         1.80 o                         
  -4   6   1         54.60         49.53         2.35 o                         
  -3   6   1         21.36         28.90         2.04 o                         
  -2   6   1        246.13        303.42         4.65 o                         
  -1   6   1        305.18        278.26         4.04 o                         
   0   6   1         14.25          9.74         1.03 o                         
   1   6   1       2024.94       1969.56        13.46 o                         
   2   6   1        287.54        349.82         5.14 o                         
   3   6   1        516.75        521.93         6.32 o                         
   4   6   1       1526.58       1594.86        11.91 o                         
   5   6   1         52.25         49.74         2.83 o                         
   6   6   1         35.80         36.79         2.71 o                         
   7   6   1        250.69        251.36         7.04 o                         
   8   6   1          4.55          2.17         1.91 o                         
   9   6   1         11.08          5.28         3.98 o                         
  10   6   1          6.73          4.57         6.54 o                         
  11   6   1          6.83         18.32         6.33 o                         
 -11   7   1          8.21         13.04        10.63 o                         
 -10   7   1          1.59         -2.47        11.09 o                         
  -9   7   1         51.78         39.72         5.10 o                         
  -8   7   1        119.14        125.98         7.83 o                         
  -7   7   1          6.15          3.98         2.06 o                         
  -6   7   1         91.53         84.02         3.57 o                         
  -5   7   1        321.62        330.94         5.39 o                         
  -4   7   1         61.41         69.98         3.32 o                         
  -3   7   1        347.00        360.61         5.66 o                         
  -2   7   1       2987.06       3209.33        19.97 o                         
  -1   7   1        388.10        401.64         5.26 o                         
   0   7   1         15.19         16.86         1.34 o                         
   1   7   1         94.72        117.85         3.14 o                         
   2   7   1       2213.08       2312.29        16.15 o                         
   3   7   1        432.92        423.50         6.31 o                         
   4   7   1          4.15          2.40         1.15 o                         
   5   7   1        116.04        119.44         3.71 o                         
   6   7   1        621.01        614.43         9.14 o                         
   7   7   1          0.44         -1.65         1.65 o                         
   8   7   1          5.66          2.03         2.83 o                         
   9   7   1          0.26         -1.46         4.22 o                         
  10   7   1          6.83         12.16         4.76 o                         
  11   7   1          8.23          2.46         6.42 o                         
 -11   8   1          0.48          2.95         5.54 o                         
 -10   8   1          1.68          8.03         8.29 o                         
  -9   8   1          9.29          9.42         5.29 o                         
  -8   8   1         23.16         13.85         4.24 o                         
  -7   8   1         19.74         15.23         2.84 o                         
  -6   8   1         52.32         57.50         3.67 o                         
  -5   8   1        134.83        123.50         4.27 o                         
  -4   8   1        143.97        142.65         4.18 o                         
  -3   8   1        230.41        245.21         4.91 o                         
  -2   8   1        236.99        234.21         4.69 o                         
  -1   8   1       2156.97       2232.21        15.14 o                         
   0   8   1          0.53          0.44         1.24 o                         
   1   8   1         86.12         93.69         3.35 o                         
   2   8   1          4.11          6.49         1.41 o                         
   3   8   1          1.97          2.12         1.30 o                         
   4   8   1        149.28        129.02         4.37 o                         
   5   8   1          7.77          8.64         1.52 o                         
   6   8   1         13.28         18.43         2.85 o                         
   7   8   1         11.88         14.05         2.68 o                         
   8   8   1         13.81          6.33         3.44 o                         
   9   8   1         19.71          4.11        10.01 o                         
  10   8   1          1.80          3.99         4.43 o                         
  11   8   1          0.19         11.01         8.06 o                         
 -11   9   1         12.23         25.58         6.24 o                         
 -10   9   1          1.75         11.99         8.46 o                         
  -9   9   1         25.73         20.58         4.41 o                         
  -8   9   1         20.33         16.30         3.78 o                         
  -7   9   1        262.94        259.22         9.10 o                         
  -6   9   1        194.33        183.95         6.44 o                         
  -5   9   1         74.31         76.42         3.78 o                         
  -4   9   1         18.98         14.32         1.96 o                         
  -3   9   1        321.19        300.73         5.74 o                         
  -2   9   1         19.40         18.80         2.06 o                         
  -1   9   1        463.36        460.55         6.37 o                         
   0   9   1          2.54          1.43         0.97 o                         
   1   9   1          3.50          3.30         1.17 o                         
   2   9   1          2.69          3.65         1.35 o                         
   3   9   1         73.56         80.27         3.81 o                         
   4   9   1          0.48         -1.09         1.25 o                         
   5   9   1         82.60         82.02         4.64 o                         
   6   9   1         12.90         11.82         2.13 o                         
   7   9   1         23.14         23.91         3.70 o                         
   8   9   1          0.00         -1.37         3.16 o                         
   9   9   1          0.16          0.28         5.26 o                         
  10   9   1          8.22         17.96         7.03 o                         
 -10  10   1         23.14         44.50        12.89 o                         
  -9  10   1          3.17         11.14         4.58 o                         
  -8  10   1         22.49         26.75         4.32 o                         
  -7  10   1         20.60         32.80         4.30 o                         
  -6  10   1         63.69         56.98         5.23 o                         
  -5  10   1         85.98         85.89         4.95 o                         
  -4  10   1        249.95        250.92         5.83 o                         
  -3  10   1        130.63        120.95         4.57 o                         
  -2  10   1          9.96         12.15         1.81 o                         
  -1  10   1        199.73        186.52         4.52 o                         
   0  10   1          0.40          1.38         0.98 o                         
   1  10   1         37.32         43.17         2.88 o                         
   2  10   1         10.03          6.74         1.62 o                         
   3  10   1         36.05         38.32         2.91 o                         
   4  10   1        173.80        167.61         5.34 o                         
   5  10   1        191.60        189.54         7.21 o                         
   6  10   1          7.48          6.60         2.74 o                         
   7  10   1         29.30         24.07         3.83 o                         
   8  10   1          1.34         -1.59         4.37 o                         
   9  10   1         27.32         39.47         6.29 o                         
  10  10   1          2.59         14.52         8.27 o                         
 -10  11   1         16.03         15.94         7.57 o                         
  -9  11   1         11.82         24.55         4.40 o                         
  -8  11   1          4.01          6.73         5.52 o                         
  -7  11   1        107.66         96.47         9.13 o                         
  -6  11   1         56.50         51.06         4.68 o                         
  -5  11   1        751.12        760.57        11.97 o                         
  -4  11   1          0.59          0.20         2.00 o                         
  -3  11   1          9.67          4.61         1.71 o                         
  -2  11   1          8.25          8.07         1.81 o                         
  -1  11   1         59.66         59.33         3.20 o                         
   0  11   1         79.10         70.19         3.52 o                         
   1  11   1          0.00         -1.24         1.27 o                         
   2  11   1        126.11        114.45         4.65 o                         
   3  11   1         68.24         61.81         3.75 o                         
   4  11   1          5.61          3.29         2.00 o                         
   5  11   1          1.55         -0.06         1.98 o                         
   6  11   1          2.34         -2.38         2.38 o                         
   7  11   1          3.04          5.87         2.55 o                         
   8  11   1          5.22          8.57         4.74 o                         
   9  11   1         12.24          9.29         4.53 o                         
  10  11   1         11.76         14.21         8.88 o                         
  -9  12   1          0.62          4.24         6.14 o                         
  -8  12   1          0.48          8.53         4.41 o                         
  -7  12   1          5.10          2.03         2.88 o                         
  -6  12   1          0.13          0.41         2.28 o                         
  -5  12   1        227.73        206.13         7.70 o                         
  -4  12   1         22.37         25.69         2.99 o                         
  -3  12   1         18.51         19.76         2.99 o                         
  -2  12   1          8.92          8.66         1.98 o                         
  -1  12   1        227.34        233.59         5.73 o                         
   0  12   1         46.61         53.02         4.52 o                         
   1  12   1          8.68          8.84         1.86 o                         
   2  12   1        203.30        185.29         5.49 o                         
   3  12   1         62.03         51.83         3.73 o                         
   4  12   1          0.27          0.48         1.98 o                         
   5  12   1         97.63         87.64         5.72 o                         
   6  12   1          0.16          2.10         3.15 o                         
   7  12   1         26.34         24.33         4.77 o                         
   8  12   1         15.86         20.69         4.49 o                         
   9  12   1         11.88         18.81         6.12 o                         
  -9  13   1          2.54          6.05         6.63 o                         
  -8  13   1          3.82          9.57         4.85 o                         
  -7  13   1         44.87         38.63         6.14 o                         
  -6  13   1         28.52         20.29         5.70 o                         
  -5  13   1         10.58          6.45         4.15 o                         
  -4  13   1          0.85         -1.38         1.91 o                         
  -3  13   1        120.61        121.63         5.89 o                         
  -2  13   1         55.89         35.10         3.44 o                         
  -1  13   1        362.06        352.98         7.93 o                         
   0  13   1        297.28        293.12         7.24 o                         
   1  13   1         23.24         41.50         5.44 o                         
   2  13   1          0.56         -1.83         1.83 o                         
   3  13   1         14.02         10.94         2.70 o                         
   4  13   1         43.99         43.77         4.27 o                         
   5  13   1          0.61          1.68         3.80 o                         
   6  13   1         28.55         35.23         5.47 o                         
   7  13   1         41.15         43.15         5.73 o                         
   8  13   1         10.39         39.84         5.51 o                         
   9  13   1          0.12          5.83         4.69 o                         
  -8  14   1          2.09          8.39         4.83 o                         
  -7  14   1         47.90         56.09         7.42 o                         
  -6  14   1         14.78         10.50         4.82 o                         
  -5  14   1          2.07          2.56         4.46 o                         
  -4  14   1         53.80         59.31         6.19 o                         
  -3  14   1          0.12          2.85         2.35 o                         
  -2  14   1         54.09         45.69         5.23 o                         
  -1  14   1         27.04         30.01         3.72 o                         
   0  14   1        203.38        205.13         8.33 o                         
   1  14   1         95.14        106.39         6.28 o                         
   2  14   1        330.11        321.17         8.79 o                         
   3  14   1         84.35         78.47         6.50 o                         
   4  14   1         14.68          7.30         3.68 o                         
   5  14   1          0.58          2.08         4.43 o                         
   6  14   1          3.76          0.36         4.28 o                         
   7  14   1         17.33         20.01         5.24 o                         
   8  14   1          0.01          9.74         6.67 o                         
  -8  15   1          6.72         17.17         5.84 o                         
  -7  15   1         22.08         13.36         7.15 o                         
  -6  15   1          1.71          9.26         4.07 o                         
  -5  15   1          4.68          1.76         3.08 o                         
  -4  15   1         28.51         36.61         6.21 o                         
  -3  15   1         19.84         17.31         4.24 o                         
  -2  15   1         15.19         18.35         3.35 o                         
  -1  15   1        306.16        315.81         9.00 o                         
   0  15   1         11.69         12.50         3.15 o                         
   1  15   1        343.01        336.45         9.32 o                         
   2  15   1          2.30         -2.73         3.48 o                         
   3  15   1         54.47         48.04         5.04 o                         
   4  15   1          9.90          7.34         3.42 o                         
   5  15   1          4.04          8.91         3.65 o                         
   6  15   1          7.22          7.33         4.90 o                         
   7  15   1         11.81          9.44         6.25 o                         
   8  15   1          0.02         -1.76         6.21 o                         
  -7  16   1          0.96         11.66         5.28 o                         
  -6  16   1         16.86         21.01         5.13 o                         
  -5  16   1          2.95          6.10         4.12 o                         
  -4  16   1          1.83          4.55         7.37 o                         
  -3  16   1          0.04          1.15         4.28 o                         
  -2  16   1          2.89          5.22         3.00 o                         
  -1  16   1         75.01         91.95         6.44 o                         
   0  16   1          7.63          7.35         2.89 o                         
   1  16   1          3.65          2.62         2.40 o                         
   2  16   1         43.37         42.23         6.35 o                         
   3  16   1         90.65         95.59         7.89 o                         
   4  16   1          0.39          8.29         3.50 o                         
   5  16   1          1.58          9.45         4.39 o                         
   6  16   1          8.81         12.98         8.09 o                         
   7  16   1          9.81         30.49         6.96 o                         
  -6  17   1          2.98         13.99        10.18 o                         
  -5  17   1          1.29          7.70         6.21 o                         
  -4  17   1          0.03          6.26         4.26 o                         
  -3  17   1         23.73         24.95         4.57 o                         
  -2  17   1         16.97         27.53         5.72 o                         
  -1  17   1          0.47          5.32         2.75 o                         
   0  17   1          1.46          5.97         2.73 o                         
   1  17   1          3.85          1.79         2.55 o                         
   2  17   1         40.15         38.18         6.08 o                         
   3  17   1         66.67         67.03         7.05 o                         
   4  17   1          2.26          4.26         3.39 o                         
   5  17   1          0.33         11.15         4.00 o                         
   6  17   1          5.32         22.25         5.54 o                         
  -5  18   1          3.37          3.37         4.26 o                         
  -4  18   1          5.54         12.75         5.00 o                         
  -3  18   1         45.36         57.21         6.55 o                         
  -2  18   1         43.40         48.24         5.97 o                         
  -1  18   1          0.96          8.75         6.05 o                         
   0  18   1          1.18          6.64         4.15 o                         
   1  18   1         16.34         21.01         3.99 o                         
   2  18   1         21.79         27.42         4.79 o                         
   3  18   1         37.87         57.61         6.46 o                         
   4  18   1          0.92         12.70         6.03 o                         
   5  18   1          1.31          3.94         4.69 o                         
  -4  19   1          4.61         13.14         5.62 o                         
  -3  19   1          3.11         10.37         4.28 o                         
  -2  19   1         18.23         25.58         5.21 o                         
  -1  19   1          1.59          2.35         3.85 o                         
   0  19   1          5.36          2.10         3.64 o                         
   1  19   1         12.08         19.74         4.84 o                         
   2  19   1         17.90         33.58         5.17 o                         
   3  19   1          2.98          2.96         4.47 o                         
   4  19   1         22.31         30.16        11.71 o                         
  -1  20   1          9.06         14.85         4.65 o                         
   0  20   1          0.10          0.86         8.20 o                         
   1  20   1          6.33         18.09         5.23 o                         
 -12   0   2         15.44          5.78        12.71 o                         
 -11   0   2          3.85         -2.21        12.13 o                         
 -10   0   2          0.13         -2.80         8.74 o                         
  -9   0   2         56.05         57.55         7.71 o                         
  -8   0   2         10.67          8.62         3.26 o                         
  -7   0   2         57.70         61.34         4.46 o                         
  -6   0   2          0.75          0.53         1.51 o                         
  -5   0   2        576.10        608.68        12.16 o                         
  -4   0   2         71.39         59.62         2.91 o                         
  -3   0   2        952.16        944.67         8.68 o                         
  -2   0   2       1126.65       1023.33         7.75 o                         
  -1   0   2          3.25         26.75         1.31 o                         
   0   0   2       8781.43       8313.54        43.67 o                         
   1   0   2       5135.13       4848.52        24.19 o                         
   2   0   2       7924.39       8120.54        42.51 o                         
   3   0   2          1.64          3.80         1.14 o                         
   4   0   2       1762.93       1869.87        18.47 o                         
   5   0   2          7.25         12.58         2.16 o                         
   6   0   2        549.62        543.00        12.24 o                         
   7   0   2         23.75         29.40         4.39 o                         
   8   0   2         31.38         19.67         4.74 o                         
   9   0   2         15.87         10.09         3.87 o                         
  10   0   2         14.59         15.89         6.68 o                         
  11   0   2          0.09          1.45         6.64 o                         
  12   0   2          1.99         24.83        15.88 o                         
 -12   1   2          6.10         15.55         7.73 o                         
 -11   1   2          0.24         -5.99         5.99 o                         
 -10   1   2         19.44         14.72         7.71 o                         
  -9   1   2         13.21         19.48         4.93 o                         
  -8   1   2          2.66          3.11         2.06 o                         
  -7   1   2          3.61          5.00         1.42 o                         
  -6   1   2         59.38         58.27         2.89 o                         
  -5   1   2         21.25         21.99         1.69 o                         
  -4   1   2        420.14        426.73         4.58 o                         
  -3   1   2        199.24        164.74         2.10 o                         
  -2   1   2        579.04        494.67         3.71 o                         
  -1   1   2        376.67        434.07         2.65 o                         
   0   1   2        290.10        235.50         1.85 o                         
   1   1   2        480.03        423.58         2.87 o                         
   2   1   2       5371.51       5450.01        21.13 o                         
   3   1   2         53.23         57.26         1.74 o                         
   4   1   2         38.37         30.55         1.58 o                         
   5   1   2        364.80        339.07         4.73 o                         
   6   1   2        154.54        166.63         3.80 o                         
   7   1   2        187.63        195.57         5.84 o                         
   8   1   2          1.11         -1.07         2.11 o                         
   9   1   2         73.75         56.87         4.94 o                         
  10   1   2         18.04         15.34         4.51 o                         
  11   1   2          0.67         -0.10         4.41 o                         
  12   1   2         16.50         20.79        15.02 o                         
 -12   2   2          1.34          5.77         7.07 o                         
 -11   2   2          2.80         -6.36         6.36 o                         
 -10   2   2          0.23         -3.21         3.21 o                         
  -9   2   2        155.99        157.89         9.16 o                         
  -8   2   2        191.39        185.17         5.75 o                         
  -7   2   2          1.52          2.37         1.26 o                         
  -6   2   2         70.22         56.77         2.58 o                         
  -5   2   2          4.10          0.56         0.80 o                         
  -4   2   2        652.27        672.75         5.93 o                         
  -3   2   2        122.97        135.64         2.30 o                         
  -2   2   2       3792.05       3789.20        16.02 o                         
  -1   2   2         80.58         46.63         0.91 o                         
   0   2   2       7914.19       7878.10        29.94 o                         
   1   2   2       8997.95       8388.24        37.06 o                         
   2   2   2      19504.50      20125.14        74.18 o                         
   3   2   2        367.95        371.85         6.87 o                         
   4   2   2       1373.17       1418.30        11.28 o                         
   5   2   2        275.60        307.32         4.89 o                         
   6   2   2         71.25         63.88         3.06 o                         
   7   2   2         64.55         63.17         3.70 o                         
   8   2   2         93.06        111.61         6.13 o                         
   9   2   2        109.99        114.18         9.06 o                         
  10   2   2          6.27          2.90         3.50 o                         
  11   2   2          1.75         10.35         4.94 o                         
  12   2   2          1.45         13.28        14.73 o                         
 -12   3   2          0.69          2.63         9.40 o                         
 -11   3   2          6.22         14.88         8.08 o                         
 -10   3   2         12.00          9.83         4.92 o                         
  -9   3   2         38.04         35.21         5.24 o                         
  -8   3   2         87.19         98.75         4.77 o                         
  -7   3   2         84.58         69.31         3.09 o                         
  -6   3   2        189.52        202.43         4.57 o                         
  -5   3   2        334.43        364.76         5.22 o                         
  -4   3   2        111.05         98.58         2.54 o                         
  -3   3   2        564.64        580.04         5.30 o                         
  -2   3   2       1151.90       1070.96         6.84 o                         
  -1   3   2        914.52        884.44         5.32 o                         
   0   3   2       5951.96       5784.91        28.65 o                         
   1   3   2       1058.66       1147.23         7.01 o                         
   2   3   2      10381.31      10705.83        45.10 o                         
   3   3   2          9.78          2.88         0.93 o                         
   4   3   2        284.41        309.27         8.59 o                         
   5   3   2         14.31          9.59         1.53 o                         
   6   3   2        109.34        112.61         3.89 o                         
   7   3   2         48.07         39.20         3.10 o                         
   8   3   2        143.84        164.40         6.50 o                         
   9   3   2          0.43         -2.74         2.74 o                         
  10   3   2         17.38         12.69         6.26 o                         
  11   3   2          0.01          7.04         4.53 o                         
 -12   4   2          0.45         -2.43        14.88 o                         
 -11   4   2          0.61          5.61         5.00 o                         
 -10   4   2         15.29         20.11         5.29 o                         
  -9   4   2          6.80          3.77         2.95 o                         
  -8   4   2         79.37         68.33         4.85 o                         
  -7   4   2         37.62         40.58         2.53 o                         
  -6   4   2        186.56        164.41         4.01 o                         
  -5   4   2         84.31        105.90         4.18 o                         
  -4   4   2        614.31        658.27         6.25 o                         
  -3   4   2       1252.89       1272.95         8.84 o                         
  -2   4   2       1107.16       1054.05         7.99 o                         
  -1   4   2        910.97        887.39         6.13 o                         
   0   4   2        614.23        676.01         5.58 o                         
   1   4   2       2037.54       1957.94        12.42 o                         
   2   4   2        965.50        943.04         6.92 o                         
   3   4   2        355.67        382.01         6.02 o                         
   4   4   2       1421.76       1427.58        16.58 o                         
   5   4   2         20.53         19.86         1.98 o                         
   6   4   2         16.78         16.23         2.15 o                         
   7   4   2         19.48         19.36         2.50 o                         
   8   4   2          0.17         -0.35         1.98 o                         
   9   4   2         23.75         12.99         3.67 o                         
  10   4   2          4.38         13.95         5.00 o                         
  11   4   2          3.31         14.97         5.16 o                         
 -12   5   2          2.00         -3.61        17.39 o                         
 -11   5   2         16.95         21.09         6.27 o                         
 -10   5   2         10.96          7.78         5.14 o                         
  -9   5   2         10.52         13.06         4.00 o                         
  -8   5   2          2.25          0.09         2.13 o                         
  -7   5   2        398.31        413.37         7.85 o                         
  -6   5   2          8.22          7.51         1.48 o                         
  -5   5   2         96.38        111.38         3.07 o                         
  -4   5   2        238.98        217.84         3.59 o                         
  -3   5   2         14.63         19.40         1.52 o                         
  -2   5   2       3433.16       3470.04        19.49 o                         
  -1   5   2       1262.76       1174.63         8.53 o                         
   0   5   2        813.15        787.62         6.37 o                         
   1   5   2         58.78         48.14         2.01 o                         
   2   5   2       1924.14       1902.84        12.48 o                         
   3   5   2       1179.12       1207.04         9.05 o                         
   4   5   2       1087.57       1083.13         9.70 o                         
   5   5   2         95.89        108.68         3.86 o                         
   6   5   2        285.21        284.31         5.83 o                         
   7   5   2        172.68        146.61         6.31 o                         
   8   5   2          0.43         -1.75         1.75 o                         
   9   5   2          1.01         -2.76         2.76 o                         
  10   5   2         18.74         17.40         5.82 o                         
  11   5   2          0.02         10.44         5.06 o                         
 -11   6   2          2.21          8.55         4.93 o                         
 -10   6   2          2.35          4.35         7.46 o                         
  -9   6   2         58.11         75.04         7.73 o                         
  -8   6   2         19.89         21.31         3.28 o                         
  -7   6   2          2.65         -0.45         2.16 o                         
  -6   6   2          0.00         -0.31         1.34 o                         
  -5   6   2          0.27          0.87         0.94 o                         
  -4   6   2         27.07         23.11         1.88 o                         
  -3   6   2       2026.50       2201.82        15.19 o                         
  -2   6   2        108.62        127.07         3.02 o                         
  -1   6   2        458.69        512.02         5.57 o                         
   0   6   2         10.55          9.37         1.10 o                         
   1   6   2        696.09        711.71         7.20 o                         
   2   6   2        809.07        857.23         8.46 o                         
   3   6   2        127.22        127.16         3.28 o                         
   4   6   2       2416.33       2726.99        17.83 o                         
   5   6   2          1.51          0.60         1.16 o                         
   6   6   2        820.36        802.06        13.20 o                         
   7   6   2         20.68         17.21         2.88 o                         
   8   6   2          5.50          2.95         2.20 o                         
   9   6   2          7.92          4.81         3.65 o                         
  10   6   2         11.48          3.08         4.45 o                         
  11   6   2          1.85          9.28         5.84 o                         
 -11   7   2          3.07         15.09        10.92 o                         
 -10   7   2         24.72         26.35         6.84 o                         
  -9   7   2         25.78         31.92         5.70 o                         
  -8   7   2         12.22         15.60         3.37 o                         
  -7   7   2          4.29          5.38         2.52 o                         
  -6   7   2          0.12          0.37         1.49 o                         
  -5   7   2         13.67          8.94         1.58 o                         
  -4   7   2         19.12         15.09         1.74 o                         
  -3   7   2         16.48          7.59         1.32 o                         
  -2   7   2          7.31          6.94         1.29 o                         
  -1   7   2        189.30        195.96         3.86 o                         
   0   7   2        704.58        698.67         7.30 o                         
   1   7   2         94.44         97.34         3.11 o                         
   2   7   2        484.13        519.59         6.78 o                         
   3   7   2         17.95         14.67         1.64 o                         
   4   7   2        104.19        113.77         3.48 o                         
   5   7   2          0.41          2.25         1.39 o                         
   6   7   2        139.40        136.24         5.46 o                         
   7   7   2          7.43          5.43         2.01 o                         
   8   7   2         45.54         44.94         6.60 o                         
   9   7   2         10.87         13.51         4.19 o                         
  10   7   2          0.19          0.01         3.39 o                         
  11   7   2          4.00         15.24         6.90 o                         
 -11   8   2          3.28         10.20         7.46 o                         
 -10   8   2         16.74         14.66         7.94 o                         
  -9   8   2         76.46         70.19         7.42 o                         
  -8   8   2         56.65         51.91         5.26 o                         
  -7   8   2        145.13        146.37         7.21 o                         
  -6   8   2         30.02         24.12         2.74 o                         
  -5   8   2         13.76         18.27         1.99 o                         
  -4   8   2         20.69         22.03         2.10 o                         
  -3   8   2         34.32         24.92         2.10 o                         
  -2   8   2        262.81        272.91         5.12 o                         
  -1   8   2        335.87        343.73         5.18 o                         
   0   8   2          0.00         -0.57         1.72 o                         
   1   8   2        228.99        195.58         4.16 o                         
   2   8   2        178.15        175.20         4.15 o                         
   3   8   2         10.07         12.07         1.72 o                         
   4   8   2         31.25         28.68         2.21 o                         
   5   8   2         30.07         31.52         2.88 o                         
   6   8   2        461.86        431.38         8.01 o                         
   7   8   2        202.67        208.97         6.49 o                         
   8   8   2          3.57          3.66         3.90 o                         
   9   8   2          0.06         -0.40         3.28 o                         
  10   8   2         14.98         28.04         6.67 o                         
  11   8   2          1.26         14.44         7.46 o                         
 -11   9   2         28.65         34.29        10.46 o                         
 -10   9   2          1.09          7.94         7.29 o                         
  -9   9   2          9.87         15.26         5.84 o                         
  -8   9   2         24.92         27.81         4.54 o                         
  -7   9   2         34.06         34.78         4.46 o                         
  -6   9   2        225.35        200.34         6.22 o                         
  -5   9   2        136.53        142.92         5.65 o                         
  -4   9   2        280.96        265.94         5.93 o                         
  -3   9   2         15.41         14.88         1.97 o                         
  -2   9   2         98.85         96.48         3.76 o                         
  -1   9   2         46.93         56.05         2.55 o                         
   0   9   2        273.89        294.73         5.02 o                         
   1   9   2        416.74        425.78         6.46 o                         
   2   9   2         26.79         31.56         2.46 o                         
   3   9   2        618.50        584.63         8.87 o                         
   4   9   2        169.55        170.94         5.06 o                         
   5   9   2         74.41         65.76         3.99 o                         
   6   9   2        166.31        187.55         6.11 o                         
   7   9   2         75.30         72.71         5.32 o                         
   8   9   2          1.60         -2.46         4.40 o                         
   9   9   2          0.16          1.45         5.08 o                         
  10   9   2          4.00         18.51         5.23 o                         
 -10  10   2         10.71         11.00         6.89 o                         
  -9  10   2          1.39          3.01         3.53 o                         
  -8  10   2         29.49         27.82         4.40 o                         
  -7  10   2         30.21         37.72         4.81 o                         
  -6  10   2        813.69        789.06        11.76 o                         
  -5  10   2         50.92         55.78         4.73 o                         
  -4  10   2          9.13          9.33         1.84 o                         
  -3  10   2          1.05          0.10         1.47 o                         
  -2  10   2        236.47        239.85         5.22 o                         
  -1  10   2        194.38        179.80         4.00 o                         
   0  10   2        156.38        142.89         4.15 o                         
   1  10   2         67.51         67.02         4.14 o                         
   2  10   2         61.27         62.93         3.92 o                         
   3  10   2        398.18        373.66         7.54 o                         
   4  10   2         27.41         23.54         3.79 o                         
   5  10   2        156.93        152.86         6.46 o                         
   6  10   2        164.28        163.58         6.79 o                         
   7  10   2         13.76         13.77         3.12 o                         
   8  10   2          2.73         -2.15         4.60 o                         
   9  10   2          5.26          9.01         3.94 o                         
  10  10   2          1.32         10.71         3.98 o                         
 -10  11   2          0.90         -0.38         9.37 o                         
  -9  11   2          0.00          6.51         4.63 o                         
  -8  11   2         30.16         39.55         5.31 o                         
  -7  11   2         92.34         97.53         7.03 o                         
  -6  11   2          0.51          1.11         2.51 o                         
  -5  11   2        442.34        382.57         8.53 o                         
  -4  11   2         21.85         13.27         2.28 o                         
  -3  11   2          3.00          7.18         1.74 o                         
  -2  11   2        108.44        104.65         4.26 o                         
  -1  11   2         71.25         67.00         2.97 o                         
   0  11   2          0.02          0.33         1.15 o                         
   1  11   2        259.37        255.00         5.57 o                         
   2  11   2          6.62          6.45         1.98 o                         
   3  11   2        122.22        120.20         5.15 o                         
   4  11   2         20.44         23.04         2.92 o                         
   5  11   2        222.57        232.89         7.33 o                         
   6  11   2         50.96         48.98         4.77 o                         
   7  11   2          4.17          8.49         3.65 o                         
   8  11   2          0.14          0.44         3.59 o                         
   9  11   2          0.60         -2.29         7.54 o                         
  10  11   2          0.55         10.20         4.64 o                         
 -10  12   2          4.59          1.47         9.94 o                         
  -9  12   2         11.57         19.64         5.14 o                         
  -8  12   2         19.11         15.62         5.05 o                         
  -7  12   2         18.93          9.85         4.83 o                         
  -6  12   2          0.31          1.20         2.61 o                         
  -5  12   2         17.62         12.51         3.02 o                         
  -4  12   2          9.00         12.00         2.85 o                         
  -3  12   2         23.16         20.92         2.86 o                         
  -2  12   2         28.13         32.66         3.42 o                         
  -1  12   2          9.68         10.29         2.05 o                         
   0  12   2         14.93         15.29         2.33 o                         
   1  12   2        836.53        858.65        11.44 o                         
   2  12   2        601.52        578.35        10.10 o                         
   3  12   2        197.69        208.05         7.17 o                         
   4  12   2        498.55        508.98        12.28 o                         
   5  12   2        132.35        130.29         6.73 o                         
   6  12   2          0.05          1.89         2.32 o                         
   7  12   2         21.51         25.04         4.16 o                         
   8  12   2          1.24          9.02         6.92 o                         
   9  12   2          3.45         11.51         7.25 o                         
  -9  13   2          0.35         10.65         4.44 o                         
  -8  13   2          9.00         16.87         4.89 o                         
  -7  13   2          5.40          5.52         5.19 o                         
  -6  13   2         15.52         14.38         4.12 o                         
  -5  13   2          2.39          3.29         2.64 o                         
  -4  13   2         64.12         61.03         4.93 o                         
  -3  13   2         35.38         41.70         3.82 o                         
  -2  13   2         26.71         22.75         3.03 o                         
  -1  13   2         37.46         28.01         3.35 o                         
   0  13   2          3.54          4.18         2.24 o                         
   1  13   2        853.12        894.43        14.16 o                         
   2  13   2         14.47         13.63         2.65 o                         
   3  13   2        105.50        109.88         6.24 o                         
   4  13   2          0.31          0.53         2.06 o                         
   5  13   2         20.47         21.17         3.48 o                         
   6  13   2          2.35          6.35         2.82 o                         
   7  13   2         42.61         38.51         4.76 o                         
   8  13   2          0.00         -0.42         3.00 o                         
   9  13   2          0.08         -0.21         3.75 o                         
  -8  14   2          1.90          4.03         4.34 o                         
  -7  14   2          2.58          3.59         6.51 o                         
  -6  14   2         19.99         17.91         6.99 o                         
  -5  14   2         55.56         39.62         4.82 o                         
  -4  14   2         19.15         26.00         3.84 o                         
  -3  14   2         33.01         21.83         3.42 o                         
  -2  14   2         73.07         74.01         4.91 o                         
  -1  14   2         47.24         57.03         4.47 o                         
   0  14   2        279.88        278.08         7.24 o                         
   1  14   2         13.23         10.10         2.49 o                         
   2  14   2          8.81          6.90         3.60 o                         
   3  14   2          0.00          0.03         2.17 o                         
   4  14   2         10.20          9.96         2.94 o                         
   5  14   2          5.66          4.26         3.37 o                         
   6  14   2          0.23          6.45         5.15 o                         
   7  14   2         11.53         38.66         8.70 o                         
   8  14   2          4.33         10.74         5.30 o                         
  -8  15   2          0.58         15.48         4.94 o                         
  -7  15   2         11.63         20.25         5.21 o                         
  -6  15   2          0.00          0.66         5.71 o                         
  -5  15   2          4.31          9.99         3.75 o                         
  -4  15   2         17.81         16.52         5.43 o                         
  -3  15   2         34.76         33.80         4.50 o                         
  -2  15   2         12.07         18.78         3.39 o                         
  -1  15   2        256.50        253.71        10.45 o                         
   0  15   2         39.48         45.67         5.23 o                         
   1  15   2         10.53         14.49         3.40 o                         
   2  15   2         13.53         18.12         4.14 o                         
   3  15   2          1.80          3.77         2.90 o                         
   4  15   2          0.05         -1.72         1.72 o                         
   5  15   2          6.18         15.33         5.23 o                         
   6  15   2          3.51          7.23         4.27 o                         
   7  15   2          0.27         16.92         5.21 o                         
  -7  16   2          0.16          7.08         6.00 o                         
  -6  16   2          9.43         11.25         5.60 o                         
  -5  16   2          2.22          5.23         2.95 o                         
  -4  16   2          0.02          1.52         4.70 o                         
  -3  16   2          4.10         11.67         3.24 o                         
  -2  16   2         48.00         48.19         5.42 o                         
  -1  16   2        177.07        180.93         8.94 o                         
   0  16   2          3.18          4.28         2.45 o                         
   1  16   2          2.31         -0.13         2.62 o                         
   2  16   2          1.13          2.40         3.07 o                         
   3  16   2         24.25         25.94         4.32 o                         
   4  16   2          6.78         15.42         5.51 o                         
   5  16   2          0.18         11.40         4.00 o                         
   6  16   2          2.19          4.01         8.84 o                         
   7  16   2          1.63          6.17         6.24 o                         
  -6  17   2         15.09         13.79         9.96 o                         
  -5  17   2          3.12          5.82         7.59 o                         
  -4  17   2          4.84         20.42         4.70 o                         
  -3  17   2         19.09         15.98         4.71 o                         
  -2  17   2         90.67         93.15         7.19 o                         
  -1  17   2          3.64         10.42         3.85 o                         
   0  17   2         19.98         17.27         3.35 o                         
   1  17   2          1.99          6.92         3.65 o                         
   2  17   2         11.72         14.84         3.64 o                         
   3  17   2         34.28         43.75         6.91 o                         
   4  17   2         14.81         20.85         8.96 o                         
   5  17   2         15.95         23.09         8.75 o                         
   6  17   2          3.08         13.18         7.34 o                         
  -5  18   2          1.67         11.11        11.94 o                         
  -4  18   2          7.43         13.96         4.63 o                         
  -3  18   2          1.06          0.84         4.86 o                         
  -2  18   2         32.34         33.05         5.42 o                         
  -1  18   2          1.31          9.32         3.63 o                         
   0  18   2          0.03          5.56         3.12 o                         
   1  18   2          0.62          4.44         3.54 o                         
   2  18   2          1.19          4.10         3.33 o                         
   3  18   2         47.73         62.34         6.55 o                         
   4  18   2         34.00         52.42         8.07 o                         
   5  18   2          0.69         11.45         5.30 o                         
  -4  19   2          0.00          8.33         7.77 o                         
  -3  19   2          2.88          6.91         7.01 o                         
  -2  19   2          1.27          4.68         3.70 o                         
  -1  19   2          0.42          7.56         3.83 o                         
   0  19   2          2.37         11.72         5.66 o                         
   1  19   2          4.51         11.81         5.48 o                         
   2  19   2          0.98         14.25         4.05 o                         
   3  19   2          3.84         16.48         3.98 o                         
  -1  20   2          0.44          1.50         4.21 o                         
   0  20   2          0.34         13.82         4.68 o                         
 -12   1   3          8.19         -0.85         7.96 o                         
 -11   1   3         74.82         88.26        11.25 o                         
 -10   1   3         47.66         67.34         9.72 o                         
  -9   1   3         54.05         52.64         4.81 o                         
  -8   1   3          0.02          1.25         1.89 o                         
  -7   1   3        116.98        118.82         3.94 o                         
  -6   1   3          0.02         -0.26         1.13 o                         
  -5   1   3         11.53         17.99         1.43 o                         
  -4   1   3        395.50        374.21         3.82 o                         
  -3   1   3        832.61        783.14         6.68 o                         
  -2   1   3        820.11        809.48         6.04 o                         
  -1   1   3      14950.24      14868.28        48.22 o                         
   0   1   3       4155.46       4101.42        16.66 o                         
   1   1   3        521.60        466.21         4.06 o                         
   2   1   3       2686.95       2559.66        13.78 o                         
   3   1   3          0.00          0.35         0.76 o                         
   4   1   3         88.48         93.41         2.31 o                         
   5   1   3        181.82        198.41         3.56 o                         
   6   1   3         61.32         60.86         3.36 o                         
   7   1   3        116.82        136.37         5.77 o                         
   8   1   3        221.48        212.32         7.11 o                         
   9   1   3          0.59          8.34         2.85 o                         
  10   1   3          1.19          0.22         3.62 o                         
  11   1   3          0.10          3.58         4.08 o                         
 -12   2   3         25.95         25.75        13.28 o                         
 -11   2   3         42.64         44.17        10.51 o                         
 -10   2   3          2.35         -3.35         6.25 o                         
  -9   2   3         38.30         40.73         4.45 o                         
  -8   2   3         46.04         52.26         4.36 o                         
  -7   2   3          6.97          5.23         1.54 o                         
  -6   2   3        467.37        510.64         6.43 o                         
  -5   2   3        339.56        338.14         4.67 o                         
  -4   2   3        450.89        455.04         3.91 o                         
  -3   2   3        277.74        256.80         2.38 o                         
  -2   2   3       2103.68       2029.27        11.24 o                         
  -1   2   3       9925.57       9600.54        35.43 o                         
   0   2   3       4759.35       4585.24        19.89 o                         
   1   2   3        969.81        940.04         6.76 o                         
   2   2   3       2074.75       2157.96        11.04 o                         
   3   2   3       3709.86       3762.32        18.97 o                         
   4   2   3        234.48        223.24         4.41 o                         
   5   2   3        434.35        446.01         5.81 o                         
   6   2   3          6.51          5.19         1.53 o                         
   7   2   3         87.37         85.37         4.71 o                         
   8   2   3          0.08         -1.79         1.79 o                         
   9   2   3          0.04          2.41         2.32 o                         
  10   2   3          4.33          3.99         3.68 o                         
  11   2   3          2.38          8.37         5.51 o                         
 -12   3   3          8.48          9.48         8.36 o                         
 -11   3   3          8.45        -11.50        11.50 o                         
 -10   3   3         14.59         13.90         5.22 o                         
  -9   3   3         61.69         77.06         6.19 o                         
  -8   3   3        146.97        165.35         7.32 o                         
  -7   3   3         67.20         69.96         4.43 o                         
  -6   3   3        107.99        108.33         2.92 o                         
  -5   3   3         48.79         59.87         2.11 o                         
  -4   3   3        921.37        982.05         7.83 o                         
  -3   3   3        203.06        182.16         2.08 o                         
  -2   3   3       4350.23       4304.15        22.41 o                         
  -1   3   3       1508.33       1446.32         8.25 o                         
   0   3   3        876.54        880.41         5.74 o                         
   1   3   3        801.58        761.09         6.95 o                         
   2   3   3          0.02         -0.83         0.83 o                         
   3   3   3        375.17        376.79         4.24 o                         
   4   3   3       3096.30       3260.28        19.79 o                         
   5   3   3         46.04         47.13         2.68 o                         
   6   3   3          0.58         -1.29         1.50 o                         
   7   3   3          0.01          0.64         1.98 o                         
   8   3   3         96.93         87.08         5.37 o                         
   9   3   3          4.57          2.36         2.16 o                         
  10   3   3          6.71          6.71         4.11 o                         
  11   3   3          1.08          1.71         6.13 o                         
 -12   4   3          0.07         -9.07        12.77 o                         
 -11   4   3         10.94          4.33         7.79 o                         
 -10   4   3          4.80          4.69         5.84 o                         
  -9   4   3         24.69         22.29         3.97 o                         
  -8   4   3        104.24        113.25         6.49 o                         
  -7   4   3         26.56         31.67         3.11 o                         
  -6   4   3        104.90        100.08         3.55 o                         
  -5   4   3         93.78         92.75         3.33 o                         
  -4   4   3        684.07        758.25         6.24 o                         
  -3   4   3          8.68          5.54         0.73 o                         
  -2   4   3        727.07        700.51         6.59 o                         
  -1   4   3          0.72          0.59         0.50 o                         
   0   4   3       3077.92       2953.45        17.92 o                         
   1   4   3        661.91        699.03         5.73 o                         
   2   4   3        437.69        383.04         5.16 o                         
   3   4   3        646.87        731.00         6.33 o                         
   4   4   3        774.29        786.98         8.17 o                         
   5   4   3        128.39         99.95         3.64 o                         
   6   4   3         18.35         14.79         2.28 o                         
   7   4   3        306.27        296.60         7.65 o                         
   8   4   3         41.35         36.82         3.81 o                         
   9   4   3          1.12         -1.59         2.14 o                         
  10   4   3         11.63          6.40         4.36 o                         
  11   4   3         24.11         37.59         8.93 o                         
 -12   5   3          2.29         -3.32        14.33 o                         
 -11   5   3          7.57         -2.08         6.24 o                         
 -10   5   3          0.69          1.02         6.63 o                         
  -9   5   3          1.10          3.73         3.44 o                         
  -8   5   3          4.60          2.97         2.48 o                         
  -7   5   3        467.54        447.80         9.25 o                         
  -6   5   3         26.37         27.55         1.92 o                         
  -5   5   3        154.84        148.76         3.08 o                         
  -4   5   3         44.31         50.09         2.04 o                         
  -3   5   3       1568.88       1635.24        11.69 o                         
  -2   5   3       1029.79       1018.57         8.37 o                         
  -1   5   3       2095.91       2148.78        11.86 o                         
   0   5   3        154.77        133.94         3.88 o                         
   1   5   3        258.91        246.30         3.67 o                         
   2   5   3        142.85        181.84         2.93 o                         
   3   5   3       1188.13       1247.09         8.70 o                         
   4   5   3       2039.64       2051.59        14.26 o                         
   5   5   3        144.17        129.56         4.12 o                         
   6   5   3        285.76        280.98         8.39 o                         
   7   5   3        257.68        272.06         8.30 o                         
   8   5   3          1.41         -2.09         2.09 o                         
   9   5   3          4.26          0.97         2.79 o                         
  10   5   3         71.22         76.67         7.82 o                         
  11   5   3          1.82          8.46         6.99 o                         
 -11   6   3          4.71         14.04         9.38 o                         
 -10   6   3          6.84         11.73         5.11 o                         
  -9   6   3         60.87         54.85         7.10 o                         
  -8   6   3         95.63        103.99         6.10 o                         
  -7   6   3          0.12         -1.92         1.92 o                         
  -6   6   3          7.63         10.65         1.90 o                         
  -5   6   3        320.26        321.84         5.21 o                         
  -4   6   3        154.30        162.90         3.51 o                         
  -3   6   3        152.85        185.80         4.24 o                         
  -2   6   3        956.50       1022.42         8.94 o                         
  -1   6   3        140.20        157.55         4.15 o                         
   0   6   3          0.55          0.94         0.92 o                         
   1   6   3        235.85        248.05         4.17 o                         
   2   6   3        223.44        193.62         4.88 o                         
   3   6   3         24.08         26.87         1.43 o                         
   4   6   3        944.92        955.15        10.38 o                         
   5   6   3          3.08          2.01         1.48 o                         
   6   6   3        475.79        466.92         8.62 o                         
   7   6   3          0.90         -1.76         1.76 o                         
   8   6   3          8.80          5.53         2.33 o                         
   9   6   3          0.58          4.38         3.30 o                         
  10   6   3          0.01         -1.61         3.28 o                         
  11   6   3          0.45         11.77         5.42 o                         
 -11   7   3         10.41         11.15         8.41 o                         
 -10   7   3          4.09          5.57         7.13 o                         
  -9   7   3        106.32        103.18         8.86 o                         
  -8   7   3          1.82          3.49         2.63 o                         
  -7   7   3          9.51          6.12         2.31 o                         
  -6   7   3        142.76        130.99         4.97 o                         
  -5   7   3          1.66         -0.35         0.97 o                         
  -4   7   3         35.88         36.85         2.32 o                         
  -3   7   3        127.73        130.68         3.46 o                         
  -2   7   3          0.12          1.61         1.07 o                         
  -1   7   3        792.96        933.34        24.56 o                         
   0   7   3         12.37          8.24         0.96 o                         
   1   7   3          0.59         -0.83         0.83 o                         
   2   7   3        124.04        112.47         3.62 o                         
   3   7   3         77.09         72.96         2.94 o                         
   4   7   3         23.89         17.57         1.78 o                         
   5   7   3       1243.86       1214.33        12.93 o                         
   6   7   3        218.70        198.55         6.22 o                         
   7   7   3         40.67         27.82         3.31 o                         
   8   7   3          4.59          2.70         2.19 o                         
   9   7   3          2.36          1.54         3.54 o                         
  10   7   3          2.16          5.65         3.92 o                         
  11   7   3          1.36         11.38         4.37 o                         
 -11   8   3          0.17          6.49         6.64 o                         
 -10   8   3          4.56         18.30         5.32 o                         
  -9   8   3         53.05         53.53         6.95 o                         
  -8   8   3          2.78          4.50         4.29 o                         
  -7   8   3          0.34         -1.87         1.87 o                         
  -6   8   3          5.26          4.26         1.82 o                         
  -5   8   3        140.43        141.24         4.90 o                         
  -4   8   3          3.68          1.10         1.13 o                         
  -3   8   3       1711.31       1729.01        14.06 o                         
  -2   8   3         56.56         47.77         2.64 o                         
  -1   8   3          1.27          1.20         1.15 o                         
   0   8   3        791.27        761.68         7.89 o                         
   1   8   3        202.14        215.62         4.34 o                         
   2   8   3        222.53        233.44         4.83 o                         
   3   8   3        107.46        103.26         4.64 o                         
   4   8   3         17.77         16.06         2.21 o                         
   5   8   3        705.26        708.96        10.05 o                         
   6   8   3         42.82         35.78         3.47 o                         
   7   8   3         63.12         63.02         4.41 o                         
   8   8   3         17.39         12.09         3.92 o                         
   9   8   3          0.09          1.26         3.31 o                         
  10   8   3          1.41          6.01         4.17 o                         
 -11   9   3         12.14         14.77        13.09 o                         
 -10   9   3          6.69         24.18         8.52 o                         
  -9   9   3         38.54         46.09         6.38 o                         
  -8   9   3         11.13         14.05         3.55 o                         
  -7   9   3        264.40        268.42         7.67 o                         
  -6   9   3         60.17         68.73         4.28 o                         
  -5   9   3        135.79        134.87         5.33 o                         
  -4   9   3         26.34         25.96         2.68 o                         
  -3   9   3       1123.50       1153.44        11.54 o                         
  -2   9   3        299.55        292.12         7.21 o                         
  -1   9   3        204.02        192.29         3.52 o                         
   0   9   3       1713.90       1723.64        13.60 o                         
   1   9   3         95.65        105.07         6.17 o                         
   2   9   3         36.56         31.18         2.47 o                         
   3   9   3        636.82        594.26         8.52 o                         
   4   9   3         19.04         14.33         2.57 o                         
   5   9   3         24.87         19.73         2.75 o                         
   6   9   3         35.80         41.55         3.72 o                         
   7   9   3         44.21         44.22         3.89 o                         
   8   9   3         35.54         30.53         6.26 o                         
   9   9   3          7.76         24.21         8.64 o                         
  10   9   3          1.13          4.72         4.09 o                         
 -10  10   3         40.20         60.97         8.41 o                         
  -9  10   3         10.20         13.29         4.16 o                         
  -8  10   3         13.69          8.19         3.32 o                         
  -7  10   3          2.15          7.06         2.90 o                         
  -6  10   3         18.91         24.72         3.10 o                         
  -5  10   3          2.24         -0.05         1.68 o                         
  -4  10   3          4.86          5.11         1.78 o                         
  -3  10   3        243.51        252.61         5.48 o                         
  -2  10   3        315.61        329.59         6.02 o                         
  -1  10   3        184.53        198.06         3.79 o                         
   0  10   3        203.22        180.83         4.13 o                         
   1  10   3          4.15          1.29         1.26 o                         
   2  10   3          2.23          3.58         1.45 o                         
   3  10   3        607.16        589.87         8.86 o                         
   4  10   3         78.81         82.22         4.85 o                         
   5  10   3          2.29         -1.10         1.81 o                         
   6  10   3         25.59         18.83         2.79 o                         
   7  10   3         27.94         19.85         4.64 o                         
   8  10   3         33.32         22.33         5.32 o                         
   9  10   3         18.72         19.97         5.00 o                         
  10  10   3          0.34          1.05         3.83 o                         
 -10  11   3          2.87         12.48         9.14 o                         
  -9  11   3         20.60         26.75        10.08 o                         
  -8  11   3         15.04         20.55         4.45 o                         
  -7  11   3         18.32         12.34         4.24 o                         
  -6  11   3          0.00         -0.54         2.14 o                         
  -5  11   3          3.04          0.27         1.97 o                         
  -4  11   3        143.22        141.36         7.05 o                         
  -3  11   3        303.76        296.71         6.82 o                         
  -2  11   3         59.36         63.83         4.04 o                         
  -1  11   3        437.93        429.42         7.62 o                         
   0  11   3         29.37         29.91         2.76 o                         
   1  11   3        520.91        497.68         8.83 o                         
   2  11   3         25.72         24.22         2.82 o                         
   3  11   3          0.24         -0.75         2.01 o                         
   4  11   3        109.19         80.88         5.34 o                         
   5  11   3        111.86        112.89         6.00 o                         
   6  11   3          9.56          8.24         2.57 o                         
   7  11   3         17.87         19.92         3.73 o                         
   8  11   3         22.91         16.31         5.71 o                         
   9  11   3         11.02         24.44         5.67 o                         
 -10  12   3          4.55         26.81         8.69 o                         
  -9  12   3          1.80         12.40         5.71 o                         
  -8  12   3          0.01         -0.20         6.16 o                         
  -7  12   3          3.91          5.07         5.64 o                         
  -6  12   3          0.83          1.49         2.93 o                         
  -5  12   3         26.11         21.22         3.40 o                         
  -4  12   3         89.94         92.83         5.84 o                         
  -3  12   3          7.19          2.72         2.06 o                         
  -2  12   3          9.41         11.58         3.00 o                         
  -1  12   3        120.03        122.97         5.30 o                         
   0  12   3         84.31         78.66         4.38 o                         
   1  12   3         61.28         63.47         4.37 o                         
   2  12   3         69.64         60.33         4.42 o                         
   3  12   3          3.92          5.51         2.81 o                         
   4  12   3        118.08        107.35         6.18 o                         
   5  12   3         54.24         56.52         4.83 o                         
   6  12   3         30.80         28.64         4.29 o                         
   7  12   3          2.78         16.44         3.40 o                         
   8  12   3          6.89         17.22         4.77 o                         
   9  12   3          0.27          6.59         5.50 o                         
  -9  13   3          2.18         18.58         6.35 o                         
  -8  13   3          0.92          3.95         3.70 o                         
  -7  13   3          9.96          9.26         4.48 o                         
  -6  13   3          1.46         -0.03         3.23 o                         
  -5  13   3          0.02          2.16         2.86 o                         
  -4  13   3          5.20          4.15         2.71 o                         
  -3  13   3         24.81         27.60         3.59 o                         
  -2  13   3         23.06         14.63         2.75 o                         
  -1  13   3          0.03         -0.10         1.82 o                         
   0  13   3         49.26         40.89         3.57 o                         
   1  13   3        178.05        200.69         6.84 o                         
   2  13   3        291.13        278.00         8.20 o                         
   3  13   3          0.84          1.62         2.22 o                         
   4  13   3          1.36          4.83         2.30 o                         
   5  13   3         28.66         29.48         3.77 o                         
   6  13   3          0.31          1.62         2.63 o                         
   7  13   3          9.84         13.01         4.15 o                         
   8  13   3          3.49         11.12         6.59 o                         
   9  13   3          0.02          1.73         7.51 o                         
  -8  14   3          0.16          8.62         4.07 o                         
  -7  14   3          0.66          2.68         5.54 o                         
  -6  14   3          9.92         14.58         4.15 o                         
  -5  14   3         17.89         17.10         3.72 o                         
  -4  14   3         10.11         11.80         2.82 o                         
  -3  14   3         27.00         33.39         4.02 o                         
  -2  14   3         90.26         81.47         5.10 o                         
  -1  14   3          2.82          2.04         1.92 o                         
   0  14   3        306.41        299.37         7.43 o                         
   1  14   3        142.84        134.42         6.18 o                         
   2  14   3          0.15         -1.95         2.25 o                         
   3  14   3         15.53         13.52         3.02 o                         
   4  14   3         19.70         16.82         3.15 o                         
   5  14   3          0.63          2.94         2.78 o                         
   6  14   3          5.43         11.92         3.27 o                         
   7  14   3         19.58         30.03         6.93 o                         
   8  14   3          0.49          5.93         6.59 o                         
  -8  15   3          3.87         16.27         5.85 o                         
  -7  15   3          4.71          3.78         7.62 o                         
  -6  15   3          0.86          6.37         6.90 o                         
  -5  15   3         15.10         17.52         3.99 o                         
  -4  15   3         46.05         57.11         5.84 o                         
  -3  15   3        160.21        186.52         9.65 o                         
  -2  15   3         12.71         13.44         3.29 o                         
  -1  15   3         31.57         25.36         3.46 o                         
   0  15   3        248.53        265.81         8.76 o                         
   1  15   3         22.55         26.25         4.09 o                         
   2  15   3         25.67         31.51         4.22 o                         
   3  15   3         12.63          7.86         3.10 o                         
   4  15   3          5.38         10.27         3.61 o                         
   5  15   3          8.75         12.09         3.87 o                         
   6  15   3          0.74         10.84         5.16 o                         
   7  15   3          0.08          0.34         3.96 o                         
  -7  16   3          1.82          6.30         6.67 o                         
  -6  16   3          3.76          3.52        10.23 o                         
  -5  16   3          6.57          8.58         8.50 o                         
  -4  16   3         31.72         36.17         5.24 o                         
  -3  16   3         10.21          9.58         3.52 o                         
  -2  16   3         10.60         11.04         5.01 o                         
  -1  16   3         12.16         14.25         3.63 o                         
   0  16   3        186.38        174.77         8.57 o                         
   1  16   3         82.66         89.07         6.89 o                         
   2  16   3          2.30          2.58         3.37 o                         
   3  16   3         97.17        101.98         7.87 o                         
   4  16   3          0.66          0.79         3.55 o                         
   5  16   3          0.04          1.80         4.02 o                         
   6  16   3         12.88         28.25         4.98 o                         
   7  16   3          2.85         22.27        19.06 o                         
  -6  17   3          0.03          4.86         5.37 o                         
  -5  17   3          0.46          1.92         6.98 o                         
  -4  17   3          7.84         11.25         4.61 o                         
  -3  17   3          0.20          6.17         6.28 o                         
  -2  17   3          9.54         13.81         4.10 o                         
  -1  17   3          2.07          6.41         3.01 o                         
   0  17   3         34.16         30.13         4.45 o                         
   1  17   3          8.26         10.07         3.90 o                         
   2  17   3         15.36         18.13         3.93 o                         
   3  17   3         31.43         32.61         4.81 o                         
   4  17   3          0.54          8.18         3.51 o                         
   5  17   3          2.14         10.28         6.08 o                         
   6  17   3         14.03         45.88        14.85 o                         
  -5  18   3         11.45         27.98         9.50 o                         
  -4  18   3          0.11         15.18         7.64 o                         
  -3  18   3          0.93          0.08         4.67 o                         
  -2  18   3          7.75         10.94         4.09 o                         
  -1  18   3          0.64          3.07         4.93 o                         
   0  18   3         28.23         41.57         5.61 o                         
   1  18   3          4.96          8.06         3.20 o                         
   2  18   3          0.77          6.11         3.11 o                         
   3  18   3          4.92         16.07         4.55 o                         
   4  18   3          2.83         14.95         3.59 o                         
   5  18   3          0.50          2.71         5.92 o                         
  -4  19   3          4.37         -0.53         9.88 o                         
  -3  19   3          0.44          1.93         5.64 o                         
  -2  19   3          0.41          7.18         6.67 o                         
  -1  19   3          1.03          2.23         5.53 o                         
   0  19   3          0.09          8.55         3.85 o                         
   1  19   3          1.52          5.39         3.64 o                         
   2  19   3          2.34         16.69         4.86 o                         
   3  19   3          0.03          8.97         4.69 o                         
 -12   0   4         58.02         90.09        21.66 o                         
 -11   0   4         66.62         38.41        13.61 o                         
 -10   0   4        301.98        326.31        34.22 o                         
  -9   0   4         76.94         76.12        11.00 o                         
  -8   0   4          0.04         -0.90         2.60 o                         
  -7   0   4         74.87         72.84         6.10 o                         
  -6   0   4         55.11         53.40         3.10 o                         
  -5   0   4        123.91        124.53         3.63 o                         
  -4   0   4         79.45         71.22         1.60 o                         
  -3   0   4         17.44         27.00         1.00 o                         
  -2   0   4         14.26         28.90         1.29 o                         
  -1   0   4         84.16         96.79         2.79 o                         
   0   0   4      14600.50      14707.90        88.94 o                         
   1   0   4       1845.20       1779.05        14.12 o                         
   2   0   4        275.62        288.64         3.99 o                         
   3   0   4         34.79         21.58         2.52 o                         
   4   0   4        491.16        491.07         9.61 o                         
   5   0   4        273.51        274.72         7.83 o                         
   6   0   4        204.84        184.34         7.26 o                         
   7   0   4         33.28         25.13         4.04 o                         
   8   0   4        353.54        363.11        23.58 o                         
   9   0   4         40.78         49.87         7.43 o                         
  10   0   4          9.80         25.58         7.21 o                         
  11   0   4          0.35         -4.08         5.00 o                         
 -12   1   4         22.24         30.86        15.44 o                         
 -11   1   4         65.05         65.73        12.39 o                         
 -10   1   4         47.76         47.91         9.06 o                         
  -9   1   4          0.00          5.74         2.74 o                         
  -8   1   4         39.15         34.76         3.39 o                         
  -7   1   4         20.65         23.84         2.69 o                         
  -6   1   4        135.73        139.89         3.14 o                         
  -5   1   4        497.62        534.36         6.21 o                         
  -4   1   4        529.83        562.13         6.08 o                         
  -3   1   4          3.25          3.24         0.72 o                         
  -2   1   4       1098.25       1263.24         6.77 o                         
  -1   1   4      28909.03      28318.21        94.35 o                         
   0   1   4       3843.53       3987.39        17.14 o                         
   1   1   4        100.84        112.19         3.52 o                         
   2   1   4       3009.37       2883.99        13.59 o                         
   3   1   4        140.06        141.87         2.79 o                         
   4   1   4        277.57        327.17         4.79 o                         
   5   1   4        403.30        373.98         5.55 o                         
   6   1   4         24.66         18.80         2.36 o                         
   7   1   4         48.97         47.42         3.85 o                         
   8   1   4          0.10         -1.81         1.81 o                         
   9   1   4          0.19         -1.73         2.41 o                         
  10   1   4         12.96          7.07         4.35 o                         
  11   1   4          0.13          6.44         4.25 o                         
 -12   2   4         32.80         33.98        10.49 o                         
 -11   2   4        111.74        126.76        14.67 o                         
 -10   2   4          9.73          5.02         6.58 o                         
  -9   2   4         19.69         25.35         3.93 o                         
  -8   2   4         17.06         20.99         3.47 o                         
  -7   2   4         26.51         29.37         2.50 o                         
  -6   2   4        121.08        114.69         2.91 o                         
  -5   2   4        708.93        745.82         8.95 o                         
  -4   2   4        114.50         99.55         2.61 o                         
  -3   2   4         51.37         46.97         1.55 o                         
  -2   2   4       7964.21       8182.54        40.84 o                         
  -1   2   4      19323.49      19919.09        77.43 o                         
   0   2   4       7870.91       8069.22        33.65 o                         
   1   2   4          3.66          0.80         0.53 o                         
   2   2   4        298.81        275.70         3.07 o                         
   3   2   4        896.69        949.82        14.67 o                         
   4   2   4         26.91         18.90         1.87 o                         
   5   2   4         89.66         91.05         3.46 o                         
   6   2   4          0.27         -1.35         1.35 o                         
   7   2   4         37.82         31.41         3.53 o                         
   8   2   4          0.97         -0.84         1.99 o                         
   9   2   4         19.98         16.61         3.81 o                         
  10   2   4          1.87          2.18         2.96 o                         
  11   2   4          2.79         18.00         6.34 o                         
 -12   3   4          0.22         -5.91        10.10 o                         
 -11   3   4          3.95         -6.72        10.36 o                         
 -10   3   4         18.01         14.78         5.14 o                         
  -9   3   4         24.28         25.83         3.91 o                         
  -8   3   4         11.76         13.84         3.15 o                         
  -7   3   4        157.71        157.92         5.65 o                         
  -6   3   4          0.03          0.94         1.19 o                         
  -5   3   4        899.54        951.90         7.72 o                         
  -4   3   4        279.76        238.48         3.35 o                         
  -3   3   4          0.86          1.18         0.71 o                         
  -2   3   4       4059.69       3973.41        18.56 o                         
  -1   3   4        719.70        723.00         5.63 o                         
   0   3   4        632.93        721.93         5.59 o                         
   1   3   4       2970.55       2909.50        14.85 o                         
   2   3   4         42.46         45.94         2.29 o                         
   3   3   4         85.19         71.80         1.67 o                         
   4   3   4       1956.23       1999.61        12.77 o                         
   5   3   4        119.79        124.53         3.07 o                         
   6   3   4          9.82          3.52         1.53 o                         
   7   3   4         64.14         69.75         4.79 o                         
   8   3   4          7.11          1.91         2.38 o                         
   9   3   4         24.75         16.12         4.36 o                         
  10   3   4         37.18         29.71         4.68 o                         
  11   3   4          2.20         10.41         5.07 o                         
 -12   4   4          1.43          2.12        12.14 o                         
 -11   4   4          1.49          0.81         8.23 o                         
 -10   4   4          1.11          4.34         3.21 o                         
  -9   4   4         31.85         34.16         4.57 o                         
  -8   4   4        376.06        410.48        10.00 o                         
  -7   4   4          1.09         -0.40         1.74 o                         
  -6   4   4          1.51          2.42         0.76 o                         
  -5   4   4          8.76         11.85         1.07 o                         
  -4   4   4        497.74        484.19         6.06 o                         
  -3   4   4          6.86         11.36         1.28 o                         
  -2   4   4         60.05         44.91         1.44 o                         
  -1   4   4        205.07        210.84         2.75 o                         
   0   4   4       1476.17       1486.94         9.27 o                         
   1   4   4         54.08         73.93         2.04 o                         
   2   4   4        158.84        159.44         3.70 o                         
   3   4   4          2.27          0.29         1.11 o                         
   4   4   4       2441.47       2418.45        18.88 o                         
   5   4   4        246.65        250.56         5.13 o                         
   6   4   4        157.04        151.31         5.91 o                         
   7   4   4        670.39        669.63        11.65 o                         
   8   4   4          9.47         10.92         2.63 o                         
   9   4   4          3.06          0.65         2.18 o                         
  10   4   4          3.39          2.04         4.36 o                         
  11   4   4         31.04         53.86        10.38 o                         
 -12   5   4          5.43         12.61         7.18 o                         
 -11   5   4          0.51         -6.88         6.88 o                         
 -10   5   4          2.19          6.67         5.95 o                         
  -9   5   4         12.90         10.18         3.59 o                         
  -8   5   4          5.34          5.82         3.21 o                         
  -7   5   4        663.84        654.75        11.16 o                         
  -6   5   4          0.88          0.91         1.15 o                         
  -5   5   4         39.60         34.45         2.17 o                         
  -4   5   4         61.02         63.31         2.92 o                         
  -3   5   4        657.43        708.86         7.19 o                         
  -2   5   4        234.56        239.25         4.44 o                         
  -1   5   4       1114.50       1198.02         9.94 o                         
   0   5   4        271.54        295.37         5.42 o                         
   1   5   4       2085.56       2131.05        13.50 o                         
   2   5   4        330.10        344.27         5.31 o                         
   3   5   4          2.39          1.72         1.07 o                         
   4   5   4       3831.40       3980.99        26.24 o                         
   5   5   4         14.05         13.96         1.94 o                         
   6   5   4         27.25         22.71         2.89 o                         
   7   5   4         17.01         12.20         3.09 o                         
   8   5   4         23.67         21.76         3.17 o                         
   9   5   4          0.00         -1.86         1.86 o                         
  10   5   4          8.56         10.38         5.05 o                         
  11   5   4          3.98         23.90         6.28 o                         
 -11   6   4          1.12          5.97         9.21 o                         
 -10   6   4          4.55          6.69         7.30 o                         
  -9   6   4         11.89         15.54         4.03 o                         
  -8   6   4         17.34         18.56         3.82 o                         
  -7   6   4         91.74         97.11         5.25 o                         
  -6   6   4        218.27        223.65         5.70 o                         
  -5   6   4         92.18         91.50         3.76 o                         
  -4   6   4          3.33          1.68         0.60 o                         
  -3   6   4        102.52         85.80         2.56 o                         
  -2   6   4       1318.45       1403.88        10.51 o                         
  -1   6   4       1072.32       1144.65        10.24 o                         
   0   6   4          3.13          2.62         1.09 o                         
   1   6   4         71.14         99.23         3.00 o                         
   2   6   4        219.99        222.34         3.55 o                         
   3   6   4         47.18         33.56         2.49 o                         
   4   6   4        257.44        243.47         5.34 o                         
   5   6   4        238.49        231.43         5.49 o                         
   6   6   4        384.52        368.19         8.43 o                         
   7   6   4         79.45         64.80         5.35 o                         
   8   6   4         19.92         17.27         3.03 o                         
   9   6   4          0.28          4.21         3.37 o                         
  10   6   4          0.08          2.99         6.28 o                         
  11   6   4          0.25         12.62         5.02 o                         
 -11   7   4          0.02          4.73        10.88 o                         
 -10   7   4          0.78          4.44         3.74 o                         
  -9   7   4          0.95          9.05         5.71 o                         
  -8   7   4          0.42         -3.21         3.21 o                         
  -7   7   4        123.22        137.38         6.42 o                         
  -6   7   4          7.43          4.64         2.02 o                         
  -5   7   4         38.48         37.82         2.81 o                         
  -4   7   4        344.41        369.61         5.43 o                         
  -3   7   4         38.88         29.04         1.98 o                         
  -2   7   4        637.35        723.54         7.40 o                         
  -1   7   4        154.31        148.70         3.81 o                         
   0   7   4        328.22        327.65         6.44 o                         
   1   7   4         77.27         76.67         3.34 o                         
   2   7   4          0.23          1.05         0.90 o                         
   3   7   4        119.35        101.18         2.19 o                         
   4   7   4         26.60         25.30         2.50 o                         
   5   7   4        129.18        132.81         5.30 o                         
   6   7   4       1202.44       1189.84        14.70 o                         
   7   7   4         46.51         43.47         4.13 o                         
   8   7   4         22.70         22.38         3.97 o                         
   9   7   4         12.05         16.68         4.28 o                         
  10   7   4          0.22          2.82         6.20 o                         
 -11   8   4          1.35         -0.28        11.21 o                         
 -10   8   4          6.01         14.97         7.24 o                         
  -9   8   4          0.00          3.53         3.98 o                         
  -8   8   4         74.34         72.98         5.38 o                         
  -7   8   4         35.03         35.54         3.68 o                         
  -6   8   4        256.15        255.30         7.07 o                         
  -5   8   4        157.43        164.03         5.34 o                         
  -4   8   4         21.70         17.07         2.00 o                         
  -3   8   4         20.24         19.48         1.91 o                         
  -2   8   4        120.83        143.40         3.57 o                         
  -1   8   4        421.19        464.67         6.95 o                         
   0   8   4       1166.84       1179.27        12.22 o                         
   1   8   4        237.34        273.75         4.80 o                         
   2   8   4         14.44          7.30         1.48 o                         
   3   8   4        260.04        254.15         4.91 o                         
   4   8   4         36.59         29.00         2.80 o                         
   5   8   4       1369.51       1384.24        14.61 o                         
   6   8   4        938.32        934.22        13.16 o                         
   7   8   4          9.38          6.73         2.48 o                         
   8   8   4         16.19         15.33         3.36 o                         
   9   8   4          0.00         -0.61         3.31 o                         
  10   8   4          0.37          4.54         4.81 o                         
 -11   9   4          0.70          5.23         8.84 o                         
 -10   9   4          0.31          8.08         7.74 o                         
  -9   9   4          7.89          3.18         4.01 o                         
  -8   9   4          2.33          1.31         2.62 o                         
  -7   9   4         53.10         49.99         4.29 o                         
  -6   9   4          7.83          8.25         2.56 o                         
  -5   9   4         32.34         30.52         2.99 o                         
  -4   9   4          4.21          3.12         1.41 o                         
  -3   9   4        223.86        222.03         4.84 o                         
  -2   9   4        355.46        371.56         5.93 o                         
  -1   9   4         77.40         90.34         4.01 o                         
   0   9   4       1221.37       1321.41        13.02 o                         
   1   9   4         89.99         88.87         5.64 o                         
   2   9   4         65.23         73.11         3.77 o                         
   3   9   4        216.38        206.76         5.73 o                         
   4   9   4        441.92        437.90         7.94 o                         
   5   9   4        403.30        400.92         8.07 o                         
   6   9   4        142.45        142.87         6.53 o                         
   7   9   4        157.83        168.03         7.73 o                         
   8   9   4        114.26        102.42         7.60 o                         
   9   9   4         10.19         12.12         5.95 o                         
  10   9   4          3.14          6.48         4.35 o                         
 -10  10   4          0.02          7.20         6.63 o                         
  -9  10   4          6.65         13.49         5.15 o                         
  -8  10   4         12.17         16.66         5.63 o                         
  -7  10   4          7.46          4.25         2.63 o                         
  -6  10   4          9.82          5.10         2.28 o                         
  -5  10   4         66.92         66.51         4.34 o                         
  -4  10   4        205.51        197.73         5.78 o                         
  -3  10   4         29.38         24.85         2.39 o                         
  -2  10   4        586.13        585.36         8.61 o                         
  -1  10   4         30.10         31.69         3.08 o                         
   0  10   4          5.29          1.74         1.51 o                         
   1  10   4         34.68         33.80         3.31 o                         
   2  10   4        532.23        511.64        11.16 o                         
   3  10   4        668.52        679.04        12.05 o                         
   4  10   4        239.31        223.92         6.54 o                         
   5  10   4         10.15          5.02         2.37 o                         
   6  10   4          0.03         -2.04         2.04 o                         
   7  10   4        129.87        109.56         6.39 o                         
   8  10   4         82.56         70.94         6.61 o                         
   9  10   4          0.35         10.14         5.33 o                         
  10  10   4          0.84          0.72         4.54 o                         
 -10  11   4          1.01          8.29         7.40 o                         
  -9  11   4          6.04         10.18         5.63 o                         
  -8  11   4         17.94         14.73         5.79 o                         
  -7  11   4          2.32         -1.39         3.43 o                         
  -6  11   4         65.91         56.02         5.20 o                         
  -5  11   4         93.99         72.60         5.11 o                         
  -4  11   4        235.50        228.16         7.44 o                         
  -3  11   4        133.86        140.02         5.56 o                         
  -2  11   4        254.54        239.77         6.23 o                         
  -1  11   4         54.54         54.64         3.60 o                         
   0  11   4        118.16        117.22         5.05 o                         
   1  11   4        105.75        104.49         5.15 o                         
   2  11   4         96.79        105.09         5.04 o                         
   3  11   4          9.11          1.77         2.07 o                         
   4  11   4        201.01        198.60         7.69 o                         
   5  11   4         13.24         13.38         2.92 o                         
   6  11   4         19.80         21.04         3.41 o                         
   7  11   4         37.57         35.95         4.81 o                         
   8  11   4         68.79         56.83         6.32 o                         
   9  11   4          0.97         14.94         5.90 o                         
 -10  12   4          0.00          9.89         4.93 o                         
  -9  12   4          2.20          9.79         5.79 o                         
  -8  12   4          4.53         10.15         4.99 o                         
  -7  12   4          3.64          0.94         4.72 o                         
  -6  12   4          4.34          6.25         2.79 o                         
  -5  12   4         51.78         38.65         4.27 o                         
  -4  12   4          7.70          4.73         2.50 o                         
  -3  12   4        147.81        135.75         6.79 o                         
  -2  12   4        113.54        100.15         5.30 o                         
  -1  12   4        204.30        183.85         5.78 o                         
   0  12   4          0.27         -1.58         1.58 o                         
   1  12   4        685.91        634.52        10.64 o                         
   2  12   4         93.88         91.43         5.70 o                         
   3  12   4         11.39         14.02         3.41 o                         
   4  12   4          5.29          3.97         2.42 o                         
   5  12   4          1.47          4.00         2.40 o                         
   6  12   4          4.78          5.46         3.77 o                         
   7  12   4          0.06          4.01         3.50 o                         
   8  12   4          1.57          3.11         5.92 o                         
   9  12   4         14.15         22.40         9.09 o                         
  -9  13   4          0.16          1.91         4.66 o                         
  -8  13   4          2.70         -0.82         3.64 o                         
  -7  13   4          3.14          4.19         4.35 o                         
  -6  13   4          3.74         -0.32         4.46 o                         
  -5  13   4        168.26        143.20         7.47 o                         
  -4  13   4          6.63          1.45         2.02 o                         
  -3  13   4          5.33          7.67         2.43 o                         
  -2  13   4        206.94        220.07         6.94 o                         
  -1  13   4        138.95        135.05         5.86 o                         
   0  13   4         30.17         28.99         3.08 o                         
   1  13   4         42.89         47.17         3.86 o                         
   2  13   4        522.02        453.86        10.18 o                         
   3  13   4        100.15        106.35         6.41 o                         
   4  13   4         47.21         32.44         3.92 o                         
   5  13   4         12.33         13.59         3.18 o                         
   6  13   4          0.24          2.98         3.32 o                         
   7  13   4          6.24         17.76         4.30 o                         
   8  13   4         12.46         14.96         5.33 o                         
  -8  14   4          0.00         -3.09         6.72 o                         
  -7  14   4          0.47         -2.94         3.40 o                         
  -6  14   4         19.97         21.35         4.90 o                         
  -5  14   4         11.26          8.31         3.16 o                         
  -4  14   4         34.81         41.78         4.54 o                         
  -3  14   4         60.80         60.59         5.20 o                         
  -2  14   4          4.47          3.84         2.58 o                         
  -1  14   4         64.44         57.11         4.09 o                         
   0  14   4         13.53         15.85         2.65 o                         
   1  14   4          3.28          3.22         2.25 o                         
   2  14   4         74.25         64.45         5.10 o                         
   3  14   4         24.00         23.47         3.63 o                         
   4  14   4         11.76          9.02         2.89 o                         
   5  14   4          6.90          8.92         2.88 o                         
   6  14   4          1.41          4.62         3.67 o                         
   7  14   4          1.53          5.48         4.44 o                         
   8  14   4          2.28          9.06         4.58 o                         
  -8  15   4          4.77         14.07         4.74 o                         
  -7  15   4          6.45         15.91         5.21 o                         
  -6  15   4          3.99          6.90         6.56 o                         
  -5  15   4          0.53         -1.53         3.72 o                         
  -4  15   4          0.41          1.06         2.42 o                         
  -3  15   4         84.23         86.78         6.22 o                         
  -2  15   4         40.73         43.40         5.04 o                         
  -1  15   4        132.56        125.14         6.02 o                         
   0  15   4         65.88         78.99         5.02 o                         
   1  15   4         28.80         32.29         3.87 o                         
   2  15   4          0.05          0.83         2.14 o                         
   3  15   4         47.79         54.58         5.03 o                         
   4  15   4          0.63          2.82         2.40 o                         
   5  15   4          1.60          2.26         3.11 o                         
   6  15   4          4.53         16.43         7.53 o                         
   7  15   4          3.27          7.56         7.71 o                         
  -7  16   4          0.27          2.90         4.47 o                         
  -6  16   4          0.00         -3.76         7.62 o                         
  -5  16   4         18.18         25.74         5.94 o                         
  -4  16   4         85.45         94.27         7.59 o                         
  -3  16   4         20.78         36.19         4.86 o                         
  -2  16   4          0.13          4.11         2.94 o                         
  -1  16   4         54.51         63.08         5.87 o                         
   0  16   4         38.70         46.98         5.20 o                         
   1  16   4          6.78          5.19         3.91 o                         
   2  16   4          2.18          4.20         2.38 o                         
   3  16   4          1.40          4.93         3.25 o                         
   4  16   4          0.72          3.26         4.79 o                         
   5  16   4          0.01          9.38         5.67 o                         
   6  16   4          0.54          8.36         4.50 o                         
  -6  17   4          0.43          2.47         4.72 o                         
  -5  17   4         25.67         29.52         6.47 o                         
  -4  17   4         18.50         21.46         6.89 o                         
  -3  17   4          1.87          4.82         3.14 o                         
  -2  17   4          5.92         11.91         4.68 o                         
  -1  17   4         25.41         25.93         4.69 o                         
   0  17   4          0.02          2.02         2.56 o                         
   1  17   4          1.83          2.92         4.38 o                         
   2  17   4          6.25          5.21         3.14 o                         
   3  17   4          0.08          4.80         2.69 o                         
   4  17   4          0.05          8.02         6.37 o                         
   5  17   4          2.61         10.08         8.54 o                         
  -5  18   4          9.68         28.92         5.63 o                         
  -4  18   4          7.94         16.99         6.00 o                         
  -3  18   4          0.12          5.39         6.04 o                         
  -2  18   4          0.01          8.07         4.17 o                         
  -1  18   4          0.94          0.54         3.02 o                         
   0  18   4         40.40         46.46         7.10 o                         
   1  18   4         24.11         35.80         5.74 o                         
   2  18   4          0.19          4.73         3.89 o                         
   3  18   4          5.08         13.34         3.75 o                         
   4  18   4          3.55         11.95         8.44 o                         
  -3  19   4          3.09          7.23         4.88 o                         
  -2  19   4          3.55          7.00         3.85 o                         
  -1  19   4          2.28          0.22         5.31 o                         
   0  19   4          3.67         15.60         4.21 o                         
   1  19   4         22.40         30.86         5.06 o                         
   2  19   4          7.40         18.00         4.04 o                         
   3  19   4          0.04         14.13         4.39 o                         
 -12   1   5          0.14         -7.50         7.50 o                         
 -11   1   5         28.72         26.41         8.45 o                         
 -10   1   5          9.96         15.46         4.52 o                         
  -9   1   5        872.05        980.42        17.97 o                         
  -8   1   5        114.61        114.38         6.41 o                         
  -7   1   5         47.20         54.96         3.89 o                         
  -6   1   5        287.31        288.11         6.55 o                         
  -5   1   5          5.41          5.07         1.10 o                         
  -4   1   5        812.28        926.88        23.98 o                         
  -3   1   5       2404.80       2475.31        12.77 o                         
  -2   1   5         32.53         42.77         2.73 o                         
  -1   1   5          3.45          6.32         0.69 o                         
   0   1   5       2452.07       2481.17        13.07 o                         
   1   1   5          2.21          2.17         0.74 o                         
   2   1   5        100.33        104.45         2.00 o                         
   3   1   5       1573.64       1648.33        12.42 o                         
   4   1   5        369.36        352.41         3.85 o                         
   5   1   5          0.71         -0.59         1.13 o                         
   6   1   5         14.87          7.77         1.96 o                         
   7   1   5         95.67         94.32         5.42 o                         
   8   1   5          1.91          4.55         2.32 o                         
   9   1   5         11.64         11.05         3.30 o                         
  10   1   5          0.03          1.67         3.15 o                         
  11   1   5          1.14         11.50         5.25 o                         
 -12   2   5         36.13         32.66        12.86 o                         
 -11   2   5         52.66         60.64        10.55 o                         
 -10   2   5         91.66         97.79         8.46 o                         
  -9   2   5        212.30        243.00         9.05 o                         
  -8   2   5        124.13        123.19         7.05 o                         
  -7   2   5          3.22          3.16         1.48 o                         
  -6   2   5          2.32          4.07         1.21 o                         
  -5   2   5        283.03        273.34         4.53 o                         
  -4   2   5        171.50        171.81         3.32 o                         
  -3   2   5          2.91          6.15         0.80 o                         
  -2   2   5       4287.81       4582.08        20.64 o                         
  -1   2   5       6047.83       6087.44        25.27 o                         
   0   2   5       1957.84       2111.92        11.34 o                         
   1   2   5        286.06        308.63         3.84 o                         
   2   2   5         20.34         11.64         1.15 o                         
   3   2   5       1083.49       1088.39        11.52 o                         
   4   2   5          6.39          7.54         1.36 o                         
   5   2   5          3.63          2.94         1.15 o                         
   6   2   5         87.96         71.41         4.24 o                         
   7   2   5         72.78         61.97         4.66 o                         
   8   2   5         24.47         25.28         3.72 o                         
   9   2   5          0.24          5.55         2.58 o                         
  10   2   5         11.39         14.31         4.19 o                         
  11   2   5          0.36          4.31         3.83 o                         
 -12   3   5          0.00          9.60         8.68 o                         
 -11   3   5         29.54         21.40         8.14 o                         
 -10   3   5          0.00         -2.92         3.56 o                         
  -9   3   5         56.19         58.70         5.21 o                         
  -8   3   5        204.11        215.04         9.07 o                         
  -7   3   5          8.14          4.89         2.22 o                         
  -6   3   5        169.68        174.53         4.14 o                         
  -5   3   5        327.48        352.86         5.49 o                         
  -4   3   5        956.59        890.96        13.26 o                         
  -3   3   5        195.99        190.86         3.32 o                         
  -2   3   5        312.02        314.90         3.61 o                         
  -1   3   5       2974.03       3134.74        16.61 o                         
   0   3   5        323.11        306.60         4.09 o                         
   1   3   5       1599.63       1590.92        10.89 o                         
   2   3   5       1105.67       1129.45         7.96 o                         
   3   3   5        153.23        165.12         2.84 o                         
   4   3   5         72.02         68.74         2.94 o                         
   5   3   5        239.69        223.25         5.57 o                         
   6   3   5          9.12          4.04         2.05 o                         
   7   3   5        199.50        203.64         7.65 o                         
   8   3   5          0.45         -1.11         1.97 o                         
   9   3   5         14.11          2.11         3.19 o                         
  10   3   5         66.47         79.17         7.48 o                         
  11   3   5          3.78         17.40         5.95 o                         
 -12   4   5          0.57         -1.47        14.97 o                         
 -11   4   5          0.90         -2.63         7.83 o                         
 -10   4   5          0.13          2.59         3.12 o                         
  -9   4   5         25.44         30.94         4.80 o                         
  -8   4   5        183.42        204.60         8.36 o                         
  -7   4   5         90.79         90.60         4.89 o                         
  -6   4   5         14.55         18.68         2.29 o                         
  -5   4   5        291.60        289.21         3.87 o                         
  -4   4   5        118.93        117.99         3.10 o                         
  -3   4   5         78.70         46.49         2.24 o                         
  -2   4   5         93.43         73.56         2.21 o                         
  -1   4   5        619.90        592.45         7.81 o                         
   0   4   5        611.27        628.70         5.71 o                         
   1   4   5        449.31        486.63         5.49 o                         
   2   4   5        295.82        282.90         4.82 o                         
   3   4   5          3.34          1.78         1.11 o                         
   4   4   5         35.83         50.74         3.00 o                         
   5   4   5        144.12        150.95         5.70 o                         
   6   4   5         13.86          3.85         3.40 o                         
   7   4   5          9.06          7.34         2.57 o                         
   8   4   5          3.10          1.52         2.21 o                         
   9   4   5          0.11          0.11         2.29 o                         
  10   4   5          1.29          5.94         3.41 o                         
  11   4   5          3.85         11.81         4.75 o                         
 -12   5   5          5.07         -6.49        11.54 o                         
 -11   5   5          9.87         10.47        11.79 o                         
 -10   5   5          1.79          1.43         3.70 o                         
  -9   5   5          0.03          4.09         3.26 o                         
  -8   5   5          0.81         -2.00         2.00 o                         
  -7   5   5        223.18        221.80         6.55 o                         
  -6   5   5         13.01         12.18         2.17 o                         
  -5   5   5         57.05         62.80         2.73 o                         
  -4   5   5        964.75        992.48        10.57 o                         
  -3   5   5        122.10        102.43         3.37 o                         
  -2   5   5          8.55         17.42         1.35 o                         
  -1   5   5        564.03        573.05         4.95 o                         
   0   5   5        191.40        207.99         2.46 o                         
   1   5   5       3120.27       3250.71        22.02 o                         
   2   5   5        466.18        448.21         6.38 o                         
   3   5   5        113.93        111.47         3.92 o                         
   4   5   5        362.55        365.15         6.57 o                         
   5   5   5        219.11        197.05         6.92 o                         
   6   5   5          2.30         -1.84         2.50 o                         
   7   5   5         95.89         93.03         6.15 o                         
   8   5   5         53.50         61.44         4.88 o                         
   9   5   5          0.59          1.28         2.24 o                         
  10   5   5          3.64          5.57         6.71 o                         
  11   5   5          4.62         10.26         9.97 o                         
 -11   6   5          1.93         -3.16         8.10 o                         
 -10   6   5          1.14          4.09         3.59 o                         
  -9   6   5         59.05         59.37         5.87 o                         
  -8   6   5         34.75         29.94         4.68 o                         
  -7   6   5          0.51          0.21         2.01 o                         
  -6   6   5        555.32        567.40         9.64 o                         
  -5   6   5        501.05        527.27         7.70 o                         
  -4   6   5         68.33         60.10         3.20 o                         
  -3   6   5        971.88        969.43         6.97 o                         
  -2   6   5         49.20         47.97         2.08 o                         
  -1   6   5       2459.50       2590.18        17.67 o                         
   0   6   5          4.48          6.18         1.89 o                         
   1   6   5        749.74        746.89         9.50 o                         
   2   6   5         81.29         63.01         1.47 o                         
   3   6   5          6.75          8.32         1.69 o                         
   4   6   5        121.56        127.67         4.59 o                         
   5   6   5        454.87        458.50         8.47 o                         
   6   6   5        215.79        221.31         7.04 o                         
   7   6   5        197.94        184.45         8.60 o                         
   8   6   5          1.88          0.38         2.34 o                         
   9   6   5          0.00          2.27         2.38 o                         
  10   6   5          1.31         13.10         4.25 o                         
 -11   7   5          0.19          3.27         7.34 o                         
 -10   7   5          2.15          9.38         3.87 o                         
  -9   7   5          0.07          1.47         2.98 o                         
  -8   7   5         56.63         60.43         5.74 o                         
  -7   7   5          0.06          0.22         2.01 o                         
  -6   7   5          0.52         -0.73         1.83 o                         
  -5   7   5          0.59          0.53         1.25 o                         
  -4   7   5          1.08         -1.15         1.15 o                         
  -3   7   5         10.10          8.02         1.17 o                         
  -2   7   5       1033.89        989.92         8.83 o                         
  -1   7   5        683.15        682.26         8.28 o                         
   0   7   5        241.60        294.85         6.70 o                         
   1   7   5        177.91        193.14         4.69 o                         
   2   7   5        512.91        577.26         6.86 o                         
   3   7   5        161.16        167.45         4.61 o                         
   4   7   5          0.06          1.22         1.59 o                         
   5   7   5         49.38         51.58         3.88 o                         
   6   7   5       2254.49       2254.10        21.50 o                         
   7   7   5         20.63         18.40         3.22 o                         
   8   7   5          3.46          3.81         3.70 o                         
   9   7   5          4.16          5.21         2.50 o                         
  10   7   5          0.32          2.62         3.83 o                         
 -11   8   5          0.34         14.07         6.21 o                         
 -10   8   5          0.03          7.58         4.98 o                         
  -9   8   5         52.83         55.32         6.58 o                         
  -8   8   5         11.97         13.62         3.44 o                         
  -7   8   5        117.09        108.09         8.10 o                         
  -6   8   5        142.98        127.94         6.12 o                         
  -5   8   5        110.25        113.60         4.84 o                         
  -4   8   5          2.86          2.20         1.42 o                         
  -3   8   5        382.20        360.56         5.68 o                         
  -2   8   5         39.02         32.64         1.46 o                         
  -1   8   5        472.77        480.11         8.25 o                         
   0   8   5         52.80         43.20         2.95 o                         
   1   8   5          2.43          1.93         0.76 o                         
   2   8   5          0.07          1.62         1.05 o                         
   3   8   5          8.28          3.93         1.58 o                         
   4   8   5          7.44          2.75         1.74 o                         
   5   8   5          2.90         10.53         2.49 o                         
   6   8   5         41.57         54.27         4.19 o                         
   7   8   5          2.42          1.90         2.20 o                         
   8   8   5         49.83         39.27         8.23 o                         
   9   8   5          4.83          8.21         3.34 o                         
  10   8   5          1.82          7.17         6.13 o                         
 -11   9   5          0.28         11.02         5.87 o                         
 -10   9   5          0.10         -0.15         6.21 o                         
  -9   9   5          0.51          1.42         4.34 o                         
  -8   9   5          0.62          4.27         2.80 o                         
  -7   9   5         76.44         82.61         5.40 o                         
  -6   9   5         84.66         65.35         4.61 o                         
  -5   9   5         40.51         45.58         3.51 o                         
  -4   9   5          0.57         -0.24         1.36 o                         
  -3   9   5        119.41        133.80         5.32 o                         
  -2   9   5        549.04        559.95         8.13 o                         
  -1   9   5         26.63         26.82         2.46 o                         
   0   9   5          0.00          0.14         1.32 o                         
   1   9   5        224.94        241.20         5.72 o                         
   2   9   5         80.29         67.20         4.04 o                         
   3   9   5         53.20         47.73         3.62 o                         
   4   9   5         33.66         25.33         2.92 o                         
   5   9   5         13.90          6.27         2.36 o                         
   6   9   5        195.45        172.35         6.98 o                         
   7   9   5         69.19         52.48         4.56 o                         
   8   9   5         44.70         40.60         4.66 o                         
   9   9   5          1.16          5.92         4.66 o                         
  10   9   5          0.08         12.94         5.67 o                         
 -10  10   5          0.76          5.02         4.94 o                         
  -9  10   5          0.02         -2.53         7.85 o                         
  -8  10   5         16.31         12.85         4.27 o                         
  -7  10   5          3.65          1.20         2.51 o                         
  -6  10   5         47.44         33.43         4.34 o                         
  -5  10   5          2.11          3.83         2.99 o                         
  -4  10   5          2.87          3.37         2.16 o                         
  -3  10   5          0.33         -1.61         1.61 o                         
  -2  10   5        131.87        134.82         4.98 o                         
  -1  10   5          0.09          1.03         1.46 o                         
   0  10   5         48.23         42.74         3.17 o                         
   1  10   5          7.37          7.43         1.88 o                         
   2  10   5        140.98        135.84         6.06 o                         
   3  10   5        156.45        160.10         7.12 o                         
   4  10   5         58.34         57.86         4.57 o                         
   5  10   5          3.83          0.96         2.30 o                         
   6  10   5          4.07          5.57         2.61 o                         
   7  10   5         35.54         36.04         4.26 o                         
   8  10   5        144.26        115.08         8.89 o                         
   9  10   5         64.63         99.25        10.03 o                         
 -10  11   5          4.27          7.09         5.04 o                         
  -9  11   5          4.58          7.97         7.01 o                         
  -8  11   5         53.34         57.88         6.76 o                         
  -7  11   5         53.82         61.71         5.28 o                         
  -6  11   5          8.10         13.85         3.31 o                         
  -5  11   5          0.59          2.10         2.12 o                         
  -4  11   5         52.06         51.64         4.30 o                         
  -3  11   5         81.94         65.72         4.91 o                         
  -2  11   5        498.00        471.17         8.44 o                         
  -1  11   5        191.08        173.73         5.75 o                         
   0  11   5          2.46         -0.53         1.55 o                         
   1  11   5          7.37          5.35         1.94 o                         
   2  11   5        848.14        822.29        16.40 o                         
   3  11   5        525.35        513.53        11.54 o                         
   4  11   5         56.14         48.33         4.36 o                         
   5  11   5         18.34         17.54         3.48 o                         
   6  11   5         22.13         29.31         3.84 o                         
   7  11   5         36.80         34.98         5.27 o                         
   8  11   5        155.54        156.40        11.54 o                         
   9  11   5          0.06          7.45         6.11 o                         
  -9  12   5          1.47          6.49         6.04 o                         
  -8  12   5         40.17         32.47         6.95 o                         
  -7  12   5         20.36         19.51         4.91 o                         
  -6  12   5         14.32          9.76         4.85 o                         
  -5  12   5          3.31          0.60         2.29 o                         
  -4  12   5         11.31          6.47         2.63 o                         
  -3  12   5         84.15         82.28         5.44 o                         
  -2  12   5        111.19        109.22         5.22 o                         
  -1  12   5        558.08        528.94         9.22 o                         
   0  12   5        129.44        134.46         5.88 o                         
   1  12   5        102.88        102.07         5.43 o                         
   2  12   5         66.70         53.62         4.67 o                         
   3  12   5          3.76         -0.25         2.27 o                         
   4  12   5         36.93         48.72         4.48 o                         
   5  12   5         39.67         34.44         4.23 o                         
   6  12   5          3.86         10.22         3.16 o                         
   7  12   5         25.34         40.76         5.82 o                         
   8  12   5          0.03          7.46         3.82 o                         
   9  12   5          9.64         13.30         8.65 o                         
  -9  13   5          9.11         13.58         6.09 o                         
  -8  13   5         22.26         18.10         5.68 o                         
  -7  13   5         11.76          7.39         4.51 o                         
  -6  13   5         13.21         10.87         3.76 o                         
  -5  13   5          1.98          1.55         2.86 o                         
  -4  13   5          3.94          1.53         2.22 o                         
  -3  13   5         20.09         17.51         3.38 o                         
  -2  13   5         17.05         14.45         3.03 o                         
  -1  13   5        157.11        143.61         6.14 o                         
   0  13   5        257.07        247.17         6.81 o                         
   1  13   5          3.66          0.92         1.96 o                         
   2  13   5        165.04        154.06         7.47 o                         
   3  13   5        176.39        172.18         7.94 o                         
   4  13   5         13.46         20.84         3.32 o                         
   5  13   5          0.25         -0.88         2.34 o                         
   6  13   5          0.05          1.05         2.72 o                         
   7  13   5          3.18          9.77         4.07 o                         
   8  13   5          5.47         16.10         4.38 o                         
  -8  14   5          5.94          1.49         9.99 o                         
  -7  14   5         15.40         14.46         4.74 o                         
  -6  14   5         15.13          6.41         4.13 o                         
  -5  14   5         41.30         49.45         5.56 o                         
  -4  14   5         70.24         72.50         5.73 o                         
  -3  14   5         39.67         36.74         5.51 o                         
  -2  14   5         27.71         30.94         3.87 o                         
  -1  14   5         59.45         61.76         4.29 o                         
   0  14   5          3.95          5.04         2.98 o                         
   1  14   5         86.84         97.21         5.78 o                         
   2  14   5         11.99         13.13         3.03 o                         
   3  14   5         11.21          8.98         2.69 o                         
   4  14   5         52.84         54.70         5.02 o                         
   5  14   5          0.71          1.12         3.45 o                         
   6  14   5          0.07         -2.08         2.86 o                         
   7  14   5         12.67         17.94         5.19 o                         
  -8  15   5          0.80         -1.74         6.61 o                         
  -7  15   5          6.99         13.92         4.78 o                         
  -6  15   5          0.15         -0.16         5.92 o                         
  -5  15   5          3.66         -2.03         3.50 o                         
  -4  15   5          1.09          4.15         4.17 o                         
  -3  15   5         11.62          9.93         2.97 o                         
  -2  15   5          4.61          5.33         2.76 o                         
  -1  15   5          6.19          7.36         2.44 o                         
   0  15   5         26.00         24.48         3.35 o                         
   1  15   5         76.80         76.28         5.37 o                         
   2  15   5          5.00          5.68         2.64 o                         
   3  15   5         19.34         13.41         3.14 o                         
   4  15   5          3.10          8.86         3.52 o                         
   5  15   5          0.92          2.90         4.35 o                         
   6  15   5         15.79         25.10         4.36 o                         
   7  15   5          5.70          5.99         4.24 o                         
  -7  16   5          2.97          0.49         3.83 o                         
  -6  16   5          0.11         -4.14         9.23 o                         
  -5  16   5          0.03         -0.59         7.85 o                         
  -4  16   5          1.77          4.71         4.72 o                         
  -3  16   5         11.91          6.87         3.18 o                         
  -2  16   5          0.60          2.70         4.50 o                         
  -1  16   5          1.42          0.60         2.39 o                         
   0  16   5         37.81         40.61         4.64 o                         
   1  16   5         13.18         17.63         3.55 o                         
   2  16   5          2.80          5.24         2.80 o                         
   3  16   5          0.23         -0.17         3.62 o                         
   4  16   5          0.73          5.77         5.98 o                         
   5  16   5         16.09         14.46         6.88 o                         
   6  16   5          3.68         15.65         4.53 o                         
  -6  17   5          3.29          8.88         4.02 o                         
  -5  17   5          0.05         -3.62         5.94 o                         
  -4  17   5          0.00          8.12         7.50 o                         
  -3  17   5          4.75         10.86         4.60 o                         
  -2  17   5          0.06          2.76         3.85 o                         
  -1  17   5         56.96         60.27         6.65 o                         
   0  17   5         29.53         42.03         5.54 o                         
   1  17   5         15.29         21.91         4.00 o                         
   2  17   5         13.89         23.77         4.07 o                         
   3  17   5          1.53          3.90         3.71 o                         
   4  17   5          0.51          5.16         3.42 o                         
   5  17   5         13.80         20.71         6.62 o                         
  -5  18   5          3.06          7.50         9.18 o                         
  -4  18   5          1.83          7.83         8.70 o                         
  -3  18   5          5.24         12.34         5.24 o                         
  -2  18   5          1.77          6.82         4.97 o                         
  -1  18   5          5.30          6.06         5.62 o                         
   0  18   5         31.22         45.50         5.69 o                         
   1  18   5          0.79          8.40         4.16 o                         
   2  18   5          2.69          9.74         4.73 o                         
   3  18   5          0.66          5.84         4.13 o                         
   4  18   5          1.14          8.77         5.84 o                         
  -3  19   5          5.11         11.74         7.10 o                         
  -2  19   5          4.81          5.92         3.72 o                         
  -1  19   5          0.07          2.98         4.76 o                         
   0  19   5          3.57          5.87         5.60 o                         
   1  19   5          7.74         18.97         3.95 o                         
   2  19   5          0.28          2.94         3.97 o                         
 -12   0   6          0.51        -11.84        11.84 o                         
 -11   0   6         63.34         52.52        14.96 o                         
 -10   0   6        297.13        372.72        16.14 o                         
  -9   0   6        242.13        272.56        15.87 o                         
  -8   0   6        169.54        162.58        24.10 o                         
  -7   0   6         49.24         58.08         7.18 o                         
  -6   0   6         17.50         16.65         3.19 o                         
  -5   0   6         37.37         32.52         3.60 o                         
  -4   0   6        507.69        605.44         5.98 o                         
  -3   0   6       6431.98       6939.06        44.76 o                         
  -2   0   6       2189.22       2148.90        18.27 o                         
  -1   0   6       4360.20       4407.64        26.56 o                         
   0   0   6          0.86          0.66         1.11 o                         
   1   0   6        142.69        141.90         3.69 o                         
   2   0   6       2436.71       2601.29        22.68 o                         
   3   0   6        454.85        430.46         5.75 o                         
   4   0   6       1867.58       1991.25        22.89 o                         
   5   0   6         12.11          4.99         2.29 o                         
   6   0   6        102.60         97.06         7.77 o                         
   7   0   6         76.55         68.98         7.54 o                         
   8   0   6        177.60        177.10        13.18 o                         
   9   0   6          0.08          1.29         6.09 o                         
  10   0   6          1.64          8.73         4.88 o                         
  11   0   6         34.87         34.90        13.43 o                         
 -12   1   6          0.33        -12.55        12.55 o                         
 -11   1   6         75.01         83.14        11.32 o                         
 -10   1   6         88.20        100.24         8.12 o                         
  -9   1   6         13.51         26.20         4.51 o                         
  -8   1   6         50.93         50.36         4.47 o                         
  -7   1   6          5.50          6.49         1.72 o                         
  -6   1   6        153.46        159.58         5.20 o                         
  -5   1   6        120.06        109.39         3.11 o                         
  -4   1   6         94.50         94.65         2.73 o                         
  -3   1   6        209.65        193.78         2.97 o                         
  -2   1   6        163.99        180.56         3.31 o                         
  -1   1   6         53.61         59.13         1.89 o                         
   0   1   6        231.49        200.07         3.34 o                         
   1   1   6          5.35          4.91         0.88 o                         
   2   1   6         53.83         47.48         1.98 o                         
   3   1   6          2.16          6.54         1.27 o                         
   4   1   6          8.60          5.64         1.10 o                         
   5   1   6          4.76          1.59         1.37 o                         
   6   1   6        139.76        128.55         5.18 o                         
   7   1   6        261.91        241.05         7.53 o                         
   8   1   6          4.03         -0.38         2.12 o                         
   9   1   6         32.98         34.68         4.75 o                         
  10   1   6          4.44         10.90         3.52 o                         
  11   1   6          3.16          5.60         4.06 o                         
 -12   2   6          0.76         -9.99         9.99 o                         
 -11   2   6         29.55         29.57         8.67 o                         
 -10   2   6          0.81         -2.51         3.36 o                         
  -9   2   6          1.14          6.96         3.66 o                         
  -8   2   6          5.88          5.46         2.63 o                         
  -7   2   6          1.80          0.62         2.03 o                         
  -6   2   6         94.41         84.67         3.38 o                         
  -5   2   6       1275.67       1382.68        11.46 o                         
  -4   2   6         25.58         30.79         1.68 o                         
  -3   2   6          7.22         13.61         1.05 o                         
  -2   2   6        329.30        282.43         3.57 o                         
  -1   2   6       2500.11       2617.41        12.87 o                         
   0   2   6         35.33         43.02         2.51 o                         
   1   2   6        661.29        636.61         6.21 o                         
   2   2   6       1450.75       1474.81        10.97 o                         
   3   2   6        149.09        118.98         2.28 o                         
   4   2   6         11.87         16.53         1.66 o                         
   5   2   6        100.18        106.01         4.57 o                         
   6   2   6         18.35         19.84         2.98 o                         
   7   2   6          8.71          6.64         2.62 o                         
   8   2   6         27.65         18.09         3.25 o                         
   9   2   6         93.01         95.31         6.59 o                         
  10   2   6          9.08         12.73         4.12 o                         
  11   2   6          1.12          0.94         3.89 o                         
 -12   3   6          0.17        -12.21        14.82 o                         
 -11   3   6         24.93         10.66        10.21 o                         
 -10   3   6          2.39          0.71         3.27 o                         
  -9   3   6         27.70         30.09         4.08 o                         
  -8   3   6          9.19         11.45         3.14 o                         
  -7   3   6        133.36        138.99         6.68 o                         
  -6   3   6        138.53        155.04         5.04 o                         
  -5   3   6        664.27        694.55         9.03 o                         
  -4   3   6        665.11        734.16        11.87 o                         
  -3   3   6        127.93        109.03         2.67 o                         
  -2   3   6         44.13         33.69         1.71 o                         
  -1   3   6        737.62        730.58         6.38 o                         
   0   3   6       1225.98       1216.64         9.60 o                         
   1   3   6       1186.29       1222.69         9.82 o                         
   2   3   6         65.57         56.08         1.85 o                         
   3   3   6         41.38         41.57         1.55 o                         
   4   3   6         16.54         18.38         1.81 o                         
   5   3   6         70.43         80.23         3.94 o                         
   6   3   6         11.80          8.41         2.45 o                         
   7   3   6         20.87         23.23         3.41 o                         
   8   3   6         38.04         38.59         4.15 o                         
   9   3   6         64.52         64.80         5.67 o                         
  10   3   6          1.27          4.14         3.47 o                         
  11   3   6          3.52          3.93         8.79 o                         
 -12   4   6          1.92        -10.04        10.04 o                         
 -11   4   6         10.70          6.84         7.01 o                         
 -10   4   6         32.96         37.66         5.83 o                         
  -9   4   6         21.14         13.65         3.55 o                         
  -8   4   6          1.93          2.37         2.61 o                         
  -7   4   6        345.30        334.53         8.82 o                         
  -6   4   6         19.04         19.52         2.31 o                         
  -5   4   6        202.54        205.05         5.03 o                         
  -4   4   6        401.85        416.90         5.62 o                         
  -3   4   6          5.58          5.58         1.19 o                         
  -2   4   6        529.30        587.96         6.25 o                         
  -1   4   6        509.32        498.43         5.69 o                         
   0   4   6        545.97        542.18         6.09 o                         
   1   4   6        888.22       1035.01         8.97 o                         
   2   4   6        197.50        246.97         3.74 o                         
   3   4   6        119.11        111.64         3.90 o                         
   4   4   6        125.56        113.65         3.78 o                         
   5   4   6         12.55          9.66         2.40 o                         
   6   4   6          1.65         -1.92         2.01 o                         
   7   4   6        103.95        110.60         6.24 o                         
   8   4   6          2.80          3.72         2.57 o                         
   9   4   6          4.73          4.38         2.71 o                         
  10   4   6          1.55          2.16         3.02 o                         
  11   4   6         18.12         29.06         8.14 o                         
 -12   5   6          9.32         31.70        32.92 o                         
 -11   5   6          9.36         12.15         7.85 o                         
 -10   5   6          0.42          1.77         3.19 o                         
  -9   5   6          3.50          4.50         2.89 o                         
  -8   5   6         37.93         33.88         4.40 o                         
  -7   5   6         53.06         54.49         4.56 o                         
  -6   5   6         33.53         35.77         3.15 o                         
  -5   5   6         17.30         15.17         1.88 o                         
  -4   5   6          0.27         -0.29         0.93 o                         
  -3   5   6        978.53        987.90        10.17 o                         
  -2   5   6        118.65        123.86         2.98 o                         
  -1   5   6          8.24          7.64         0.92 o                         
   0   5   6        164.23        169.47         3.48 o                         
   1   5   6       1021.36       1190.54        10.04 o                         
   2   5   6         94.10         93.54         3.55 o                         
   3   5   6         16.37         19.52         2.01 o                         
   4   5   6          5.73          2.27         1.17 o                         
   5   5   6        248.48        228.74         6.53 o                         
   6   5   6        271.00        243.88         8.75 o                         
   7   5   6        135.58        140.41         7.07 o                         
   8   5   6         64.69         66.24         5.18 o                         
   9   5   6          5.22          7.65         2.63 o                         
  10   5   6          2.35          1.91         3.63 o                         
 -11   6   6          0.40          8.22         7.25 o                         
 -10   6   6          1.40          6.99         3.51 o                         
  -9   6   6          0.00          0.27         2.79 o                         
  -8   6   6          0.62         -1.52         2.61 o                         
  -7   6   6        229.68        214.49         6.78 o                         
  -6   6   6        138.72        130.88         5.59 o                         
  -5   6   6         12.14         10.93         1.75 o                         
  -4   6   6          6.95          5.35         1.39 o                         
  -3   6   6         37.00         44.40         1.47 o                         
  -2   6   6         40.20         37.77         2.04 o                         
  -1   6   6        315.10        354.55         5.78 o                         
   0   6   6        547.12        534.80         7.92 o                         
   1   6   6        351.64        361.41         5.31 o                         
   2   6   6          0.58         -0.98         0.98 o                         
   3   6   6          4.66          4.85         1.42 o                         
   4   6   6         70.38         65.08         3.60 o                         
   5   6   6        629.62        618.70        10.19 o                         
   6   6   6         34.50         39.73         4.15 o                         
   7   6   6         84.83         93.51         6.55 o                         
   8   6   6         12.84         13.27         3.41 o                         
   9   6   6          8.94          9.38         2.91 o                         
  10   6   6          0.08          1.65         3.78 o                         
 -11   7   6          0.40          3.64         9.08 o                         
 -10   7   6         11.88         18.43         6.99 o                         
  -9   7   6          1.57          6.05         3.43 o                         
  -8   7   6        102.51        114.19         7.05 o                         
  -7   7   6         15.85         16.88         2.98 o                         
  -6   7   6        109.96         99.06         5.29 o                         
  -5   7   6          0.21          0.91         1.30 o                         
  -4   7   6        182.71        209.84         5.09 o                         
  -3   7   6         93.31         84.87         3.27 o                         
  -2   7   6        170.64        182.25         3.97 o                         
  -1   7   6        158.16        187.10         4.56 o                         
   0   7   6         12.52          7.62         1.53 o                         
   1   7   6          8.16         16.41         1.68 o                         
   2   7   6         39.43         45.47         1.98 o                         
   3   7   6         38.30         34.61         2.71 o                         
   4   7   6        137.60        148.64         5.20 o                         
   5   7   6        253.85        260.67         7.84 o                         
   6   7   6          3.68          9.97         2.81 o                         
   7   7   6         54.34         49.24         4.60 o                         
   8   7   6          2.55          4.97         2.45 o                         
   9   7   6          8.71          7.79         2.72 o                         
  10   7   6          1.72          0.93         3.44 o                         
 -11   8   6          0.40          7.56        11.09 o                         
 -10   8   6          0.47          7.21         6.21 o                         
  -9   8   6          5.89          7.55         3.41 o                         
  -8   8   6          6.63          7.25         3.20 o                         
  -7   8   6        247.56        245.19         7.70 o                         
  -6   8   6        229.28        231.69         7.35 o                         
  -5   8   6         51.51         57.73         3.75 o                         
  -4   8   6         85.31         77.53         3.99 o                         
  -3   8   6        390.90        363.75         6.05 o                         
  -2   8   6         69.18         56.04         3.16 o                         
  -1   8   6          8.85         17.14         2.09 o                         
   0   8   6          7.77          2.01         1.23 o                         
   1   8   6        140.59        131.48         4.51 o                         
   2   8   6        328.57        358.58         5.93 o                         
   3   8   6         68.10         58.69         3.53 o                         
   4   8   6         69.50         65.78         4.01 o                         
   5   8   6        806.01        828.40        12.41 o                         
   6   8   6         53.27         51.35         4.60 o                         
   7   8   6         40.19         37.06         4.06 o                         
   8   8   6         16.00         12.24         2.97 o                         
   9   8   6          7.86          8.45         3.16 o                         
  10   8   6          0.08          3.65         4.16 o                         
 -11   9   6          8.70         20.06         5.69 o                         
 -10   9   6          6.82         10.91         5.29 o                         
  -9   9   6          0.98         -3.67         3.67 o                         
  -8   9   6          0.04          0.33         2.91 o                         
  -7   9   6         77.11         67.48         4.94 o                         
  -6   9   6         64.08         60.91         4.60 o                         
  -5   9   6          0.10         -1.60         1.60 o                         
  -4   9   6          0.81         -1.47         1.47 o                         
  -3   9   6         28.27         26.89         2.98 o                         
  -2   9   6        228.55        204.84         5.13 o                         
  -1   9   6         60.50         46.84         3.17 o                         
   0   9   6          9.60          8.15         1.94 o                         
   1   9   6         17.51         17.23         2.71 o                         
   2   9   6         25.55         27.13         3.10 o                         
   3   9   6         32.94         25.09         2.99 o                         
   4   9   6         83.50         74.81         4.52 o                         
   5   9   6        172.71        169.97         6.84 o                         
   6   9   6         21.95         25.18         3.53 o                         
   7   9   6         12.14         12.10         3.00 o                         
   8   9   6        154.63        136.30         7.98 o                         
   9   9   6          0.00          3.19         3.99 o                         
 -10  10   6          8.68          1.97         9.59 o                         
  -9  10   6         18.07         16.28         5.81 o                         
  -8  10   6          3.46          7.80         3.62 o                         
  -7  10   6          1.06          5.35         2.64 o                         
  -6  10   6          1.79          1.15         2.48 o                         
  -5  10   6         32.64         29.55         4.31 o                         
  -4  10   6        181.51        178.76         7.13 o                         
  -3  10   6         47.47         47.27         4.08 o                         
  -2  10   6         39.81         43.51         3.24 o                         
  -1  10   6         55.59         49.85         3.40 o                         
   0  10   6         67.71         57.18         3.72 o                         
   1  10   6        253.34        230.32         6.85 o                         
   2  10   6         13.06         16.73         3.52 o                         
   3  10   6          0.99         -2.03         2.03 o                         
   4  10   6          0.00          1.72         2.43 o                         
   5  10   6          3.32          4.20         2.45 o                         
   6  10   6          0.02         -0.80         2.54 o                         
   7  10   6         30.97         25.45         4.03 o                         
   8  10   6        188.29        173.00        18.18 o                         
   9  10   6          5.11          9.82         6.46 o                         
 -10  11   6          0.60          0.46         4.63 o                         
  -9  11   6         22.70         14.42         5.82 o                         
  -8  11   6          5.97          1.56         3.72 o                         
  -7  11   6         56.47         59.43         5.56 o                         
  -6  11   6          1.72          0.14         2.45 o                         
  -5  11   6          8.98          3.57         2.72 o                         
  -4  11   6         98.38         89.23         5.69 o                         
  -3  11   6         30.83         21.04         3.27 o                         
  -2  11   6         54.71         52.04         3.68 o                         
  -1  11   6         37.69         34.69         3.18 o                         
   0  11   6          4.07          2.13         1.86 o                         
   1  11   6        240.21        238.43         7.33 o                         
   2  11   6          2.73         -1.09         2.06 o                         
   3  11   6        288.01        286.05         8.22 o                         
   4  11   6         43.18         27.38         3.60 o                         
   5  11   6         42.79         43.62         4.69 o                         
   6  11   6          2.68          1.38         2.18 o                         
   7  11   6          4.99          4.74         2.72 o                         
   8  11   6         50.89         43.19         6.77 o                         
   9  11   6         17.02         34.38         5.94 o                         
  -9  12   6         42.56         63.16         9.06 o                         
  -8  12   6          2.17         -2.42         6.37 o                         
  -7  12   6         22.99         25.84         4.31 o                         
  -6  12   6          0.35         -2.05         2.76 o                         
  -5  12   6         27.52         23.74         4.12 o                         
  -4  12   6          0.76         -1.27         2.48 o                         
  -3  12   6         12.36         13.16         2.94 o                         
  -2  12   6         10.23          4.98         2.43 o                         
  -1  12   6         72.71         75.76         4.57 o                         
   0  12   6          0.19          0.94         1.85 o                         
   1  12   6         18.21         15.25         2.88 o                         
   2  12   6          0.30          3.74         2.21 o                         
   3  12   6          8.38          6.49         2.65 o                         
   4  12   6        216.75        184.17         9.04 o                         
   5  12   6         20.16         22.23         3.88 o                         
   6  12   6          7.20          9.87         2.93 o                         
   7  12   6          6.84         13.74         4.10 o                         
   8  12   6          7.31         11.18         4.64 o                         
  -9  13   6          6.47          3.08         5.04 o                         
  -8  13   6         17.10         19.24         6.27 o                         
  -7  13   6         14.92         17.08         5.01 o                         
  -6  13   6          0.75          0.91         2.77 o                         
  -5  13   6          6.39          6.14         3.20 o                         
  -4  13   6         21.32         15.44         3.96 o                         
  -3  13   6         37.02         40.14         4.36 o                         
  -2  13   6         23.11         13.84         3.19 o                         
  -1  13   6         16.96         16.28         2.69 o                         
   0  13   6          8.11         11.35         2.43 o                         
   1  13   6          0.00         -0.72         1.87 o                         
   2  13   6          0.30         -0.56         2.08 o                         
   3  13   6        218.06        244.50         8.86 o                         
   4  13   6          0.62          1.68         2.38 o                         
   5  13   6         28.63         23.64         3.96 o                         
   6  13   6         23.93         44.00         4.79 o                         
   7  13   6          7.48         17.16         4.16 o                         
   8  13   6          3.77         10.51         3.93 o                         
  -8  14   6          0.19         -6.88         6.88 o                         
  -7  14   6          9.74          3.33         6.61 o                         
  -6  14   6          0.86          7.27         3.83 o                         
  -5  14   6          0.18          3.46         3.25 o                         
  -4  14   6          6.44          6.93         2.61 o                         
  -3  14   6          3.27          5.06         2.59 o                         
  -2  14   6         38.44         39.96         4.42 o                         
  -1  14   6          0.23          1.86         2.04 o                         
   0  14   6        107.53        101.92         7.63 o                         
   1  14   6          0.82          1.18         2.21 o                         
   2  14   6         14.43         14.72         2.95 o                         
   3  14   6         12.66         14.95         3.32 o                         
   4  14   6        175.29        179.58         9.31 o                         
   5  14   6         15.35         16.87         3.73 o                         
   6  14   6          0.93          7.87         3.79 o                         
   7  14   6         10.82         16.96         4.48 o                         
  -8  15   6         13.04         13.35         6.70 o                         
  -7  15   6          4.07         -3.73         3.87 o                         
  -6  15   6         11.93          2.65         5.53 o                         
  -5  15   6         22.47         33.64         4.93 o                         
  -4  15   6          0.35          2.47         2.86 o                         
  -3  15   6          0.29          1.41         2.53 o                         
  -2  15   6         36.77         27.26         3.97 o                         
  -1  15   6         27.90         31.01         4.09 o                         
   0  15   6          4.90          5.01         2.43 o                         
   1  15   6          0.01          4.99         2.31 o                         
   2  15   6          0.47          1.08         2.74 o                         
   3  15   6          0.33          3.22         2.93 o                         
   4  15   6          3.41          8.05         2.90 o                         
   5  15   6         19.55         22.54         4.44 o                         
   6  15   6         29.14         22.69         5.56 o                         
  -7  16   6          0.23         -0.57         9.27 o                         
  -6  16   6         13.28         12.34         4.75 o                         
  -5  16   6         18.33         18.34         4.99 o                         
  -4  16   6          0.81          0.95         4.32 o                         
  -3  16   6         55.71         54.80         5.20 o                         
  -2  16   6          8.61         16.50         3.23 o                         
  -1  16   6         14.86         15.76         3.39 o                         
   0  16   6          5.76          2.41         3.33 o                         
   1  16   6          6.25         10.59         2.94 o                         
   2  16   6          3.28          3.05         2.70 o                         
   3  16   6          6.07          8.21         2.99 o                         
   4  16   6          1.42          5.97         3.95 o                         
   5  16   6          8.41         10.78         5.75 o                         
   6  16   6         12.95         10.39         8.95 o                         
  -6  17   6         22.16         22.53         5.92 o                         
  -5  17   6          1.21          4.73        11.05 o                         
  -4  17   6          4.19          8.20         4.15 o                         
  -3  17   6          8.08          9.22         7.23 o                         
  -2  17   6         17.01         16.56         5.19 o                         
  -1  17   6          3.32          5.93         3.53 o                         
   0  17   6         15.25         28.13         4.77 o                         
   1  17   6          2.99          9.95         4.20 o                         
   2  17   6          5.36         12.55         4.32 o                         
   3  17   6          0.13          3.33         3.55 o                         
   4  17   6          0.70          6.74         3.93 o                         
   5  17   6          0.68         12.88        12.43 o                         
  -4  18   6          4.84         12.03        11.80 o                         
  -3  18   6          4.90          1.51         3.67 o                         
  -2  18   6          2.04          6.58         3.92 o                         
  -1  18   6          7.11         12.58         4.17 o                         
   0  18   6         33.73         44.94         5.79 o                         
   1  18   6          0.03          8.28         3.87 o                         
   2  18   6          6.92         15.70         5.32 o                         
   3  18   6          3.02          7.50         4.50 o                         
  -2  19   6         12.12         18.10         5.94 o                         
  -1  19   6          0.19          3.40         3.39 o                         
   0  19   6          4.45         12.37         5.17 o                         
   1  19   6         10.86          8.72         6.35 o                         
 -12   1   7          0.10         -2.46         9.14 o                         
 -11   1   7          5.70         -5.49         6.81 o                         
 -10   1   7         16.35         20.32         4.88 o                         
  -9   1   7        238.63        266.35        15.12 o                         
  -8   1   7          9.14         11.11         3.48 o                         
  -7   1   7        109.05        111.90         6.31 o                         
  -6   1   7         12.32         12.83         1.95 o                         
  -5   1   7         29.55         31.84         1.99 o                         
  -4   1   7         10.41          4.99         1.09 o                         
  -3   1   7       1802.50       1983.84        11.92 o                         
  -2   1   7         35.71         49.63         1.88 o                         
  -1   1   7        408.10        421.76         4.49 o                         
   0   1   7         57.50         39.68         2.54 o                         
   1   1   7          6.51          4.21         0.96 o                         
   2   1   7        511.30        514.62         5.87 o                         
   3   1   7       1738.73       1867.47        11.66 o                         
   4   1   7        556.37        524.07         6.38 o                         
   5   1   7        264.56        240.36         5.73 o                         
   6   1   7         40.14         48.37         3.87 o                         
   7   1   7          5.80          5.35         2.66 o                         
   8   1   7         13.41         14.13         3.26 o                         
   9   1   7          0.00          2.49         2.60 o                         
  10   1   7          4.43         11.16         3.70 o                         
  11   1   7          1.12          7.14         4.71 o                         
 -12   2   7          3.15        -10.26        10.92 o                         
 -11   2   7          3.86          4.91         6.12 o                         
 -10   2   7          8.80          8.16         4.32 o                         
  -9   2   7        158.05        163.28         9.66 o                         
  -8   2   7        215.72        239.53        10.34 o                         
  -7   2   7        104.30        105.39         6.08 o                         
  -6   2   7        327.16        323.82         9.73 o                         
  -5   2   7        942.98        991.19        11.48 o                         
  -4   2   7         97.49         94.31         3.57 o                         
  -3   2   7        366.96        363.66         4.59 o                         
  -2   2   7        565.24        502.63         5.21 o                         
  -1   2   7       1128.88       1196.11         8.15 o                         
   0   2   7         40.39         22.85         1.49 o                         
   1   2   7         43.97         44.67         2.18 o                         
   2   2   7         66.27         53.69         3.25 o                         
   3   2   7        304.89        279.50         4.87 o                         
   4   2   7          0.09         -0.34         1.00 o                         
   5   2   7         12.32         11.68         2.23 o                         
   6   2   7        172.87        165.46         7.27 o                         
   7   2   7          0.58         -0.70         2.09 o                         
   8   2   7         24.98         29.86         4.18 o                         
   9   2   7         82.65         84.01         6.33 o                         
  10   2   7          2.86          8.37         3.47 o                         
 -12   3   7          0.05         -8.74        16.49 o                         
 -11   3   7          3.86          0.31         5.00 o                         
 -10   3   7         21.01         19.34         4.80 o                         
  -9   3   7         17.56         20.27         4.70 o                         
  -8   3   7        362.26        375.80         9.88 o                         
  -7   3   7        298.36        292.25         8.59 o                         
  -6   3   7         47.18         43.84         3.14 o                         
  -5   3   7          2.70          5.98         1.68 o                         
  -4   3   7        121.09        137.46         3.22 o                         
  -3   3   7        190.01        191.44         3.96 o                         
  -2   3   7       3045.52       3217.10        18.28 o                         
  -1   3   7         48.49         49.94         2.10 o                         
   0   3   7        764.79        774.61         7.47 o                         
   1   3   7       1144.42       1241.33        10.90 o                         
   2   3   7        217.50        237.81         4.06 o                         
   3   3   7          1.24         -0.31         0.82 o                         
   4   3   7          0.38         -1.14         1.16 o                         
   5   3   7         49.47         41.11         3.87 o                         
   6   3   7          2.24          0.39         2.08 o                         
   7   3   7         76.78         70.82         5.21 o                         
   8   3   7          1.39          3.67         2.72 o                         
   9   3   7         45.97         52.72         5.42 o                         
  10   3   7          6.07          5.95         3.06 o                         
 -12   4   7          2.17        -17.41        25.70 o                         
 -11   4   7          2.08          1.34         4.64 o                         
 -10   4   7          1.33         -3.75         3.75 o                         
  -9   4   7          1.52         -1.30         2.56 o                         
  -8   4   7        270.47        271.59         8.68 o                         
  -7   4   7        295.80        301.40         8.25 o                         
  -6   4   7        388.71        386.63        10.05 o                         
  -5   4   7        218.03        224.04         5.37 o                         
  -4   4   7        253.95        257.62         4.46 o                         
  -3   4   7       1325.77       1308.13         9.08 o                         
  -2   4   7        971.54        914.87         8.23 o                         
  -1   4   7       1069.86       1130.12         9.05 o                         
   0   4   7        101.80         78.36         3.02 o                         
   1   4   7        141.98        166.21         3.83 o                         
   2   4   7         30.54         53.92         2.01 o                         
   3   4   7        305.59        310.81         6.29 o                         
   4   4   7          5.56          6.82         2.00 o                         
   5   4   7          0.62          0.77         2.08 o                         
   6   4   7         27.29         23.29         3.45 o                         
   7   4   7        161.57        166.01         9.07 o                         
   8   4   7          8.13          8.19         2.72 o                         
   9   4   7          3.47          4.76         4.00 o                         
  10   4   7          1.07          7.05         3.55 o                         
 -11   5   7          8.73         17.10         5.94 o                         
 -10   5   7         19.68         18.42         4.98 o                         
  -9   5   7          7.99          9.45         3.30 o                         
  -8   5   7         49.86         45.79         4.87 o                         
  -7   5   7          0.36          3.92         2.61 o                         
  -6   5   7         77.66         85.92         4.73 o                         
  -5   5   7        135.90        130.14         4.98 o                         
  -4   5   7          0.10          1.49         1.06 o                         
  -3   5   7        357.43        337.32         3.57 o                         
  -2   5   7         88.19         73.94         2.69 o                         
  -1   5   7        118.30         98.43         3.48 o                         
   0   5   7        111.08        128.79         3.33 o                         
   1   5   7        184.92        186.76         3.93 o                         
   2   5   7        186.75        198.12         3.02 o                         
   3   5   7         68.73         65.39         3.47 o                         
   4   5   7        291.86        268.63         6.46 o                         
   5   5   7         34.86         28.21         3.22 o                         
   6   5   7        225.81        219.32         8.76 o                         
   7   5   7        310.41        331.57         9.11 o                         
   8   5   7         45.87         46.53         6.52 o                         
   9   5   7          1.83          5.02         2.81 o                         
  10   5   7          3.04          5.43         3.47 o                         
 -11   6   7         21.23         23.19        12.23 o                         
 -10   6   7          1.70          4.16         3.35 o                         
  -9   6   7          0.43         -2.80         2.80 o                         
  -8   6   7          7.21         -0.81         2.97 o                         
  -7   6   7         31.46         31.62         4.17 o                         
  -6   6   7        165.05        179.06         6.56 o                         
  -5   6   7        279.76        266.55         7.47 o                         
  -4   6   7        130.30        113.30         4.07 o                         
  -3   6   7          8.67          3.19         0.73 o                         
  -2   6   7         40.10         36.92         2.13 o                         
  -1   6   7         28.40         25.60         1.65 o                         
   0   6   7         18.21         10.99         0.98 o                         
   1   6   7         11.38          5.45         1.55 o                         
   2   6   7         61.01         53.25         3.12 o                         
   3   6   7         27.38         26.25         2.49 o                         
   4   6   7         88.31         78.30         4.56 o                         
   5   6   7        157.34        162.72         6.53 o                         
   6   6   7         82.93         97.22         6.03 o                         
   7   6   7        196.29        200.18         9.35 o                         
   8   6   7          2.60          1.31         2.47 o                         
   9   6   7          1.34          1.72         2.58 o                         
  10   6   7         12.50         21.94         4.98 o                         
 -11   7   7          5.86          6.13        11.38 o                         
 -10   7   7          4.49          8.00         3.75 o                         
  -9   7   7          5.47          2.81         4.71 o                         
  -8   7   7          1.35          2.44         2.74 o                         
  -7   7   7        154.57        162.51         7.74 o                         
  -6   7   7          1.24         -1.95         1.95 o                         
  -5   7   7        158.69        156.57         6.08 o                         
  -4   7   7          5.32          4.46         1.54 o                         
  -3   7   7          9.37          5.30         1.38 o                         
  -2   7   7        154.71        160.20         2.83 o                         
  -1   7   7          8.24          3.76         1.32 o                         
   0   7   7         43.13         43.41         3.02 o                         
   1   7   7        213.11        209.45         4.61 o                         
   2   7   7        129.70        136.45         4.64 o                         
   3   7   7         41.50         41.25         3.07 o                         
   4   7   7         59.00         55.71         4.01 o                         
   5   7   7        528.66        527.27        10.36 o                         
   6   7   7        845.84        860.92        18.61 o                         
   7   7   7         20.22         15.68         3.47 o                         
   8   7   7         39.11         32.26         6.22 o                         
   9   7   7          9.19         15.45         3.13 o                         
  10   7   7          2.71          7.88         4.46 o                         
 -11   8   7          1.47         10.60        11.18 o                         
 -10   8   7          5.17          6.47         4.60 o                         
  -9   8   7          3.82          2.74         4.03 o                         
  -8   8   7         11.79         12.55         3.54 o                         
  -7   8   7         10.28          6.87         2.68 o                         
  -6   8   7         14.71         17.02         3.03 o                         
  -5   8   7          4.35          1.76         2.12 o                         
  -4   8   7         40.27         34.39         3.05 o                         
  -3   8   7         68.20         73.25         4.39 o                         
  -2   8   7          0.84         -0.79         1.14 o                         
  -1   8   7          2.67          3.32         1.44 o                         
   0   8   7         66.53         60.08         3.68 o                         
   1   8   7        144.32        138.13         5.06 o                         
   2   8   7         46.34         47.60         3.39 o                         
   3   8   7        276.36        255.90         7.17 o                         
   4   8   7          0.01         -1.78         1.78 o                         
   5   8   7        180.40        210.15         8.05 o                         
   6   8   7         23.77         21.45         3.31 o                         
   7   8   7          0.00          0.57         2.32 o                         
   8   8   7        103.46        106.17         6.72 o                         
   9   8   7          9.77          8.20         3.02 o                         
 -10   9   7          4.79          3.14         9.25 o                         
  -9   9   7          3.12         -2.97         3.65 o                         
  -8   9   7          7.19          8.45         3.54 o                         
  -7   9   7         79.48         74.27         5.74 o                         
  -6   9   7         10.04         11.01         3.11 o                         
  -5   9   7         20.37         20.19         3.59 o                         
  -4   9   7          7.48          5.24         2.11 o                         
  -3   9   7        649.61        638.14        10.88 o                         
  -2   9   7         12.09          4.14         2.20 o                         
  -1   9   7         69.33         62.03         3.70 o                         
   0   9   7         29.00         19.17         2.41 o                         
   1   9   7        133.75        145.33         5.23 o                         
   2   9   7        167.67        166.32         6.85 o                         
   3   9   7        102.41        100.14         5.35 o                         
   4   9   7         22.87         18.59         3.32 o                         
   5   9   7         41.26         40.65         5.12 o                         
   6   9   7         31.79         32.59         4.13 o                         
   7   9   7         14.10         17.47         3.52 o                         
   8   9   7        101.95         93.74         6.95 o                         
   9   9   7          1.87         10.94         3.72 o                         
 -10  10   7          4.42          4.04        12.13 o                         
  -9  10   7         33.17         37.70         6.79 o                         
  -8  10   7        132.52        148.93         9.47 o                         
  -7  10   7          1.78         -1.10         2.71 o                         
  -6  10   7          5.58          5.40         2.74 o                         
  -5  10   7         12.98         11.05         3.14 o                         
  -4  10   7          7.19          5.66         2.05 o                         
  -3  10   7         27.35         20.82         3.14 o                         
  -2  10   7        257.48        242.54         5.98 o                         
  -1  10   7         93.01        102.10         4.89 o                         
   0  10   7         45.05         47.96         4.75 o                         
   1  10   7          4.86          3.16         2.01 o                         
   2  10   7         82.71         90.51         5.51 o                         
   3  10   7         17.26         11.85         3.26 o                         
   4  10   7        295.43        293.85         8.48 o                         
   5  10   7         12.25         11.85         2.92 o                         
   6  10   7          9.22          4.06         2.53 o                         
   7  10   7          0.73         -2.35         2.35 o                         
   8  10   7         38.21         32.98         4.49 o                         
   9  10   7          2.23          7.28         6.20 o                         
 -10  11   7          5.01          0.98         5.38 o                         
  -9  11   7          2.15         -1.92         7.56 o                         
  -8  11   7        174.07        199.18        11.14 o                         
  -7  11   7          7.75          9.77         3.54 o                         
  -6  11   7          1.51         -2.36         2.61 o                         
  -5  11   7         27.86         21.67         3.96 o                         
  -4  11   7        179.38        169.89         7.26 o                         
  -3  11   7         87.22         80.88         5.47 o                         
  -2  11   7         84.80         84.66         5.23 o                         
  -1  11   7        399.42        364.12         7.68 o                         
   0  11   7          1.37          3.66         2.18 o                         
   1  11   7         21.32         20.80         3.16 o                         
   2  11   7          9.93          7.19         2.49 o                         
   3  11   7        107.71         93.06         5.94 o                         
   4  11   7         61.62         56.61         5.25 o                         
   5  11   7          0.05          4.03         2.15 o                         
   6  11   7          5.75          8.45         2.92 o                         
   7  11   7          0.11         -0.35         2.82 o                         
   8  11   7          9.19         11.45         7.17 o                         
  -9  12   7          0.12         -4.59         9.06 o                         
  -8  12   7        140.49        172.17        16.02 o                         
  -7  12   7          4.33          5.98         3.25 o                         
  -6  12   7          6.12          3.63         3.05 o                         
  -5  12   7          4.45         -0.59         2.55 o                         
  -4  12   7          0.20         -0.36         2.18 o                         
  -3  12   7         16.05          8.01         2.97 o                         
  -2  12   7         77.97         79.42         5.24 o                         
  -1  12   7         12.78          6.19         2.24 o                         
   0  12   7         31.10         26.77         3.27 o                         
   1  12   7         29.42         26.52         3.66 o                         
   2  12   7          0.22         -1.92         1.92 o                         
   3  12   7         24.72         18.79         3.40 o                         
   4  12   7         67.92         71.24         5.93 o                         
   5  12   7          0.29          3.84         3.26 o                         
   6  12   7          2.50          8.45         3.34 o                         
   7  12   7          2.50          4.62         3.18 o                         
   8  12   7          8.08         16.57         4.58 o                         
  -9  13   7          5.09          0.93         9.02 o                         
  -8  13   7         47.35         49.04         7.89 o                         
  -7  13   7         10.28          5.89         4.60 o                         
  -6  13   7          4.18          1.21         3.66 o                         
  -5  13   7          5.14          1.22         3.14 o                         
  -4  13   7         23.14         16.73         4.00 o                         
  -3  13   7         14.07          8.11         4.50 o                         
  -2  13   7          5.27          0.97         1.95 o                         
  -1  13   7         29.09         27.97         3.47 o                         
   0  13   7          0.25         -0.27         2.07 o                         
   1  13   7          6.60          3.35         2.20 o                         
   2  13   7          8.75          8.40         2.60 o                         
   3  13   7        160.81        174.52         8.15 o                         
   4  13   7         16.64         17.60         3.58 o                         
   5  13   7         19.12         21.20         3.84 o                         
   6  13   7          0.49          3.41         4.48 o                         
   7  13   7          8.09         12.57         4.72 o                         
  -8  14   7          1.79          1.14         5.95 o                         
  -7  14   7          0.74         -6.38         6.38 o                         
  -6  14   7          0.22         -0.63         3.51 o                         
  -5  14   7          5.71         -0.46         3.11 o                         
  -4  14   7          3.14          0.55         4.18 o                         
  -3  14   7          0.95          2.68         2.56 o                         
  -2  14   7         10.29         12.82         2.80 o                         
  -1  14   7          4.54          7.83         2.80 o                         
   0  14   7          1.86          2.96         2.05 o                         
   1  14   7         17.85         13.21         4.10 o                         
   2  14   7          2.07          9.85         2.63 o                         
   3  14   7          4.07          7.70         2.79 o                         
   4  14   7        104.52        101.00         7.22 o                         
   5  14   7          7.57         10.64         3.21 o                         
   6  14   7          0.05          5.97         2.99 o                         
   7  14   7          0.16         -2.89         3.64 o                         
  -7  15   7          0.67         -3.68         5.12 o                         
  -6  15   7          5.85          2.22         3.37 o                         
  -5  15   7          2.20         -0.28         4.51 o                         
  -4  15   7         22.47         21.41         4.57 o                         
  -3  15   7          0.00          2.04         2.54 o                         
  -2  15   7         18.50          9.51         2.84 o                         
  -1  15   7         18.82         19.27         3.66 o                         
   0  15   7          0.53          3.69         2.65 o                         
   1  15   7          4.27          3.45         2.46 o                         
   2  15   7          4.24          8.28         2.60 o                         
   3  15   7         14.73         17.03         3.42 o                         
   4  15   7          8.94          1.98         2.52 o                         
   5  15   7          2.79          7.89         3.62 o                         
   6  15   7          4.63          8.09         6.47 o                         
  -7  16   7          2.57          3.47         6.34 o                         
  -6  16   7          5.47          6.17         4.19 o                         
  -5  16   7         11.51         10.31         3.78 o                         
  -4  16   7        103.06        115.41         8.43 o                         
  -3  16   7          0.04          2.14         3.49 o                         
  -2  16   7         12.07         13.25         3.39 o                         
  -1  16   7         32.56         30.72         4.45 o                         
   0  16   7          3.94          0.17         2.66 o                         
   1  16   7         28.49         30.49         3.93 o                         
   2  16   7         38.77         41.33         4.21 o                         
   3  16   7          4.60          7.76         3.22 o                         
   4  16   7          4.88         11.75         3.42 o                         
   5  16   7         22.31         27.67         6.03 o                         
  -5  17   7         37.61         33.84         7.89 o                         
  -4  17   7         48.66         52.50         6.86 o                         
  -3  17   7          0.00          0.21         4.50 o                         
  -2  17   7         19.65         12.18         5.19 o                         
  -1  17   7         26.75         23.68         4.49 o                         
   0  17   7        180.75        199.33        10.84 o                         
   1  17   7          1.27         11.52         3.98 o                         
   2  17   7         33.00         34.06         4.62 o                         
   3  17   7          0.13          1.28         3.33 o                         
   4  17   7          2.45         11.78         5.92 o                         
  -4  18   7          0.07          6.79         5.04 o                         
  -3  18   7          2.98         -0.96         6.13 o                         
  -2  18   7         39.32         46.88         6.10 o                         
  -1  18   7         49.23         44.76         8.29 o                         
   0  18   7         10.28          7.22         4.97 o                         
   1  18   7         29.39         38.92         8.66 o                         
   2  18   7          9.50         21.97         7.23 o                         
   3  18   7          1.07          6.69         4.45 o                         
  -1  19   7          0.24          8.71         6.46 o                         
   0  19   7          7.26         14.12         5.18 o                         
 -12   0   8          1.13         -9.29         9.29 o                         
 -11   0   8          7.42          4.21         4.80 o                         
 -10   0   8         34.03         36.61         7.29 o                         
  -9   0   8        506.93        600.79        31.20 o                         
  -8   0   8          7.10          1.80         4.57 o                         
  -7   0   8        349.21        338.57        15.40 o                         
  -6   0   8         24.01         20.99         3.45 o                         
  -5   0   8         17.42         22.53         3.33 o                         
  -4   0   8         63.24         70.74         2.60 o                         
  -3   0   8       1402.22       1520.64        18.14 o                         
  -2   0   8        230.21        189.73         4.41 o                         
  -1   0   8        392.04        394.03         6.57 o                         
   0   0   8         26.22         22.62         2.36 o                         
   1   0   8        169.67        147.41         4.52 o                         
   2   0   8        101.36         88.05         3.82 o                         
   3   0   8         75.34         71.40         3.89 o                         
   4   0   8        208.00        201.66         7.37 o                         
   5   0   8        654.76        658.68        14.03 o                         
   6   0   8        346.41        355.46        15.34 o                         
   7   0   8        102.10         93.37         8.53 o                         
   8   0   8          0.24         -0.55         2.99 o                         
   9   0   8         24.83         20.43         6.14 o                         
  10   0   8          2.74          2.82         4.81 o                         
 -12   1   8          6.65         -9.79         9.79 o                         
 -11   1   8         12.41         12.11         4.62 o                         
 -10   1   8         20.80         16.38         4.66 o                         
  -9   1   8          0.70          0.25         3.24 o                         
  -8   1   8         20.24         17.97         4.04 o                         
  -7   1   8        102.63         96.01         5.90 o                         
  -6   1   8          1.06         -1.18         1.23 o                         
  -5   1   8         17.47         13.63         1.71 o                         
  -4   1   8         63.92         74.13         2.26 o                         
  -3   1   8        375.26        382.28         4.75 o                         
  -2   1   8         62.80         57.71         2.01 o                         
  -1   1   8        463.83        482.42         5.17 o                         
   0   1   8         81.08         56.35         2.39 o                         
   1   1   8          0.34         -0.79         0.79 o                         
   2   1   8        314.74        335.31         4.99 o                         
   3   1   8        299.14        295.41         5.40 o                         
   4   1   8         21.85         27.84         2.52 o                         
   5   1   8        294.26        282.39         7.02 o                         
   6   1   8          7.65          7.20         2.39 o                         
   7   1   8         12.94          1.97         2.53 o                         
   8   1   8         15.30          9.25         3.07 o                         
   9   1   8         49.32         55.22         5.40 o                         
  10   1   8          1.07         12.33         3.68 o                         
 -12   2   8          0.16         -7.79         7.79 o                         
 -11   2   8         10.36          8.31         4.13 o                         
 -10   2   8          1.81         -0.05         3.62 o                         
  -9   2   8          2.55          0.83         3.25 o                         
  -8   2   8         14.56         19.48         4.02 o                         
  -7   2   8        162.94        173.04         7.38 o                         
  -6   2   8        158.10        147.61         6.10 o                         
  -5   2   8          0.18          2.04         1.02 o                         
  -4   2   8         25.47         21.65         1.20 o                         
  -3   2   8       1289.25       1325.59        10.46 o                         
  -2   2   8        497.73        457.29         6.28 o                         
  -1   2   8       3130.23       3423.37        16.95 o                         
   0   2   8         67.02         74.81         2.92 o                         
   1   2   8        154.83        165.81         3.60 o                         
   2   2   8        209.54        208.27         4.25 o                         
   3   2   8       1676.09       1761.03        12.47 o                         
   4   2   8         65.65         61.20         3.24 o                         
   5   2   8        270.36        266.13         6.97 o                         
   6   2   8          0.35          2.08         2.11 o                         
   7   2   8          5.64          7.45         2.72 o                         
   8   2   8          2.93          2.97         2.68 o                         
   9   2   8         39.24         38.24         6.22 o                         
  10   2   8         10.36         16.67         3.84 o                         
 -12   3   8          0.15         -5.52        16.60 o                         
 -11   3   8          0.00         -0.09         4.16 o                         
 -10   3   8          0.97         -2.36         3.52 o                         
  -9   3   8         22.63         21.03         4.89 o                         
  -8   3   8          0.25          2.53         2.69 o                         
  -7   3   8        467.85        481.77        10.68 o                         
  -6   3   8        220.46        224.68         7.23 o                         
  -5   3   8        148.81        158.63         4.87 o                         
  -4   3   8        194.81        196.42         3.05 o                         
  -3   3   8        675.67        682.78         7.16 o                         
  -2   3   8       7173.35       7746.31        36.61 o                         
  -1   3   8          1.50          2.44         0.93 o                         
   0   3   8          2.60          1.42         0.94 o                         
   1   3   8          9.72          3.16         1.13 o                         
   2   3   8         70.71         64.30         2.64 o                         
   3   3   8          7.88         14.02         1.42 o                         
   4   3   8        449.23        435.48         8.54 o                         
   5   3   8        189.31        175.37         7.17 o                         
   6   3   8         80.39         85.86         5.57 o                         
   7   3   8         20.82         13.13         3.09 o                         
   8   3   8          0.34         -1.13         2.85 o                         
   9   3   8         75.78         73.31         6.20 o                         
  10   3   8          5.36         12.24         4.76 o                         
 -11   4   8         10.21          9.31         6.47 o                         
 -10   4   8          0.06         -3.03         4.10 o                         
  -9   4   8          1.40         -0.80         3.51 o                         
  -8   4   8          0.14         -1.61         2.80 o                         
  -7   4   8        276.54        279.56         8.08 o                         
  -6   4   8        119.79        111.39         5.31 o                         
  -5   4   8          8.03          0.61         1.47 o                         
  -4   4   8        497.62        531.86         9.20 o                         
  -3   4   8       1480.25       1528.47        10.60 o                         
  -2   4   8       3834.65       4038.54        22.52 o                         
  -1   4   8       1389.03       1541.08        11.59 o                         
   0   4   8       2292.51       2502.53        16.96 o                         
   1   4   8        292.59        275.84         4.96 o                         
   2   4   8        253.32        257.20         4.73 o                         
   3   4   8         92.37        104.75         5.41 o                         
   4   4   8         54.44         48.35         3.72 o                         
   5   4   8          0.58         -0.31         1.86 o                         
   6   4   8        106.97         90.04         5.89 o                         
   7   4   8         44.80         48.91         4.74 o                         
   8   4   8          3.78          7.39         2.88 o                         
   9   4   8         17.13         11.50         2.99 o                         
  10   4   8          7.80          7.61         3.31 o                         
 -11   5   8          0.02         -5.02         5.02 o                         
 -10   5   8         22.11         26.99         5.35 o                         
  -9   5   8         24.81         22.96         4.39 o                         
  -8   5   8          0.36         -2.44         2.44 o                         
  -7   5   8        199.15        217.32        11.70 o                         
  -6   5   8         82.86         81.75         4.66 o                         
  -5   5   8        245.03        238.12         6.33 o                         
  -4   5   8         29.43         27.47         2.60 o                         
  -3   5   8         41.82         51.28         1.94 o                         
  -2   5   8         97.51         93.02         3.15 o                         
  -1   5   8         19.97         20.43         1.75 o                         
   0   5   8        218.71        225.02         4.59 o                         
   1   5   8         60.77         64.95         3.09 o                         
   2   5   8         23.09         22.80         1.85 o                         
   3   5   8          0.73          1.41         1.24 o                         
   4   5   8          0.24          2.35         1.60 o                         
   5   5   8          0.12         -1.80         1.80 o                         
   6   5   8          1.83          4.47         2.53 o                         
   7   5   8          6.41          8.80         2.87 o                         
   8   5   8         28.58         22.34         3.60 o                         
   9   5   8          0.48          3.97         2.95 o                         
  10   5   8         19.07         22.02         3.94 o                         
 -11   6   8          2.54         11.65         5.32 o                         
 -10   6   8         19.12         16.59         5.62 o                         
  -9   6   8          4.11          4.63         3.32 o                         
  -8   6   8          7.20          4.36         2.78 o                         
  -7   6   8         28.48         33.08         3.94 o                         
  -6   6   8        626.50        654.00        11.25 o                         
  -5   6   8        423.82        427.31         9.52 o                         
  -4   6   8          6.52          8.19         1.73 o                         
  -3   6   8        177.52        187.43         3.86 o                         
  -2   6   8          2.42         -0.12         0.98 o                         
  -1   6   8          0.06         -0.35         0.78 o                         
   0   6   8          0.09         -0.29         0.79 o                         
   1   6   8         17.60         20.76         1.92 o                         
   2   6   8          2.21          0.07         1.15 o                         
   3   6   8        162.42        139.88         5.00 o                         
   4   6   8         29.84         31.56         3.33 o                         
   5   6   8        325.59        311.89         8.34 o                         
   6   6   8         23.72         18.45         3.30 o                         
   7   6   8          0.00          3.79         2.40 o                         
   8   6   8          3.92          1.96         2.58 o                         
   9   6   8          0.01          1.18         3.22 o                         
  10   6   8          8.46          1.41         2.79 o                         
 -11   7   8          2.96          8.51         5.83 o                         
 -10   7   8          7.91          5.33         4.57 o                         
  -9   7   8          0.52          2.17         3.26 o                         
  -8   7   8          3.01          1.41         2.95 o                         
  -7   7   8         13.92         14.45         3.24 o                         
  -6   7   8         11.91          8.34         2.58 o                         
  -5   7   8        153.83        154.05         6.16 o                         
  -4   7   8        190.23        185.46         5.24 o                         
  -3   7   8         66.84         60.26         3.29 o                         
  -2   7   8         23.25         20.98         1.88 o                         
  -1   7   8         15.85         10.59         1.92 o                         
   0   7   8         17.17         17.77         2.23 o                         
   1   7   8         20.97         22.50         2.05 o                         
   2   7   8         42.97         49.83         3.25 o                         
   3   7   8         10.61          8.76         1.93 o                         
   4   7   8         24.51         21.88         3.71 o                         
   5   7   8          1.24          0.08         2.60 o                         
   6   7   8          2.75          2.03         2.31 o                         
   7   7   8          4.28          5.10         2.49 o                         
   8   7   8          7.95          8.30         3.18 o                         
   9   7   8          0.00          0.80         2.60 o                         
 -11   8   8          1.31        -10.80        14.05 o                         
 -10   8   8          3.23         -2.92         6.56 o                         
  -9   8   8          2.74          1.43         3.92 o                         
  -8   8   8         21.15         16.89         4.46 o                         
  -7   8   8         55.23         57.33         5.94 o                         
  -6   8   8         54.81         63.85         5.93 o                         
  -5   8   8         39.00         42.76         9.72 o                         
  -4   8   8        563.70        553.06         9.97 o                         
  -3   8   8         19.05         16.05         2.38 o                         
  -2   8   8          0.05         -1.18         1.26 o                         
  -1   8   8         61.69         58.07         3.57 o                         
   0   8   8         14.91          6.65         1.84 o                         
   1   8   8        106.46        113.63         4.99 o                         
   2   8   8         65.30         55.26         3.95 o                         
   3   8   8        104.42        109.60         6.07 o                         
   4   8   8         80.70         88.12         5.71 o                         
   5   8   8          9.94          4.97         2.56 o                         
   6   8   8         29.83         42.69         4.90 o                         
   7   8   8         11.66         13.03         5.02 o                         
   8   8   8          3.23          5.42         3.33 o                         
   9   8   8         10.16         13.32         4.72 o                         
 -10   9   8         26.28         37.25         7.41 o                         
  -9   9   8          9.35          7.77         5.15 o                         
  -8   9   8          8.10          4.62         3.99 o                         
  -7   9   8         26.51         25.16         4.71 o                         
  -6   9   8        387.98        435.48        10.65 o                         
  -5   9   8         57.34         49.72         5.09 o                         
  -4   9   8        358.01        368.01         9.49 o                         
  -3   9   8         38.39         44.08         3.72 o                         
  -2   9   8         49.20         38.81         3.07 o                         
  -1   9   8         18.91         19.28         2.62 o                         
   0   9   8         29.57         19.97         2.59 o                         
   1   9   8         29.29         27.20         3.15 o                         
   2   9   8         12.23          7.37         2.30 o                         
   3   9   8          7.01          0.34         1.90 o                         
   4   9   8         47.27         50.41         4.66 o                         
   5   9   8          0.83          3.24         2.53 o                         
   6   9   8          9.83         13.02         3.17 o                         
   7   9   8         12.62         10.05         4.18 o                         
   8   9   8          5.88          7.37         2.89 o                         
   9   9   8         12.61         18.00         4.10 o                         
 -10  10   8          0.03         -4.04         4.04 o                         
  -9  10   8          0.02         -1.18         3.67 o                         
  -8  10   8         72.50         83.12         7.59 o                         
  -7  10   8          8.57          5.24         2.93 o                         
  -6  10   8        276.68        277.83         9.43 o                         
  -5  10   8         12.22          8.41         3.57 o                         
  -4  10   8        267.64        274.65         7.89 o                         
  -3  10   8        176.23        168.63         7.13 o                         
  -2  10   8        131.32        138.93         6.36 o                         
  -1  10   8         45.97         40.82         3.42 o                         
   0  10   8          2.09          6.68         2.04 o                         
   1  10   8          5.36          0.45         2.24 o                         
   2  10   8          2.88          5.75         2.31 o                         
   3  10   8          4.51          2.59         2.07 o                         
   4  10   8         45.26         45.71         4.48 o                         
   5  10   8          2.05          2.65         2.19 o                         
   6  10   8         16.60         15.91         3.34 o                         
   7  10   8          0.33          5.05         3.81 o                         
   8  10   8         22.02         23.58         4.13 o                         
 -10  11   8          0.01         -0.72         3.96 o                         
  -9  11   8         11.35         11.50         6.15 o                         
  -8  11   8         61.87         55.14         6.44 o                         
  -7  11   8         35.62         39.60         5.05 o                         
  -6  11   8          1.07         -1.21         2.61 o                         
  -5  11   8          5.59         -0.30         2.67 o                         
  -4  11   8         14.14          7.52         2.66 o                         
  -3  11   8         12.30          7.02         3.06 o                         
  -2  11   8        142.66        137.38         6.43 o                         
  -1  11   8          3.82          6.44         2.06 o                         
   0  11   8        381.90        350.59         8.28 o                         
   1  11   8        306.30        291.80         8.22 o                         
   2  11   8        124.93        108.74         6.36 o                         
   3  11   8          4.67          5.44         3.11 o                         
   4  11   8         45.94         53.62         5.34 o                         
   5  11   8          7.98          6.92         2.55 o                         
   6  11   8          3.52         11.20         3.51 o                         
   7  11   8          0.56         -1.47         2.85 o                         
   8  11   8          0.07          3.81         5.31 o                         
  -9  12   8          1.32         -5.51         5.51 o                         
  -8  12   8        161.67        189.15        12.67 o                         
  -7  12   8          4.83          3.10         3.42 o                         
  -6  12   8          1.54         -1.11         2.89 o                         
  -5  12   8          2.41          0.12         4.49 o                         
  -4  12   8         12.53          5.62         3.15 o                         
  -3  12   8         99.09         90.56         6.00 o                         
  -2  12   8          0.79         -2.13         2.19 o                         
  -1  12   8        276.34        270.21         7.82 o                         
   0  12   8          0.00         -1.67         1.67 o                         
   1  12   8          8.57          5.14         2.29 o                         
   2  12   8         49.59         50.21         4.63 o                         
   3  12   8         32.08         22.88         3.86 o                         
   4  12   8          0.02          1.13         2.55 o                         
   5  12   8         10.27         15.96         3.62 o                         
   6  12   8          8.09         12.23         4.15 o                         
   7  12   8          4.75          6.06         3.10 o                         
   8  12   8          1.31         -4.17         4.17 o                         
  -9  13   8          3.65         27.43        10.40 o                         
  -8  13   8         56.89         68.30         9.20 o                         
  -7  13   8          0.00          4.82         3.20 o                         
  -6  13   8          2.77          2.97         4.26 o                         
  -5  13   8          7.64          9.22         3.71 o                         
  -4  13   8          1.91          1.63         3.28 o                         
  -3  13   8         27.27         20.59         3.62 o                         
  -2  13   8          4.61          2.16         2.46 o                         
  -1  13   8         48.38         41.32         4.22 o                         
   0  13   8          0.52         -1.63         1.63 o                         
   1  13   8          9.02          8.43         2.66 o                         
   2  13   8         13.72         11.95         3.07 o                         
   3  13   8          5.74          4.15         3.01 o                         
   4  13   8         55.29         57.90         5.82 o                         
   5  13   8         14.73          9.00         3.84 o                         
   6  13   8          0.04          6.04         3.04 o                         
   7  13   8          0.49          7.32         6.46 o                         
  -8  14   8          2.92         -1.15        10.92 o                         
  -7  14   8          0.09         -3.01         4.32 o                         
  -6  14   8          0.20         -1.32         3.13 o                         
  -5  14   8          8.81          3.71         3.76 o                         
  -4  14   8         15.48         13.65         4.04 o                         
  -3  14   8         39.57         41.65         6.52 o                         
  -2  14   8         13.04          8.77         2.72 o                         
  -1  14   8          0.32         -1.54         2.21 o                         
   0  14   8          4.35          1.17         2.51 o                         
   1  14   8         13.28         11.78         2.95 o                         
   2  14   8         52.07         56.61         5.15 o                         
   3  14   8          0.60          5.56         2.80 o                         
   4  14   8          6.84          9.04         3.15 o                         
   5  14   8          3.24          5.09         3.15 o                         
   6  14   8          0.02          9.64         3.43 o                         
  -7  15   8          2.01         -2.52         5.43 o                         
  -6  15   8          6.05         -4.45         4.89 o                         
  -5  15   8          8.87          0.93         3.58 o                         
  -4  15   8         83.83         84.82         7.24 o                         
  -3  15   8         27.93         27.12         4.10 o                         
  -2  15   8         14.66         18.81         3.55 o                         
  -1  15   8         11.92         15.65         3.33 o                         
   0  15   8         36.79         36.06         4.52 o                         
   1  15   8         27.88         30.40         3.94 o                         
   2  15   8         37.36         51.26         5.14 o                         
   3  15   8          0.32          3.30         2.63 o                         
   4  15   8          5.51          9.56         3.39 o                         
   5  15   8          3.66          9.14         4.20 o                         
   6  15   8          7.65         11.05         4.42 o                         
  -6  16   8         14.04         17.49         5.16 o                         
  -5  16   8         24.83         24.52         6.55 o                         
  -4  16   8          9.97          8.56         4.65 o                         
  -3  16   8          7.58         10.82         3.11 o                         
  -2  16   8         24.64         21.51         6.58 o                         
  -1  16   8        162.18        185.27        11.91 o                         
   0  16   8         32.47         46.25         5.78 o                         
   1  16   8         10.00          7.93         3.47 o                         
   2  16   8         13.41         14.64         3.12 o                         
   3  16   8          4.91          4.02         2.94 o                         
   4  16   8          0.48          7.26         3.27 o                         
   5  16   8         28.51         31.46         4.59 o                         
  -5  17   8          6.77         13.24         4.25 o                         
  -4  17   8          8.85          9.89         3.79 o                         
  -3  17   8          0.28         -3.23         3.23 o                         
  -2  17   8         22.36         22.48         4.99 o                         
  -1  17   8          1.46          8.50         3.21 o                         
   0  17   8          1.63          3.31         3.47 o                         
   1  17   8          2.46          0.76         3.56 o                         
   2  17   8          0.77          3.81         3.87 o                         
   3  17   8          9.81          9.81         3.17 o                         
   4  17   8          0.57          1.13         3.17 o                         
  -3  18   8          3.15          5.10         4.55 o                         
  -2  18   8          7.65         16.65         4.25 o                         
  -1  18   8         35.68         48.70         8.82 o                         
   0  18   8          0.69          6.30         3.98 o                         
   1  18   8          5.86         14.55         4.19 o                         
   2  18   8          1.06          4.83         5.03 o                         
 -12   1   9          2.50         -6.55         6.55 o                         
 -11   1   9          6.70          5.38         4.10 o                         
 -10   1   9         33.47         38.71         5.87 o                         
  -9   1   9         75.82         82.75         8.95 o                         
  -8   1   9          2.03         -0.05         2.80 o                         
  -7   1   9          5.50         -2.51         2.51 o                         
  -6   1   9         23.06         19.86         3.07 o                         
  -5   1   9         71.14         65.34         3.54 o                         
  -4   1   9        131.52        134.53         3.23 o                         
  -3   1   9        108.26        112.61         2.91 o                         
  -2   1   9          1.49         -0.61         0.71 o                         
  -1   1   9        585.86        674.10         6.57 o                         
   0   1   9        213.32        223.11         4.02 o                         
   1   1   9         35.07         45.68         2.62 o                         
   2   1   9          2.90          0.00         0.90 o                         
   3   1   9          8.86          5.63         1.29 o                         
   4   1   9          4.90          4.52         1.59 o                         
   5   1   9        122.00        111.44         5.65 o                         
   6   1   9         14.52         13.25         3.12 o                         
   7   1   9          2.31          1.70         2.32 o                         
   8   1   9          2.76          1.19         2.71 o                         
   9   1   9         13.15         14.77         3.73 o                         
  10   1   9          2.70          1.91         4.71 o                         
 -11   2   9         10.31         11.96         4.39 o                         
 -10   2   9         47.45         42.81         6.22 o                         
  -9   2   9         25.27         26.17         4.88 o                         
  -8   2   9          3.35          7.89         3.26 o                         
  -7   2   9          0.49          0.66         2.20 o                         
  -6   2   9          9.62          5.81         2.01 o                         
  -5   2   9         18.41         19.12         1.90 o                         
  -4   2   9         38.78         38.24         1.95 o                         
  -3   2   9          3.43          3.83         1.05 o                         
  -2   2   9          1.25         -0.47         0.76 o                         
  -1   2   9        519.48        570.43         6.02 o                         
   0   2   9         98.75         89.05         3.64 o                         
   1   2   9          0.31          0.32         0.96 o                         
   2   2   9         21.86         17.51         1.86 o                         
   3   2   9        142.22        141.24         3.58 o                         
   4   2   9        156.36        158.39         6.01 o                         
   5   2   9         24.37         20.91         3.06 o                         
   6   2   9        289.08        292.85         8.91 o                         
   7   2   9         72.58         55.14         5.34 o                         
   8   2   9         16.78         21.73         3.87 o                         
   9   2   9          6.04          2.62         2.92 o                         
  10   2   9         26.32         35.53         5.73 o                         
 -11   3   9          2.15         -2.74         3.87 o                         
 -10   3   9          9.64          5.00         4.09 o                         
  -9   3   9         19.54         20.30         4.98 o                         
  -8   3   9         32.70         28.72         4.68 o                         
  -7   3   9         63.62         59.40         4.72 o                         
  -6   3   9          0.40         -0.58         1.97 o                         
  -5   3   9         53.66         55.28         3.46 o                         
  -4   3   9          0.27         -0.71         0.71 o                         
  -3   3   9        283.23        303.24         4.50 o                         
  -2   3   9        526.35        543.11         6.83 o                         
  -1   3   9        345.12        366.74         5.01 o                         
   0   3   9        153.48        147.91         3.63 o                         
   1   3   9        329.58        322.37         5.12 o                         
   2   3   9        228.38        223.78         4.41 o                         
   3   3   9          1.21          1.78         1.04 o                         
   4   3   9        253.64        245.81         7.53 o                         
   5   3   9          1.25         -1.64         1.64 o                         
   6   3   9        179.41        173.95         7.78 o                         
   7   3   9         90.50         75.72         6.04 o                         
   8   3   9         14.83         21.55         3.82 o                         
   9   3   9         19.92         18.19         3.96 o                         
  10   3   9         13.38          9.83         3.46 o                         
 -11   4   9          0.11          0.95         3.94 o                         
 -10   4   9          1.47         -2.57         3.82 o                         
  -9   4   9         11.03          4.52         3.97 o                         
  -8   4   9          1.00         -2.50         2.50 o                         
  -7   4   9          0.19         -1.81         1.98 o                         
  -6   4   9         11.64          8.62         2.84 o                         
  -5   4   9          0.07         -0.44         1.48 o                         
  -4   4   9         31.91         25.38         2.08 o                         
  -3   4   9         29.13         30.99         1.82 o                         
  -2   4   9       1175.37       1231.28        10.84 o                         
  -1   4   9        270.57        276.99         4.48 o                         
   0   4   9         10.25         13.98         1.65 o                         
   1   4   9       1837.23       2026.08        15.63 o                         
   2   4   9          1.97          0.22         0.98 o                         
   3   4   9         15.70         17.12         2.19 o                         
   4   4   9        639.91        653.18        12.27 o                         
   5   4   9         16.10          9.81         2.82 o                         
   6   4   9         37.79         36.07         4.08 o                         
   7   4   9         73.34         74.55         5.61 o                         
   8   4   9         20.70         23.20         4.60 o                         
   9   4   9         22.95         31.57         4.86 o                         
  10   4   9          3.98          7.88         3.63 o                         
 -11   5   9          0.02         -3.44         4.60 o                         
 -10   5   9         70.77         69.95         7.54 o                         
  -9   5   9         30.48         31.36         5.38 o                         
  -8   5   9         45.06         48.98         5.16 o                         
  -7   5   9          8.50          6.35         2.67 o                         
  -6   5   9         32.65         31.30         3.69 o                         
  -5   5   9        434.82        418.96         8.15 o                         
  -4   5   9        109.23        116.15         4.24 o                         
  -3   5   9        157.21        173.60         3.41 o                         
  -2   5   9       1084.43       1142.10        10.76 o                         
  -1   5   9        142.93        151.90         4.03 o                         
   0   5   9          0.00          0.56         1.00 o                         
   1   5   9        290.61        327.72         5.78 o                         
   2   5   9         48.43         47.53         2.97 o                         
   3   5   9          5.10          6.50         1.88 o                         
   4   5   9         33.86         26.48         3.13 o                         
   5   5   9         22.33         16.27         3.37 o                         
   6   5   9         49.67         52.45         4.97 o                         
   7   5   9         55.48         52.83         4.79 o                         
   8   5   9         12.68         13.17         4.11 o                         
   9   5   9         29.74         31.65         6.62 o                         
 -11   6   9          4.86          5.67         5.20 o                         
 -10   6   9         12.57         15.62         5.66 o                         
  -9   6   9         24.37         24.54         4.39 o                         
  -8   6   9         80.53         74.85         5.79 o                         
  -7   6   9          0.00         -0.72         2.57 o                         
  -6   6   9        114.26        112.75         5.64 o                         
  -5   6   9       1116.30       1124.67        13.89 o                         
  -4   6   9         73.66         76.44         3.75 o                         
  -3   6   9         24.54         21.07         2.22 o                         
  -2   6   9         14.78         14.26         1.67 o                         
  -1   6   9          0.29         -0.31         0.93 o                         
   0   6   9          6.89          7.25         1.25 o                         
   1   6   9        337.68        365.86         7.31 o                         
   2   6   9         27.66         26.48         3.17 o                         
   3   6   9         13.68         11.16         2.24 o                         
   4   6   9         10.96         11.88         2.63 o                         
   5   6   9        144.22        142.90         7.23 o                         
   6   6   9         30.48         32.51         3.92 o                         
   7   6   9         14.19         23.63         3.34 o                         
   8   6   9         37.41         33.71         4.20 o                         
   9   6   9          1.69          3.26         2.59 o                         
 -11   7   9          1.54          0.79         7.89 o                         
 -10   7   9          2.62          3.76         5.66 o                         
  -9   7   9          0.09         -3.06         3.58 o                         
  -8   7   9         88.65         87.19         6.58 o                         
  -7   7   9        163.54        170.96         8.54 o                         
  -6   7   9        586.21        636.78        11.31 o                         
  -5   7   9         59.20         56.25         4.27 o                         
  -4   7   9       1144.57       1139.98        13.77 o                         
  -3   7   9         12.65         14.52         2.32 o                         
  -2   7   9          8.84         11.27         1.89 o                         
  -1   7   9         54.23         55.46         3.41 o                         
   0   7   9         81.31         87.52         4.54 o                         
   1   7   9        185.47        172.48         5.33 o                         
   2   7   9        235.10        226.42         6.58 o                         
   3   7   9          7.51          3.30         2.03 o                         
   4   7   9         50.72         49.75         4.07 o                         
   5   7   9          1.26          2.47         2.09 o                         
   6   7   9          1.64          2.21         2.35 o                         
   7   7   9          2.92          4.36         2.35 o                         
   8   7   9          3.40          4.27         4.31 o                         
   9   7   9         20.14         23.95         4.25 o                         
 -10   8   9         14.12         14.96         6.18 o                         
  -9   8   9          0.19         -3.78         3.78 o                         
  -8   8   9          6.04          7.83         3.81 o                         
  -7   8   9         23.50         16.01         4.15 o                         
  -6   8   9        333.91        357.65         9.72 o                         
  -5   8   9          0.16         -0.34         2.80 o                         
  -4   8   9         21.87         20.45         3.11 o                         
  -3   8   9        119.21        118.51         5.26 o                         
  -2   8   9         18.78         16.43         2.40 o                         
  -1   8   9         67.37         64.25         3.88 o                         
   0   8   9          5.21          2.72         1.62 o                         
   1   8   9          3.43          0.74         1.80 o                         
   2   8   9         17.70         16.70         2.62 o                         
   3   8   9         89.96         85.03         5.56 o                         
   4   8   9         29.56         26.23         3.63 o                         
   5   8   9         22.07         21.43         3.73 o                         
   6   8   9          0.14          3.53         2.75 o                         
   7   8   9         31.88         31.85         4.47 o                         
   8   8   9          6.21          9.34         3.06 o                         
   9   8   9          6.51          9.60         3.35 o                         
 -10   9   9          8.29          6.49         8.46 o                         
  -9   9   9          1.94          1.67         3.78 o                         
  -8   9   9          0.15         -3.23         3.23 o                         
  -7   9   9         30.88         26.31         4.91 o                         
  -6   9   9        102.36         93.04         6.47 o                         
  -5   9   9          3.42         -0.22         2.58 o                         
  -4   9   9          8.31          8.24         3.04 o                         
  -3   9   9        916.28        956.89        13.36 o                         
  -2   9   9          7.68          4.24         2.28 o                         
  -1   9   9          3.62          2.63         1.82 o                         
   0   9   9         95.20         92.78         4.78 o                         
   1   9   9          1.81         -0.77         1.99 o                         
   2   9   9         10.94          7.48         2.46 o                         
   3   9   9          0.31         -1.68         2.03 o                         
   4   9   9         83.95         91.25         6.11 o                         
   5   9   9         35.07         28.96         4.16 o                         
   6   9   9          0.01         -1.42         2.41 o                         
   7   9   9          0.33          2.59         3.20 o                         
   8   9   9          3.18          8.44         3.09 o                         
 -10  10   9          4.65          2.36         7.07 o                         
  -9  10   9          6.15          3.73         4.00 o                         
  -8  10   9         22.10         10.93         4.45 o                         
  -7  10   9          8.18          2.78         4.22 o                         
  -6  10   9        210.59        227.95         9.69 o                         
  -5  10   9          8.76          7.91         3.19 o                         
  -4  10   9          4.90          2.63         3.17 o                         
  -3  10   9        508.46        539.92        10.38 o                         
  -2  10   9        520.02        489.10         9.96 o                         
  -1  10   9          0.19         -1.63         1.63 o                         
   0  10   9        197.18        230.72         7.28 o                         
   1  10   9        292.27        282.42         8.28 o                         
   2  10   9        367.87        364.73         9.23 o                         
   3  10   9         24.69         26.49         4.08 o                         
   4  10   9         31.48         31.32         3.98 o                         
   5  10   9         22.86         21.52         3.88 o                         
   6  10   9          2.64          2.96         2.59 o                         
   7  10   9          0.03          2.57         3.93 o                         
   8  10   9         21.74         30.72         4.29 o                         
  -9  11   9          5.63          6.02         4.68 o                         
  -8  11   9        118.26        130.33         9.63 o                         
  -7  11   9          4.29          2.59         3.45 o                         
  -6  11   9         23.24         29.33         4.36 o                         
  -5  11   9          5.54          5.55         2.91 o                         
  -4  11   9         30.18         28.32         4.43 o                         
  -3  11   9         20.15         21.28         3.33 o                         
  -2  11   9        594.62        583.58        11.13 o                         
  -1  11   9         11.45         13.30         2.79 o                         
   0  11   9         57.86         47.36         4.09 o                         
   1  11   9          1.21          4.50         2.46 o                         
   2  11   9         12.79          8.15         2.68 o                         
   3  11   9         12.60          8.39         2.91 o                         
   4  11   9          1.69          4.61         2.78 o                         
   5  11   9         24.62         31.21         5.53 o                         
   6  11   9         48.64         49.87         5.35 o                         
   7  11   9          5.61          6.34         4.97 o                         
   8  11   9          5.46         11.35         4.59 o                         
  -9  12   9         12.34         10.90         6.15 o                         
  -8  12   9         13.34          9.80         4.15 o                         
  -7  12   9         41.28         47.29         6.57 o                         
  -6  12   9          6.97          7.19         3.51 o                         
  -5  12   9          0.04         -2.41         2.41 o                         
  -4  12   9          6.27          3.06         3.20 o                         
  -3  12   9         11.71          7.28         2.90 o                         
  -2  12   9          2.78          4.63         2.57 o                         
  -1  12   9         22.89         18.77         3.57 o                         
   0  12   9         14.82         14.46         2.67 o                         
   1  12   9         10.97         10.23         2.72 o                         
   2  12   9          2.82          1.77         2.86 o                         
   3  12   9          8.90          9.81         3.21 o                         
   4  12   9          0.91         -2.58         2.58 o                         
   5  12   9          1.15          3.20         2.66 o                         
   6  12   9          2.73          7.47         3.37 o                         
   7  12   9          4.82          4.86         3.39 o                         
  -8  13   9         42.01         56.78         7.66 o                         
  -7  13   9         31.39         25.33         5.66 o                         
  -6  13   9          8.87          5.32         3.77 o                         
  -5  13   9          4.45          3.90         3.21 o                         
  -4  13   9         10.83          7.83         3.41 o                         
  -3  13   9          2.65         -1.06         2.62 o                         
  -2  13   9          1.33         -1.68         2.13 o                         
  -1  13   9          0.07          1.90         2.45 o                         
   0  13   9          0.05         -2.67         2.74 o                         
   1  13   9         37.99         34.98         3.89 o                         
   2  13   9          0.00         -2.13         2.75 o                         
   3  13   9         28.00         25.75         4.16 o                         
   4  13   9          6.85          7.96         3.21 o                         
   5  13   9          1.01         -0.39         2.79 o                         
   6  13   9          0.34          4.28         3.54 o                         
   7  13   9          7.39         11.68         5.91 o                         
  -8  14   9          5.93         -1.04         7.44 o                         
  -7  14   9         12.70         12.99         4.89 o                         
  -6  14   9          4.40         -0.45         4.32 o                         
  -5  14   9          0.93          6.88         3.40 o                         
  -4  14   9          3.95          1.71         3.49 o                         
  -3  14   9          1.90          3.71         2.63 o                         
  -2  14   9         37.78         29.19         4.16 o                         
  -1  14   9          7.33          8.08         3.13 o                         
   0  14   9          1.34          2.33         2.50 o                         
   1  14   9          3.56          4.54         2.54 o                         
   2  14   9         12.53         14.29         4.42 o                         
   3  14   9         28.74         35.05         4.80 o                         
   4  14   9          2.74          5.55         3.00 o                         
   5  14   9          0.08         -0.07         2.64 o                         
   6  14   9          6.81         11.51         3.97 o                         
  -7  15   9          3.19         -5.61         6.19 o                         
  -6  15   9         29.34         31.86         5.64 o                         
  -5  15   9          0.34          0.53         3.67 o                         
  -4  15   9         12.06          9.09         4.07 o                         
  -3  15   9          4.26          1.87         3.29 o                         
  -2  15   9         23.95         21.67         4.56 o                         
  -1  15   9         25.00         28.41         4.24 o                         
   0  15   9         13.03         13.99         3.62 o                         
   1  15   9         12.70         13.47         3.58 o                         
   2  15   9         16.08         25.23         3.70 o                         
   3  15   9          2.18          6.66         3.82 o                         
   4  15   9         16.00         23.61         4.16 o                         
   5  15   9          0.02          3.29         3.13 o                         
  -6  16   9          0.27         -2.15         4.84 o                         
  -5  16   9          0.02          1.09         3.67 o                         
  -4  16   9          0.85         -0.36         3.21 o                         
  -3  16   9         21.03         14.17         4.86 o                         
  -2  16   9          1.48          5.23         3.43 o                         
  -1  16   9          0.04          4.13         3.08 o                         
   0  16   9          0.55          3.08         3.25 o                         
   1  16   9          2.45          0.78         2.66 o                         
   2  16   9          6.46          5.22         3.14 o                         
   3  16   9          4.07          6.06         3.60 o                         
   4  16   9          0.78          4.90         2.97 o                         
  -5  17   9          5.96          5.88         5.29 o                         
  -4  17   9          0.49          2.79         4.07 o                         
  -3  17   9          5.68          7.85         5.67 o                         
  -2  17   9          8.75          9.20         5.49 o                         
  -1  17   9         30.03         36.73         4.81 o                         
   0  17   9         82.45         92.41         7.16 o                         
   1  17   9          0.28          1.35         3.79 o                         
   2  17   9         21.52         34.16         6.00 o                         
   3  17   9          0.98          1.26         2.93 o                         
  -3  18   9          9.19         70.17        19.35 o                         
  -2  18   9          5.41          4.82         6.13 o                         
  -1  18   9          7.77          4.49         5.32 o                         
   0  18   9          0.55          4.04         3.03 o                         
   1  18   9          0.34         -3.32         9.11 o                         
 -11   0  10          1.93         -3.57         6.29 o                         
 -10   0  10         74.05         69.74         9.91 o                         
  -9   0  10         35.35         32.66         7.09 o                         
  -8   0  10         23.47         21.57         6.95 o                         
  -7   0  10         40.57         43.21         7.64 o                         
  -6   0  10        426.68        448.05        17.54 o                         
  -5   0  10        401.10        410.45        10.29 o                         
  -4   0  10         50.08         42.07         2.77 o                         
  -3   0  10         15.20         20.88         3.83 o                         
  -2   0  10        496.77        518.32         7.76 o                         
  -1   0  10        154.68        133.97         4.45 o                         
   0   0  10        270.46        238.48         6.24 o                         
   1   0  10        514.11        550.62         9.55 o                         
   2   0  10         11.27         11.58         2.01 o                         
   3   0  10        125.89        114.52         6.33 o                         
   4   0  10          1.86          1.77         2.38 o                         
   5   0  10        740.58        773.42        18.80 o                         
   6   0  10         35.57         43.41         7.92 o                         
   7   0  10          1.02         -1.66         2.63 o                         
   8   0  10          0.00         -1.62         2.86 o                         
   9   0  10          6.49          8.89         5.17 o                         
  10   0  10          0.02          3.25         4.93 o                         
 -11   1  10         11.55          9.14         4.65 o                         
 -10   1  10          0.00          1.50         3.42 o                         
  -9   1  10          2.55          5.70         3.60 o                         
  -8   1  10          0.52         -1.36         2.82 o                         
  -7   1  10          0.26          3.22         2.85 o                         
  -6   1  10         21.91         18.83         2.99 o                         
  -5   1  10          2.72          2.29         1.39 o                         
  -4   1  10        119.26        102.35         2.82 o                         
  -3   1  10        196.40        197.75         3.86 o                         
  -2   1  10        369.99        360.32         4.61 o                         
  -1   1  10         14.75          9.89         1.25 o                         
   0   1  10          2.61          1.27         0.97 o                         
   1   1  10          0.19          1.94         1.07 o                         
   2   1  10         25.82         22.84         1.90 o                         
   3   1  10        291.83        307.44         6.04 o                         
   4   1  10        102.21         93.99         5.14 o                         
   5   1  10         23.71         19.67         3.70 o                         
   6   1  10          2.27          3.26         2.59 o                         
   7   1  10         21.84         14.15         3.25 o                         
   8   1  10          0.94         -1.00         2.30 o                         
   9   1  10          1.11          1.97         3.11 o                         
  10   1  10          1.62         11.82         4.63 o                         
 -11   2  10          2.98          1.37         6.04 o                         
 -10   2  10         11.73          8.74         4.36 o                         
  -9   2  10          0.59          1.69         3.56 o                         
  -8   2  10         41.20         42.19         5.37 o                         
  -7   2  10         16.45         13.44         3.24 o                         
  -6   2  10         63.79         56.25         4.25 o                         
  -5   2  10         50.78         45.28         3.72 o                         
  -4   2  10          9.88          7.12         1.10 o                         
  -3   2  10         39.64         44.81         2.24 o                         
  -2   2  10         21.34         33.75         1.88 o                         
  -1   2  10        231.39        238.23         4.07 o                         
   0   2  10          2.51          3.44         1.09 o                         
   1   2  10          0.85          0.89         0.97 o                         
   2   2  10        297.88        292.13         5.67 o                         
   3   2  10         11.44         11.10         1.79 o                         
   4   2  10         22.72         19.66         2.81 o                         
   5   2  10         14.34          9.44         2.50 o                         
   6   2  10         33.53         24.88         4.02 o                         
   7   2  10         33.23         24.87         3.90 o                         
   8   2  10          7.98          1.30         2.68 o                         
   9   2  10          2.60          2.10         3.14 o                         
 -11   3  10          0.92         -2.01         3.97 o                         
 -10   3  10          0.00         -1.14         4.01 o                         
  -9   3  10         22.25         19.03         4.80 o                         
  -8   3  10         41.58         44.77         5.58 o                         
  -7   3  10        232.66        232.06         8.31 o                         
  -6   3  10         37.41         34.18         3.70 o                         
  -5   3  10         39.17         34.67         2.99 o                         
  -4   3  10         64.75         58.77         2.41 o                         
  -3   3  10         65.49         65.97         2.69 o                         
  -2   3  10        853.93        894.23        10.53 o                         
  -1   3  10        209.64        229.30         4.20 o                         
   0   3  10        274.16        260.85         4.60 o                         
   1   3  10          5.95          7.74         1.37 o                         
   2   3  10        151.33        145.80         4.08 o                         
   3   3  10          3.17          1.21         1.48 o                         
   4   3  10          0.01         -1.75         1.93 o                         
   5   3  10         14.20          7.15         2.49 o                         
   6   3  10        134.92        132.27         7.29 o                         
   7   3  10         19.25         14.05         3.48 o                         
   8   3  10         22.81         20.18         4.02 o                         
   9   3  10         19.73         19.81         5.90 o                         
 -11   4  10          8.67          3.38         4.20 o                         
 -10   4  10          2.41         -3.60         3.60 o                         
  -9   4  10          1.03         -3.68         3.68 o                         
  -8   4  10          8.59          8.32         3.32 o                         
  -7   4  10          1.85          1.16         2.24 o                         
  -6   4  10         49.32         54.47         4.65 o                         
  -5   4  10        138.63        135.59         5.15 o                         
  -4   4  10        148.62        159.33         4.45 o                         
  -3   4  10        188.50        190.05         4.27 o                         
  -2   4  10         22.28         20.59         1.96 o                         
  -1   4  10        126.76        133.64         3.67 o                         
   0   4  10         71.38         87.09         3.82 o                         
   1   4  10        251.59        265.63         6.00 o                         
   2   4  10          8.81          4.93         1.44 o                         
   3   4  10        124.85        129.58         5.80 o                         
   4   4  10        244.39        237.18         8.13 o                         
   5   4  10         31.94         27.67         3.92 o                         
   6   4  10          0.76          0.52         2.31 o                         
   7   4  10         54.10         56.90         5.51 o                         
   8   4  10          4.87          8.28         3.29 o                         
   9   4  10         12.38         10.20         3.38 o                         
 -11   5  10         36.41         40.80         6.62 o                         
 -10   5  10          8.26          2.89         3.67 o                         
  -9   5  10          0.27         -2.77         2.77 o                         
  -8   5  10          6.61          9.62         3.03 o                         
  -7   5  10         18.35         14.43         3.93 o                         
  -6   5  10          4.83         -0.88         2.21 o                         
  -5   5  10        207.12        183.40         6.23 o                         
  -4   5  10        391.66        370.40         7.66 o                         
  -3   5  10         19.19         27.50         1.90 o                         
  -2   5  10         61.31         56.69         2.97 o                         
  -1   5  10         32.25         32.58         2.22 o                         
   0   5  10        197.42        232.11         5.31 o                         
   1   5  10         41.62         40.28         2.76 o                         
   2   5  10         14.11         10.21         1.95 o                         
   3   5  10          0.02         -0.45         1.55 o                         
   4   5  10        103.09         96.39         5.92 o                         
   5   5  10        210.11        199.82         8.74 o                         
   6   5  10         51.15         63.56         5.35 o                         
   7   5  10         17.46          8.04         3.90 o                         
   8   5  10          0.00         -0.19         2.46 o                         
   9   5  10          4.09          9.15         3.64 o                         
 -11   6  10          8.15         -1.28         7.69 o                         
 -10   6  10          3.87          5.10         5.11 o                         
  -9   6  10         17.79         16.56         4.81 o                         
  -8   6  10        148.28        163.50         8.32 o                         
  -7   6  10         87.44         83.07         5.87 o                         
  -6   6  10         48.28         63.83         4.97 o                         
  -5   6  10         10.70         11.35         2.51 o                         
  -4   6  10        158.96        144.56         6.78 o                         
  -3   6  10         76.08         77.61         3.92 o                         
  -2   6  10         34.19         33.90         2.36 o                         
  -1   6  10          1.36         -0.12         1.08 o                         
   0   6  10         17.88         14.26         1.64 o                         
   1   6  10         10.41         11.07         1.75 o                         
   2   6  10        148.98        142.29         5.34 o                         
   3   6  10          0.81          2.87         1.87 o                         
   4   6  10          0.81         -1.76         2.04 o                         
   5   6  10        110.48        105.01         6.40 o                         
   6   6  10          9.42          8.38         2.81 o                         
   7   6  10          1.88          1.99         2.48 o                         
   8   6  10          7.53          7.91         3.07 o                         
   9   6  10          5.95          7.29         3.26 o                         
 -10   7  10          1.85         -6.51         6.51 o                         
  -9   7  10          3.94         -2.53         4.00 o                         
  -8   7  10         17.86         11.40         3.91 o                         
  -7   7  10          6.03          4.08         3.51 o                         
  -6   7  10         15.92         19.37         4.04 o                         
  -5   7  10        281.02        281.10         8.60 o                         
  -4   7  10        318.36        347.68         9.51 o                         
  -3   7  10         59.10         58.94         4.02 o                         
  -2   7  10          8.73          8.46         1.94 o                         
  -1   7  10         17.26         18.15         2.36 o                         
   0   7  10         38.65         34.03         3.16 o                         
   1   7  10         28.90         36.69         3.34 o                         
   2   7  10         30.66         29.75         3.13 o                         
   3   7  10        107.00        109.84         6.26 o                         
   4   7  10         11.27          6.93         2.69 o                         
   5   7  10         67.03         71.90         6.13 o                         
   6   7  10          6.15          8.43         3.06 o                         
   7   7  10          3.02          4.55         2.93 o                         
   8   7  10          8.64          6.99         3.37 o                         
   9   7  10          1.93          0.25         3.47 o                         
 -10   8  10          3.10         -5.47         9.90 o                         
  -9   8  10          0.03         -1.42         3.94 o                         
  -8   8  10         12.44          4.91         3.94 o                         
  -7   8  10         77.50         76.69         6.92 o                         
  -6   8  10         72.85         80.13         5.91 o                         
  -5   8  10          0.75         -1.76         2.48 o                         
  -4   8  10        486.17        486.60        11.59 o                         
  -3   8  10        787.46        827.29        12.28 o                         
  -2   8  10         34.93         30.70         3.25 o                         
  -1   8  10         38.60         31.65         2.97 o                         
   0   8  10         19.87         23.34         2.82 o                         
   1   8  10          0.67         -1.45         1.66 o                         
   2   8  10         99.26         78.29         5.01 o                         
   3   8  10        142.65        131.68         7.03 o                         
   4   8  10         21.38         20.88         3.58 o                         
   5   8  10         13.64         10.58         3.23 o                         
   6   8  10          2.81          3.40         2.69 o                         
   7   8  10          0.18          1.38         2.71 o                         
   8   8  10          4.83          5.49         2.89 o                         
 -10   9  10          2.13         -1.55         7.21 o                         
  -9   9  10          3.80          1.09         4.32 o                         
  -8   9  10          5.90          7.18         3.86 o                         
  -7   9  10         24.90         16.11         4.44 o                         
  -6   9  10        173.73        162.23         8.40 o                         
  -5   9  10        149.13        148.75         8.40 o                         
  -4   9  10         84.92         83.60         6.36 o                         
  -3   9  10        171.76        188.42         7.24 o                         
  -2   9  10         19.22         17.57         3.02 o                         
  -1   9  10          2.23          0.11         1.60 o                         
   0   9  10        378.93        353.33        11.50 o                         
   1   9  10        302.64        288.21         8.11 o                         
   2   9  10         62.27         64.12         5.05 o                         
   3   9  10          0.04         -2.00         2.00 o                         
   4   9  10        250.53        239.75         9.23 o                         
   5   9  10          8.85          5.68         2.99 o                         
   6   9  10         10.22          8.00         3.04 o                         
   7   9  10          7.45          9.93         3.98 o                         
   8   9  10          2.51         11.21         3.17 o                         
 -10  10  10          0.48          7.22         5.49 o                         
  -9  10  10          5.29          3.82         4.40 o                         
  -8  10  10         11.28          2.83         5.10 o                         
  -7  10  10         10.59          8.91         3.72 o                         
  -6  10  10        180.17        201.04         9.27 o                         
  -5  10  10        101.04        103.92         7.39 o                         
  -4  10  10          9.59          5.60         3.17 o                         
  -3  10  10         68.60         69.73         4.93 o                         
  -2  10  10         67.46         66.34         4.85 o                         
  -1  10  10         62.57         60.75         4.37 o                         
   0  10  10         21.33          9.08         2.31 o                         
   1  10  10          4.81          0.32         2.06 o                         
   2  10  10          2.21          6.33         2.47 o                         
   3  10  10         13.79         22.76         4.01 o                         
   4  10  10          0.02         -0.19         3.09 o                         
   5  10  10         98.77        113.38         7.65 o                         
   6  10  10          1.20          3.04         2.96 o                         
   7  10  10          0.00         -1.35         3.91 o                         
   8  10  10          0.34          2.66         3.19 o                         
  -9  11  10          3.99          1.06         4.43 o                         
  -8  11  10         21.02         19.44         5.15 o                         
  -7  11  10          3.15          2.92         3.27 o                         
  -6  11  10         51.02         54.32         5.65 o                         
  -5  11  10          0.05         -1.79         3.96 o                         
  -4  11  10          2.94          4.31         3.36 o                         
  -3  11  10         16.04          8.02         2.48 o                         
  -2  11  10          2.30          6.56         2.66 o                         
  -1  11  10        160.33        161.63         7.95 o                         
   0  11  10         70.94         70.20         4.93 o                         
   1  11  10          1.26          0.53         2.05 o                         
   2  11  10          1.98         -0.47         2.32 o                         
   3  11  10          4.09          3.84         3.03 o                         
   4  11  10         34.10         28.63         4.35 o                         
   5  11  10          1.43          3.26         2.74 o                         
   6  11  10         28.01         41.36         5.04 o                         
   7  11  10          1.76          0.65         4.94 o                         
  -9  12  10          0.66         -3.98         5.25 o                         
  -8  12  10         48.03         46.57         6.57 o                         
  -7  12  10         47.52         64.55         7.36 o                         
  -6  12  10         14.47         12.47         4.03 o                         
  -5  12  10         43.30         36.33         5.10 o                         
  -4  12  10         24.27         15.88         3.85 o                         
  -3  12  10         43.47         40.15         4.22 o                         
  -2  12  10        212.57        217.45         8.42 o                         
  -1  12  10         48.08         54.91         5.09 o                         
   0  12  10         23.03         21.40         3.44 o                         
   1  12  10          7.96          8.49         2.87 o                         
   2  12  10          6.87          5.86         3.20 o                         
   3  12  10          1.09          1.62         2.71 o                         
   4  12  10         12.53         17.67         3.77 o                         
   5  12  10          7.20         17.97         4.17 o                         
   6  12  10          0.20          5.50         3.58 o                         
   7  12  10          3.65          8.81         4.13 o                         
  -8  13  10         55.93         51.31         7.12 o                         
  -7  13  10          0.21         -3.16         4.88 o                         
  -6  13  10          1.94          8.72         3.92 o                         
  -5  13  10          9.10          3.06         3.40 o                         
  -4  13  10          0.75          2.38         3.19 o                         
  -3  13  10          0.04         -2.49         3.65 o                         
  -2  13  10          1.08         -1.37         2.26 o                         
  -1  13  10          1.60          4.97         3.06 o                         
   0  13  10         12.69         10.46         3.23 o                         
   1  13  10          5.67          5.52         2.59 o                         
   2  13  10         14.75         15.03         3.55 o                         
   3  13  10          0.36          3.92         3.04 o                         
   4  13  10         13.01         12.51         3.64 o                         
   5  13  10          2.22          7.29         3.30 o                         
   6  13  10          7.37         14.51         4.24 o                         
  -7  14  10          0.00         -0.50         3.73 o                         
  -6  14  10         14.25         23.02         4.86 o                         
  -5  14  10          2.42          0.83         4.23 o                         
  -4  14  10          0.80         -2.57         2.64 o                         
  -3  14  10          1.54          3.98         3.23 o                         
  -2  14  10         23.36         16.07         3.63 o                         
  -1  14  10         12.52         13.59         3.77 o                         
   0  14  10         61.52         66.71         5.70 o                         
   1  14  10          8.99          7.97         4.50 o                         
   2  14  10          7.80          3.06         3.70 o                         
   3  14  10         21.98         23.43         4.28 o                         
   4  14  10         37.85         47.15         5.28 o                         
   5  14  10         22.20         28.36         4.64 o                         
  -6  15  10          0.40          3.00         3.80 o                         
  -5  15  10          0.06         -3.92         3.92 o                         
  -4  15  10          0.05         -2.88         2.88 o                         
  -3  15  10         12.20          5.62         5.51 o                         
  -2  15  10          2.86          2.71         3.15 o                         
  -1  15  10         16.88         16.15         3.56 o                         
   0  15  10          8.56         11.33         3.82 o                         
   1  15  10          8.41          9.58         3.24 o                         
   2  15  10         26.59         24.19         4.95 o                         
   3  15  10         62.84         84.51         7.24 o                         
   4  15  10         41.88         48.05         6.50 o                         
   5  15  10          0.89          4.36         3.73 o                         
  -5  16  10          7.58          1.85         4.37 o                         
  -4  16  10          2.48         -1.11         3.34 o                         
  -3  16  10          0.29          3.21         4.48 o                         
  -2  16  10          1.13          1.48         3.33 o                         
  -1  16  10         31.78         44.35         5.19 o                         
   0  16  10          0.94          2.22         3.14 o                         
   1  16  10          2.60          4.05         2.96 o                         
   2  16  10         11.11         13.18         4.09 o                         
   3  16  10         44.13         61.20         7.49 o                         
  -4  17  10          0.36          5.49         4.04 o                         
  -3  17  10          3.52          0.46         3.80 o                         
  -2  17  10          1.96         10.27         3.82 o                         
  -1  17  10          0.01          1.49         3.92 o                         
   0  17  10          1.58          3.04         3.60 o                         
   1  17  10         19.77         22.89         6.49 o                         
   2  17  10         18.92         30.81         5.05 o                         
 -11   1  11          1.96         -2.33         5.54 o                         
 -10   1  11         37.91         43.88         6.19 o                         
  -9   1  11         44.78         49.09         6.23 o                         
  -8   1  11          7.74          2.09         2.97 o                         
  -7   1  11        320.94        298.76        10.20 o                         
  -6   1  11         13.05         20.57         3.13 o                         
  -5   1  11         36.15         32.80         3.19 o                         
  -4   1  11          0.02          6.95         2.13 o                         
  -3   1  11         54.82         45.70         2.25 o                         
  -2   1  11         54.76         55.13         2.40 o                         
  -1   1  11         35.11         29.29         1.90 o                         
   0   1  11        206.73        184.13         4.12 o                         
   1   1  11          1.18          0.21         0.94 o                         
   2   1  11         70.79         80.50         3.56 o                         
   3   1  11          0.29         -0.61         1.41 o                         
   4   1  11         79.90         81.40         6.94 o                         
   5   1  11          6.76          7.53         2.76 o                         
   6   1  11          4.99          1.45         2.81 o                         
   7   1  11          0.00          1.12         2.35 o                         
   8   1  11          0.04         -2.67         2.67 o                         
   9   1  11          0.46         -0.67         2.99 o                         
 -11   2  11          0.82          1.12         5.12 o                         
 -10   2  11          6.90          4.24         5.11 o                         
  -9   2  11          1.50          1.77         3.32 o                         
  -8   2  11         82.49         78.89         6.92 o                         
  -7   2  11          0.12         -0.52         2.73 o                         
  -6   2  11         17.53         10.40         2.51 o                         
  -5   2  11          0.55         -0.96         1.55 o                         
  -4   2  11          0.18         -0.30         1.17 o                         
  -3   2  11         49.05         47.09         2.45 o                         
  -2   2  11        180.67        182.48         3.61 o                         
  -1   2  11        340.30        328.87         5.02 o                         
   0   2  11         82.09         81.05         3.38 o                         
   1   2  11        439.30        497.85         7.03 o                         
   2   2  11        105.98        103.56         3.61 o                         
   3   2  11        146.36        134.47         6.12 o                         
   4   2  11         34.76         37.18         3.68 o                         
   5   2  11         53.34         55.56         4.72 o                         
   6   2  11         15.82         16.74         3.53 o                         
   7   2  11         33.13         29.20         4.47 o                         
   8   2  11          5.32          5.44         3.27 o                         
   9   2  11          0.78          3.24         3.32 o                         
 -11   3  11          0.25         -5.82         5.82 o                         
 -10   3  11          0.94         -4.02         4.26 o                         
  -9   3  11         11.29         11.80         4.46 o                         
  -8   3  11          4.54          2.27         3.03 o                         
  -7   3  11          5.82          3.95         2.49 o                         
  -6   3  11         25.61         18.48         3.13 o                         
  -5   3  11         33.04         33.92         3.51 o                         
  -4   3  11          8.45          7.36         1.99 o                         
  -3   3  11        109.40        104.26         3.33 o                         
  -2   3  11        139.48        133.49         3.93 o                         
  -1   3  11          2.03          1.10         1.03 o                         
   0   3  11          0.69          0.40         1.05 o                         
   1   3  11         15.26         15.56         1.74 o                         
   2   3  11         14.55         11.40         1.65 o                         
   3   3  11        219.33        222.34         7.03 o                         
   4   3  11          2.61          0.69         1.93 o                         
   5   3  11        159.04        149.29         7.61 o                         
   6   3  11          0.02         -0.24         2.22 o                         
   7   3  11          2.81         -0.51         2.73 o                         
   8   3  11          0.96          4.53         3.08 o                         
   9   3  11          3.40          8.50         3.25 o                         
 -11   4  11          3.06         -2.52         3.97 o                         
 -10   4  11          0.21         -3.24         3.24 o                         
  -9   4  11          0.00         -3.12         3.12 o                         
  -8   4  11        101.36        106.21         8.16 o                         
  -7   4  11          5.99          5.14         5.04 o                         
  -6   4  11          7.53          5.65         2.52 o                         
  -5   4  11          6.64          3.80         1.91 o                         
  -4   4  11          0.45         -1.41         1.49 o                         
  -3   4  11        989.80        995.33        10.13 o                         
  -2   4  11         93.82         80.94         3.75 o                         
  -1   4  11        119.46        128.47         3.92 o                         
   0   4  11          0.00         -0.10         1.09 o                         
   1   4  11         42.82         50.11         3.14 o                         
   2   4  11         41.59         45.73         3.37 o                         
   3   4  11        138.19        134.93         6.20 o                         
   4   4  11         12.45          2.44         2.67 o                         
   5   4  11          7.55          7.77         2.55 o                         
   6   4  11          2.86          3.03         2.92 o                         
   7   4  11         62.27         62.93         6.43 o                         
   8   4  11          1.53          2.00         2.90 o                         
   9   4  11          4.82          9.42         3.47 o                         
 -11   5  11          0.12         -3.76         3.76 o                         
 -10   5  11         21.46         10.73         4.73 o                         
  -9   5  11          2.49         -0.03         4.62 o                         
  -8   5  11         41.12         41.36         5.25 o                         
  -7   5  11        120.67        121.01         6.84 o                         
  -6   5  11         29.35         19.60         3.27 o                         
  -5   5  11          0.47         -0.77         1.97 o                         
  -4   5  11        637.80        656.09        10.38 o                         
  -3   5  11       1042.11       1079.06        11.89 o                         
  -2   5  11          0.09          3.04         1.37 o                         
  -1   5  11          3.12          3.53         1.25 o                         
   0   5  11         55.43         56.05         3.08 o                         
   1   5  11        486.25        491.96         7.77 o                         
   2   5  11         47.08         43.96         3.46 o                         
   3   5  11        166.47        175.60         6.82 o                         
   4   5  11        321.18        330.98        10.10 o                         
   5   5  11         18.58         14.61         3.46 o                         
   6   5  11         14.87         10.60         2.47 o                         
   7   5  11         10.39         12.02         3.74 o                         
   8   5  11          0.37          1.39         3.01 o                         
   9   5  11         14.76         20.33         4.25 o                         
 -10   6  11         27.62         26.77         7.15 o                         
  -9   6  11          6.46         -0.64         4.30 o                         
  -8   6  11          0.23          0.49         3.21 o                         
  -7   6  11          1.73          3.43         2.83 o                         
  -6   6  11         43.53         41.38         4.33 o                         
  -5   6  11        255.77        250.61         7.30 o                         
  -4   6  11        431.70        411.68        10.34 o                         
  -3   6  11         72.68         67.83         4.35 o                         
  -2   6  11          0.00         -0.32         1.36 o                         
  -1   6  11          2.62          1.26         1.47 o                         
   0   6  11          0.99         -1.41         1.41 o                         
   1   6  11          0.79          0.57         1.56 o                         
   2   6  11         14.50         10.55         2.42 o                         
   3   6  11        170.81        159.07         7.50 o                         
   4   6  11          8.17          6.83         2.60 o                         
   5   6  11         54.36         52.02         5.15 o                         
   6   6  11         39.38         38.46         5.00 o                         
   7   6  11          6.24          0.73         3.39 o                         
   8   6  11         19.27         22.81         4.39 o                         
 -10   7  11         26.26         32.63         8.07 o                         
  -9   7  11          3.98          0.33         4.05 o                         
  -8   7  11         10.45          7.75         3.75 o                         
  -7   7  11         25.47         23.20         4.47 o                         
  -6   7  11         15.88         17.29         4.02 o                         
  -5   7  11         36.85         38.96         4.39 o                         
  -4   7  11       1916.10       2042.87        24.51 o                         
  -3   7  11        283.80        301.67         7.76 o                         
  -2   7  11          4.02         -1.66         1.66 o                         
  -1   7  11         15.58         16.04         2.37 o                         
   0   7  11         76.08         98.02         5.11 o                         
   1   7  11        105.67         93.04         5.43 o                         
   2   7  11          8.76          8.33         2.34 o                         
   3   7  11        209.66        207.61         8.72 o                         
   4   7  11          0.65          0.44         1.99 o                         
   5   7  11         71.24         69.98         6.02 o                         
   6   7  11         13.56         10.46         3.45 o                         
   7   7  11          0.50          0.75         2.59 o                         
   8   7  11          8.78          7.21         3.12 o                         
 -10   8  11          1.48          2.34         5.48 o                         
  -9   8  11          9.28          1.71         3.23 o                         
  -8   8  11          7.02          7.87         3.91 o                         
  -7   8  11         12.65          8.94         3.90 o                         
  -6   8  11        155.98        159.26         9.38 o                         
  -5   8  11          1.25          0.16         2.64 o                         
  -4   8  11          3.88          5.55         3.01 o                         
  -3   8  11         27.82         32.16         3.53 o                         
  -2   8  11          0.01         -1.74         1.74 o                         
  -1   8  11          0.00         -1.66         1.66 o                         
   0   8  11         68.46         72.02         5.00 o                         
   1   8  11         25.95         33.53         3.76 o                         
   2   8  11         58.90         48.31         4.52 o                         
   3   8  11         17.47         20.12         3.58 o                         
   4   8  11        101.83         96.58         6.83 o                         
   5   8  11        174.22        162.26         8.90 o                         
   6   8  11          8.19          5.66         3.75 o                         
   7   8  11          0.53         -1.56         2.81 o                         
   8   8  11          6.78          3.77         3.29 o                         
 -10   9  11          0.37         -5.03         5.41 o                         
  -9   9  11          5.16          0.98         3.77 o                         
  -8   9  11          3.73          0.33         3.69 o                         
  -7   9  11          0.16         -3.40         3.40 o                         
  -6   9  11        128.76        133.16         8.86 o                         
  -5   9  11         50.54         43.15         5.06 o                         
  -4   9  11         64.92         58.28         5.62 o                         
  -3   9  11          1.10          2.26         2.64 o                         
  -2   9  11         62.76         76.42         5.25 o                         
  -1   9  11          9.30          8.35         2.44 o                         
   0   9  11          0.22         -1.30         1.62 o                         
   1   9  11          5.69          2.02         2.61 o                         
   2   9  11         67.48         59.27         4.79 o                         
   3   9  11         90.13         82.65         5.94 o                         
   4   9  11         49.63         50.39         5.17 o                         
   5   9  11          4.16          6.74         3.01 o                         
   6   9  11         11.15          6.31         2.94 o                         
   7   9  11          1.20          3.32         3.08 o                         
   8   9  11         19.01         19.69         4.75 o                         
  -9  10  11          0.53          0.29         4.08 o                         
  -8  10  11          8.96         13.35         5.16 o                         
  -7  10  11          0.04         -1.38         3.79 o                         
  -6  10  11        175.93        187.51        10.70 o                         
  -5  10  11          0.20         -2.74         2.74 o                         
  -4  10  11          2.66          4.81         3.26 o                         
  -3  10  11          3.17          3.19         2.39 o                         
  -2  10  11         16.83         11.84         2.89 o                         
  -1  10  11         71.20         62.29         5.16 o                         
   0  10  11         52.86         49.34         4.30 o                         
   1  10  11         45.32         40.14         4.21 o                         
   2  10  11          4.31          6.53         2.73 o                         
   3  10  11          0.62         -1.48         2.48 o                         
   4  10  11         16.30         10.95         3.17 o                         
   5  10  11         17.97         15.15         3.64 o                         
   6  10  11          1.37          3.00         2.66 o                         
   7  10  11          1.31          7.27         3.18 o                         
  -9  11  11          0.79         -1.60         3.79 o                         
  -8  11  11         23.87         21.27         9.12 o                         
  -7  11  11         23.35         20.07         4.71 o                         
  -6  11  11         26.20         17.30         4.26 o                         
  -5  11  11         32.29         25.67         4.70 o                         
  -4  11  11         11.02          5.05         3.44 o                         
  -3  11  11          3.22          3.11         2.92 o                         
  -2  11  11        167.77        165.63         7.36 o                         
  -1  11  11        177.64        188.21         8.80 o                         
   0  11  11         24.74         11.26         2.92 o                         
   1  11  11          0.59          1.40         2.30 o                         
   2  11  11          5.71          3.21         2.55 o                         
   3  11  11         26.10         24.00         4.26 o                         
   4  11  11         22.52         31.18         5.00 o                         
   5  11  11          0.18          5.26         2.78 o                         
   6  11  11         30.08         38.28         4.73 o                         
   7  11  11          3.87         10.21         4.41 o                         
  -8  12  11          7.63         11.06         6.06 o                         
  -7  12  11          4.62          1.34         4.10 o                         
  -6  12  11          7.54          2.64         4.85 o                         
  -5  12  11         28.87         32.72         5.27 o                         
  -4  12  11         30.48         26.25         4.63 o                         
  -3  12  11          0.15          2.18         2.88 o                         
  -2  12  11        108.10         98.90         6.61 o                         
  -1  12  11          0.89          1.53         2.45 o                         
   0  12  11          0.13         -2.58         3.40 o                         
   1  12  11          3.38          3.35         2.27 o                         
   2  12  11         63.53         68.17         6.04 o                         
   3  12  11         63.90         51.60         6.64 o                         
   4  12  11          0.07          2.19         3.44 o                         
   5  12  11          0.93          3.79         3.53 o                         
   6  12  11          9.81          7.33         3.85 o                         
  -8  13  11          0.28         -6.15         6.15 o                         
  -7  13  11          0.00         -0.14         4.52 o                         
  -6  13  11          0.41         -3.37         3.37 o                         
  -5  13  11          2.23         -3.06         3.06 o                         
  -4  13  11          0.55         -4.46         4.46 o                         
  -3  13  11          4.86          1.54         3.20 o                         
  -2  13  11         12.34         12.25         3.22 o                         
  -1  13  11         26.01         18.86         3.91 o                         
   0  13  11        167.15        152.51         8.50 o                         
   1  13  11         21.21         24.67         4.00 o                         
   2  13  11         25.76         33.22         4.89 o                         
   3  13  11          0.10          3.59         2.98 o                         
   4  13  11          4.95          5.42         3.52 o                         
   5  13  11          2.02         10.21         3.80 o                         
   6  13  11          0.01         -1.28         4.49 o                         
  -7  14  11          0.22          0.62         4.43 o                         
  -6  14  11          6.53          1.11         5.64 o                         
  -5  14  11          1.17         -3.76         5.46 o                         
  -4  14  11          3.50          1.84         3.43 o                         
  -3  14  11          3.84         -1.32         3.66 o                         
  -2  14  11         35.13         40.92         7.31 o                         
  -1  14  11         30.27         20.64         3.99 o                         
   0  14  11         15.59         16.03         3.74 o                         
   1  14  11         10.82         12.14         3.36 o                         
   2  14  11          4.24          1.54         3.41 o                         
   3  14  11         10.67         13.78         3.89 o                         
   4  14  11          0.10          2.13         3.24 o                         
   5  14  11          9.81         16.73         3.96 o                         
  -6  15  11          0.00         -2.32         4.06 o                         
  -5  15  11         24.31         27.28         5.84 o                         
  -4  15  11          2.01          4.69         4.06 o                         
  -3  15  11          0.13         -2.79         2.79 o                         
  -2  15  11          0.00          0.26         2.62 o                         
  -1  15  11         18.59         19.78         4.08 o                         
   0  15  11          1.68          5.63         3.21 o                         
   1  15  11          2.96          4.11         3.37 o                         
   2  15  11          7.88          9.30         3.64 o                         
   3  15  11          7.32          5.70         3.26 o                         
   4  15  11          4.19          4.12         3.12 o                         
  -5  16  11          5.80          5.09         4.46 o                         
  -4  16  11          0.00          4.71         4.07 o                         
  -3  16  11          0.00         -4.15         4.15 o                         
  -2  16  11          0.02         -3.21         3.21 o                         
  -1  16  11         16.57         30.88         4.80 o                         
   0  16  11          0.16          0.11         3.42 o                         
   1  16  11          5.30         -3.79         3.79 o                         
   2  16  11         19.12         10.04         3.90 o                         
   3  16  11          0.00         -1.13         4.12 o                         
  -3  17  11          4.51          4.54         5.63 o                         
  -2  17  11          0.22         -1.05         3.71 o                         
  -1  17  11          0.96          0.02         3.92 o                         
   0  17  11          7.28          7.43         4.90 o                         
   1  17  11         10.26          4.07         4.48 o                         
 -11   0  12          8.04          9.20         5.84 o                         
 -10   0  12          3.30          2.47         5.11 o                         
  -9   0  12         39.32         35.81         7.59 o                         
  -8   0  12          3.39          1.27         3.82 o                         
  -7   0  12          3.04         -0.11         4.47 o                         
  -6   0  12        291.03        267.61        14.70 o                         
  -5   0  12          0.03         -0.64         2.20 o                         
  -4   0  12          9.88         12.85         2.20 o                         
  -3   0  12          0.41         -0.79         1.32 o                         
  -2   0  12        125.61        117.82         5.35 o                         
  -1   0  12        362.18        350.29         6.91 o                         
   0   0  12        466.12        470.96         9.66 o                         
   1   0  12        342.46        380.25         8.72 o                         
   2   0  12        141.10        124.96         5.67 o                         
   3   0  12         62.92         58.32         5.86 o                         
   4   0  12          3.91          4.46         3.33 o                         
   5   0  12         78.60         75.42         8.06 o                         
   6   0  12          5.74          5.07         3.15 o                         
   7   0  12         50.62         42.27         6.73 o                         
   8   0  12          5.20         15.67         5.03 o                         
   9   0  12          3.04         10.64         5.72 o                         
 -11   1  12          3.47         -0.12         4.58 o                         
 -10   1  12         13.46         14.61         4.35 o                         
  -9   1  12         10.00          5.39         3.75 o                         
  -8   1  12         11.34          7.19         3.62 o                         
  -7   1  12          6.42          5.61         3.03 o                         
  -6   1  12         15.21         10.90         3.15 o                         
  -5   1  12         17.79         19.29         2.89 o                         
  -4   1  12         52.52         56.69         3.20 o                         
  -3   1  12         32.02         29.04         1.96 o                         
  -2   1  12          0.83         -0.65         0.89 o                         
  -1   1  12         43.35         42.38         2.38 o                         
   0   1  12         64.59         62.95         2.96 o                         
   1   1  12         62.39         66.54         3.28 o                         
   2   1  12        289.72        271.72         5.48 o                         
   3   1  12          0.25         -1.52         1.52 o                         
   4   1  12          1.70         -1.72         1.72 o                         
   5   1  12         47.14         47.11         4.55 o                         
   6   1  12         12.04          9.61         3.19 o                         
   7   1  12          1.34         -0.10         2.21 o                         
   8   1  12          3.16          1.99         3.19 o                         
   9   1  12          0.09         -0.18         3.02 o                         
 -11   2  12         26.10         29.68         6.14 o                         
 -10   2  12          0.32         -3.51         3.64 o                         
  -9   2  12          3.40          5.83         4.30 o                         
  -8   2  12         15.23         13.90         4.35 o                         
  -7   2  12          0.74          0.25         2.70 o                         
  -6   2  12        180.99        158.61         6.76 o                         
  -5   2  12        136.58        136.20         6.21 o                         
  -4   2  12          0.01         -0.25         1.25 o                         
  -3   2  12        224.94        221.76         4.44 o                         
  -2   2  12        204.54        208.72         3.99 o                         
  -1   2  12        306.23        307.22         5.12 o                         
   0   2  12         44.19         40.29         2.60 o                         
   1   2  12         35.21         25.90         2.30 o                         
   2   2  12          0.17         -0.81         1.18 o                         
   3   2  12        128.42        141.11         6.51 o                         
   4   2  12          2.69          2.47         1.93 o                         
   5   2  12          0.24          1.87         2.20 o                         
   6   2  12          1.56         -0.71         2.45 o                         
   7   2  12         11.47         13.16         3.62 o                         
   8   2  12          0.73          5.13         3.14 o                         
   9   2  12          0.06          3.91         3.20 o                         
 -11   3  12          0.41         -3.94         3.94 o                         
 -10   3  12          2.10         -1.33         4.79 o                         
  -9   3  12         52.77         45.67         6.72 o                         
  -8   3  12          0.01          1.42         3.34 o                         
  -7   3  12         53.64         41.71         4.89 o                         
  -6   3  12          2.43          2.64         2.21 o                         
  -5   3  12         70.14         54.58         4.41 o                         
  -4   3  12        119.09        129.97         5.50 o                         
  -3   3  12        146.94        153.04         4.12 o                         
  -2   3  12        475.37        477.50         6.69 o                         
  -1   3  12         97.57        105.75         3.91 o                         
   0   3  12         28.66         32.46         2.40 o                         
   1   3  12          0.70          0.44         1.24 o                         
   2   3  12         38.75         41.39         3.40 o                         
   3   3  12          4.59          5.30         2.28 o                         
   4   3  12          3.85         -1.66         2.14 o                         
   5   3  12         73.26         77.10         6.07 o                         
   6   3  12          4.96          2.65         2.67 o                         
   7   3  12          2.49         -0.39         2.76 o                         
   8   3  12          0.66          3.33         2.62 o                         
   9   3  12          0.17          1.69         5.37 o                         
 -11   4  12         23.70          9.18         6.87 o                         
 -10   4  12          9.14          1.33         4.47 o                         
  -9   4  12         13.63         14.21         4.69 o                         
  -8   4  12         81.62         78.29         7.28 o                         
  -7   4  12         21.80         17.25         3.37 o                         
  -6   4  12         36.78         27.53         3.56 o                         
  -5   4  12         40.88         49.57         4.12 o                         
  -4   4  12         66.56         68.41         4.36 o                         
  -3   4  12         59.30         58.36         3.29 o                         
  -2   4  12       1427.80       1520.68        14.24 o                         
  -1   4  12          0.29         -0.42         1.17 o                         
   0   4  12          1.25          1.45         1.24 o                         
   1   4  12         22.99         19.87         2.33 o                         
   2   4  12          0.84         -1.11         1.79 o                         
   3   4  12         48.44         49.78         4.42 o                         
   4   4  12          2.22          1.65         2.21 o                         
   5   4  12          0.10          0.32         2.49 o                         
   6   4  12          2.48          3.73         2.70 o                         
   7   4  12          1.07         -0.18         2.26 o                         
   8   4  12          1.09          0.84         3.70 o                         
 -10   5  12          7.81         -3.98         3.98 o                         
  -9   5  12          0.03         -0.09         3.32 o                         
  -8   5  12          0.82          1.67         2.64 o                         
  -7   5  12          1.92         -1.29         2.28 o                         
  -6   5  12         73.33         77.49         5.54 o                         
  -5   5  12          5.93          2.90         2.26 o                         
  -4   5  12         44.84         65.92        10.21 o                         
  -3   5  12        392.63        403.07         7.41 o                         
  -2   5  12       1633.10       1714.68        15.51 o                         
  -1   5  12         17.50         19.46         2.34 o                         
   0   5  12         75.97         83.20         3.83 o                         
   1   5  12        145.41        147.13         5.75 o                         
   2   5  12         63.70         65.13         4.48 o                         
   3   5  12         19.27         18.80         3.11 o                         
   4   5  12        178.34        172.49         8.16 o                         
   5   5  12          0.03          1.91         2.60 o                         
   6   5  12          0.13         -0.71         2.19 o                         
   7   5  12          0.82         -0.52         2.61 o                         
   8   5  12          0.00         -1.68         2.96 o                         
 -10   6  12          5.05         -0.27         4.17 o                         
  -9   6  12          0.82          4.08         4.20 o                         
  -8   6  12          0.76         -1.98         2.76 o                         
  -7   6  12          2.71          1.94         3.02 o                         
  -6   6  12          0.76         -0.88         2.19 o                         
  -5   6  12        155.45        164.12         7.49 o                         
  -4   6  12          4.29          5.67         2.72 o                         
  -3   6  12        716.88        748.99        11.76 o                         
  -2   6  12        580.60        608.28        10.33 o                         
  -1   6  12         13.38         10.39         2.15 o                         
   0   6  12         30.16         38.93         3.28 o                         
   1   6  12          4.11          3.21         1.89 o                         
   2   6  12         70.70         67.65         5.15 o                         
   3   6  12          7.72          2.14         2.36 o                         
   4   6  12          0.01          1.06         2.30 o                         
   5   6  12         82.49         71.04         6.16 o                         
   6   6  12          1.12          3.11         2.91 o                         
   7   6  12          2.99          7.65         3.65 o                         
   8   6  12          0.26         -1.25         3.21 o                         
 -10   7  12          0.11         -4.85         4.93 o                         
  -9   7  12          0.01         -4.11         4.11 o                         
  -8   7  12          0.44          3.71         3.27 o                         
  -7   7  12          3.97          2.31         3.56 o                         
  -6   7  12          2.51          0.02         2.94 o                         
  -5   7  12         24.08         37.88         4.39 o                         
  -4   7  12        360.94        355.71        10.12 o                         
  -3   7  12          1.52          0.44         2.05 o                         
  -2   7  12         43.87         45.85         4.00 o                         
  -1   7  12         16.98         13.49         2.57 o                         
   0   7  12          6.72          3.93         2.11 o                         
   1   7  12         91.63         84.99         5.16 o                         
   2   7  12         13.21          9.64         2.90 o                         
   3   7  12          3.62          3.77         2.69 o                         
   4   7  12         38.93         39.25         4.84 o                         
   5   7  12          0.77          2.65         2.37 o                         
   6   7  12         14.51         15.15         3.56 o                         
   7   7  12          1.61         -1.90         2.52 o                         
   8   7  12          0.25          1.47         3.28 o                         
 -10   8  12          2.97         -1.32         8.88 o                         
  -9   8  12          2.12         -6.22         6.63 o                         
  -8   8  12          1.92         -2.65         3.16 o                         
  -7   8  12          2.56          3.57         3.32 o                         
  -6   8  12         50.19         53.18         5.92 o                         
  -5   8  12         16.76         16.02         3.59 o                         
  -4   8  12          0.00         -2.47         2.87 o                         
  -3   8  12        441.10        460.22        10.41 o                         
  -2   8  12          3.79          2.59         2.12 o                         
  -1   8  12         36.45         39.09         3.56 o                         
   0   8  12          2.98         -0.62         2.04 o                         
   1   8  12          0.10         -1.65         1.77 o                         
   2   8  12         93.40         79.77         5.76 o                         
   3   8  12          3.57         -1.36         2.02 o                         
   4   8  12          3.04          1.74         2.41 o                         
   5   8  12         49.24         50.68         5.48 o                         
   6   8  12         25.17         24.03         4.17 o                         
   7   8  12          2.24          3.08         3.90 o                         
  -9   9  12          3.39         -1.27         3.70 o                         
  -8   9  12          0.06         -3.36         3.36 o                         
  -7   9  12         56.37         44.53         5.94 o                         
  -6   9  12          7.84          6.38         3.72 o                         
  -5   9  12         37.37         32.47         4.86 o                         
  -4   9  12        227.03        245.10         9.87 o                         
  -3   9  12        254.50        264.04         9.57 o                         
  -2   9  12         73.07         69.94         4.98 o                         
  -1   9  12        243.07        252.72         8.73 o                         
   0   9  12         62.19         67.02         4.97 o                         
   1   9  12        113.68        101.13         6.44 o                         
   2   9  12        160.39        168.37         8.20 o                         
   3   9  12          3.05          0.83         2.39 o                         
   4   9  12         26.29         26.03         4.65 o                         
   5   9  12          0.00          4.99         2.95 o                         
   6   9  12          3.57          1.84         3.71 o                         
   7   9  12          0.08          5.62         3.10 o                         
  -9  10  12          2.09         -3.17         4.67 o                         
  -8  10  12          0.10         -4.74         4.74 o                         
  -7  10  12          0.10         -4.35         5.02 o                         
  -6  10  12          6.13          3.58         3.65 o                         
  -5  10  12          1.98         -0.49         3.87 o                         
  -4  10  12         25.17         19.96         4.12 o                         
  -3  10  12         49.90         44.19         4.93 o                         
  -2  10  12        109.33        100.31         6.14 o                         
  -1  10  12        298.99        316.80         9.47 o                         
   0  10  12         68.35         68.53         5.15 o                         
   1  10  12          0.17         -0.52         2.21 o                         
   2  10  12          9.75         10.64         2.96 o                         
   3  10  12          0.01          5.61         2.81 o                         
   4  10  12          8.42          6.51         3.13 o                         
   5  10  12         41.27         53.55         5.67 o                         
   6  10  12          4.64          8.90         4.55 o                         
   7  10  12          0.16          2.08         2.86 o                         
  -8  11  12          0.44         -3.38         3.38 o                         
  -7  11  12          9.85          6.40         3.96 o                         
  -6  11  12          1.43         -0.58         3.63 o                         
  -5  11  12          2.66         -2.69         2.69 o                         
  -4  11  12          0.13          0.64         2.89 o                         
  -3  11  12          3.63          1.36         3.25 o                         
  -2  11  12        134.63        132.05         7.47 o                         
  -1  11  12         90.10        111.74         7.10 o                         
   0  11  12          2.51          0.41         2.67 o                         
   1  11  12         12.53         11.24         3.10 o                         
   2  11  12          0.03         -2.59         3.27 o                         
   3  11  12         23.52         22.13         4.09 o                         
   4  11  12          8.07         12.87         3.62 o                         
   5  11  12         14.60         22.97         4.20 o                         
   6  11  12         31.32         28.40         4.61 o                         
  -8  12  12          7.54          3.60         5.26 o                         
  -7  12  12          0.04         -4.98         4.98 o                         
  -6  12  12          1.21         -2.52         4.16 o                         
  -5  12  12         11.91          9.21         5.41 o                         
  -4  12  12          0.02         -2.17         3.83 o                         
  -3  12  12          0.41          2.55         3.05 o                         
  -2  12  12          0.97         -0.41         2.28 o                         
  -1  12  12          1.35          0.95         3.01 o                         
   0  12  12         27.52         24.49         4.12 o                         
   1  12  12        170.71        177.48         8.78 o                         
   2  12  12          0.00         -0.24         2.63 o                         
   3  12  12         13.57         14.85         3.91 o                         
   4  12  12          3.67          4.09         3.44 o                         
   5  12  12          2.54          5.56         3.82 o                         
   6  12  12          7.07          9.79         4.19 o                         
  -7  13  12          2.28          7.60         4.24 o                         
  -6  13  12          0.50         -0.10         4.79 o                         
  -5  13  12         23.70         22.91         5.14 o                         
  -4  13  12          9.98          2.04         3.40 o                         
  -3  13  12          0.18          2.05         2.91 o                         
  -2  13  12         36.94         30.54         4.49 o                         
  -1  13  12          8.15          8.06         3.14 o                         
   0  13  12        126.90        145.45         8.52 o                         
   1  13  12         63.00         69.22         6.47 o                         
   2  13  12          2.61          1.01         5.38 o                         
   3  13  12         30.22         22.66         5.16 o                         
   4  13  12          0.20          3.87         3.51 o                         
   5  13  12          0.98          8.65         3.88 o                         
  -6  14  12         22.60         21.48        10.18 o                         
  -5  14  12          0.06          1.29         3.79 o                         
  -4  14  12         11.54          9.76         3.99 o                         
  -3  14  12         16.40          9.13         4.86 o                         
  -2  14  12         84.89         91.72         7.85 o                         
  -1  14  12         15.70         20.68         3.95 o                         
   0  14  12         54.87         59.01         6.67 o                         
   1  14  12          7.11          7.21         3.68 o                         
   2  14  12          2.11          6.33         3.95 o                         
   3  14  12          0.07          1.98         3.84 o                         
   4  14  12         13.12         16.33         4.15 o                         
  -5  15  12          2.29         -0.36         4.04 o                         
  -4  15  12          6.98         10.40         4.43 o                         
  -3  15  12          1.37         -3.86         5.44 o                         
  -2  15  12          3.05          2.77         4.14 o                         
  -1  15  12         11.96         13.54         4.61 o                         
   0  15  12          0.14          0.16         3.88 o                         
   1  15  12          1.91         -1.96         3.13 o                         
   2  15  12         19.88         16.33         4.41 o                         
   3  15  12         10.92         13.90         3.95 o                         
  -4  16  12          7.28          9.05         7.09 o                         
  -3  16  12          2.02         -2.66         4.00 o                         
  -2  16  12          0.17          2.05         3.04 o                         
  -1  16  12         20.34         25.40         4.49 o                         
   0  16  12          5.45          4.46         3.56 o                         
   1  16  12          0.40          4.40         3.72 o                         
   2  16  12         27.63         32.63        13.57 o                         
 -11   1  13          1.38         -0.06         3.56 o                         
 -10   1  13          5.08          7.86         5.62 o                         
  -9   1  13          1.81         -0.54         3.39 o                         
  -8   1  13          0.53         -3.22         3.22 o                         
  -7   1  13         34.64         32.66         4.75 o                         
  -6   1  13         79.94         71.79         5.93 o                         
  -5   1  13         19.22         14.71         2.74 o                         
  -4   1  13         69.70         63.68         3.86 o                         
  -3   1  13         28.84         23.55         1.91 o                         
  -2   1  13         46.03         39.20         2.25 o                         
  -1   1  13          0.81         -0.94         1.07 o                         
   0   1  13        347.61        352.27         5.81 o                         
   1   1  13         42.23         33.68         2.41 o                         
   2   1  13        387.12        390.81         8.18 o                         
   3   1  13          0.96          1.03         1.93 o                         
   4   1  13          1.21         -1.09         2.08 o                         
   5   1  13         36.84         35.10         4.29 o                         
   6   1  13          5.01          2.03         2.82 o                         
   7   1  13          3.68          1.98         3.04 o                         
   8   1  13          0.68          5.21         3.43 o                         
 -10   2  13          0.61         -3.39         3.39 o                         
  -9   2  13         13.66          6.66         3.90 o                         
  -8   2  13         27.87         22.88         4.70 o                         
  -7   2  13         21.56         19.02         4.01 o                         
  -6   2  13         80.92         68.01         5.69 o                         
  -5   2  13         11.86          5.47         2.10 o                         
  -4   2  13        260.42        257.76         6.88 o                         
  -3   2  13        106.40        111.80         4.03 o                         
  -2   2  13         93.00         87.56         3.34 o                         
  -1   2  13        458.19        458.91         6.31 o                         
   0   2  13        166.25        157.73         5.08 o                         
   1   2  13         79.60         78.53         3.53 o                         
   2   2  13         91.92         93.14         4.83 o                         
   3   2  13         97.02         92.31         5.45 o                         
   4   2  13          0.85          0.95         2.46 o                         
   5   2  13          7.04          7.45         2.88 o                         
   6   2  13         10.83         14.18         3.74 o                         
   7   2  13          1.39          2.22         2.76 o                         
   8   2  13          1.86          0.51         4.48 o                         
 -10   3  13         51.75         59.99         7.32 o                         
  -9   3  13          1.03         -1.57         3.09 o                         
  -8   3  13         27.45         25.68         4.91 o                         
  -7   3  13         20.63         19.79         3.99 o                         
  -6   3  13          6.15          3.64         2.24 o                         
  -5   3  13         10.04          3.06         2.06 o                         
  -4   3  13         58.61         58.69         3.97 o                         
  -3   3  13          5.08          2.57         1.28 o                         
  -2   3  13         66.49         66.47         3.31 o                         
  -1   3  13          1.69          0.06         1.35 o                         
   0   3  13        450.34        471.60         7.10 o                         
   1   3  13          4.53          2.53         1.62 o                         
   2   3  13         27.38         22.17         3.02 o                         
   3   3  13        157.53        148.05         6.95 o                         
   4   3  13         11.47         10.44         2.88 o                         
   5   3  13          1.06          1.96         2.54 o                         
   6   3  13         20.14         13.98         3.94 o                         
   7   3  13          0.48         -0.99         3.31 o                         
   8   3  13          2.08          7.73         3.44 o                         
 -10   4  13          6.41         -4.16         4.16 o                         
  -9   4  13         11.31         23.32         5.62 o                         
  -8   4  13          8.99          3.10         3.12 o                         
  -7   4  13          0.38          5.37         2.79 o                         
  -6   4  13         23.76         22.56         3.43 o                         
  -5   4  13          2.86          2.19         2.11 o                         
  -4   4  13         14.88         12.17         2.31 o                         
  -3   4  13          0.00          1.06         1.68 o                         
  -2   4  13         92.82         84.33         3.91 o                         
  -1   4  13          1.42          1.03         1.43 o                         
   0   4  13          9.26          7.05         1.73 o                         
   1   4  13         51.35         40.24         3.44 o                         
   2   4  13          2.75          0.91         2.12 o                         
   3   4  13          6.09          3.05         2.40 o                         
   4   4  13         38.76         36.04         3.96 o                         
   5   4  13         90.33         89.30         6.18 o                         
   6   4  13          7.27         10.30         3.41 o                         
   7   4  13          0.14         -0.18         2.90 o                         
   8   4  13          0.00          3.64         4.29 o                         
 -10   5  13          3.04         -5.79         5.79 o                         
  -9   5  13         55.95         61.85         7.91 o                         
  -8   5  13         67.39         70.81         7.29 o                         
  -7   5  13         24.51         20.38         3.90 o                         
  -6   5  13          6.11          4.84         2.66 o                         
  -5   5  13         10.92          8.22         2.95 o                         
  -4   5  13         81.87         78.92         5.32 o                         
  -3   5  13        280.50        274.47         7.05 o                         
  -2   5  13        152.53        147.86         6.10 o                         
  -1   5  13        105.39        104.11         5.44 o                         
   0   5  13          5.84          6.06         2.06 o                         
   1   5  13          0.17         -0.12         1.64 o                         
   2   5  13         11.38          7.82         2.55 o                         
   3   5  13         38.60         42.94         4.90 o                         
   4   5  13          2.97          5.66         3.14 o                         
   5   5  13         32.82         33.65         4.26 o                         
   6   5  13          9.00         10.03         3.54 o                         
   7   5  13         10.11          9.93         3.53 o                         
   8   5  13          1.28         -0.06         3.05 o                         
 -10   6  13          0.12         -4.25         4.25 o                         
  -9   6  13          5.25         -2.14         5.40 o                         
  -8   6  13         27.20         25.45         5.28 o                         
  -7   6  13         11.23          9.74         3.49 o                         
  -6   6  13         64.61         69.52         6.05 o                         
  -5   6  13         69.01         65.53         5.68 o                         
  -4   6  13        357.28        357.21        10.18 o                         
  -3   6  13        150.61        152.66         8.25 o                         
  -2   6  13         14.51         20.42         3.04 o                         
  -1   6  13          5.91         -0.54         1.81 o                         
   0   6  13         58.91         61.26         4.47 o                         
   1   6  13         82.69         90.21         5.49 o                         
   2   6  13         32.81         25.83         3.75 o                         
   3   6  13         20.66         18.66         3.78 o                         
   4   6  13          3.76         -0.07         2.75 o                         
   5   6  13          4.17          1.28         2.95 o                         
   6   6  13          0.01          0.96         2.41 o                         
   7   6  13          1.74          3.91         3.29 o                         
 -10   7  13          0.68         -5.63         5.63 o                         
  -9   7  13          9.87         18.47         5.58 o                         
  -8   7  13          0.46         -0.98         4.08 o                         
  -7   7  13          1.04          0.84         3.37 o                         
  -6   7  13          5.89          3.94         3.26 o                         
  -5   7  13        132.78        139.76         8.77 o                         
  -4   7  13        300.13        294.32         9.95 o                         
  -3   7  13         74.25         86.42         6.01 o                         
  -2   7  13          0.63         -1.96         1.96 o                         
  -1   7  13         34.52         30.90         3.27 o                         
   0   7  13         29.03         26.01         3.47 o                         
   1   7  13         22.35         20.94         3.22 o                         
   2   7  13         26.63         20.11         3.50 o                         
   3   7  13         55.59         60.32         6.05 o                         
   4   7  13         41.42         38.77         5.09 o                         
   5   7  13          0.05          1.15         2.68 o                         
   6   7  13          0.00          2.23         3.12 o                         
   7   7  13          7.77         12.60         3.63 o                         
  -9   8  13          0.23          0.18         5.66 o                         
  -8   8  13          1.84         -2.25         2.98 o                         
  -7   8  13         19.86         23.49         4.77 o                         
  -6   8  13         24.74         21.19         4.51 o                         
  -5   8  13         52.30         50.33         5.90 o                         
  -4   8  13         16.01         15.43         3.81 o                         
  -3   8  13         72.28         74.14         6.88 o                         
  -2   8  13          1.11         -0.97         2.21 o                         
  -1   8  13         52.55         56.43         4.94 o                         
   0   8  13        139.82        154.57         7.24 o                         
   1   8  13         21.24         15.66         3.01 o                         
   2   8  13         20.83         15.77         3.47 o                         
   3   8  13         17.78          7.09         2.73 o                         
   4   8  13          8.51          6.39         2.78 o                         
   5   8  13         49.49         64.05         6.06 o                         
   6   8  13          0.06          9.14         3.49 o                         
   7   8  13          1.56         -0.28         2.98 o                         
  -9   9  13          0.01          3.33         4.58 o                         
  -8   9  13         13.16          0.72         4.00 o                         
  -7   9  13          2.98         -1.72         3.89 o                         
  -6   9  13          0.00         -2.10         2.91 o                         
  -5   9  13          4.19          1.59         3.05 o                         
  -4   9  13         48.44         46.21         5.89 o                         
  -3   9  13         51.46         50.74         5.12 o                         
  -2   9  13         11.71          5.84         2.62 o                         
  -1   9  13          3.29          0.14         2.45 o                         
   0   9  13         15.23          8.02         2.64 o                         
   1   9  13         40.48         42.94         4.84 o                         
   2   9  13          1.35          1.97         2.59 o                         
   3   9  13         32.05         20.18         4.01 o                         
   4   9  13          4.22          4.31         2.88 o                         
   5   9  13         47.42         45.60         5.28 o                         
   6   9  13          7.39         15.71         3.99 o                         
   7   9  13          0.36         -5.78         5.78 o                         
  -8  10  13          2.71         -0.79         4.61 o                         
  -7  10  13          6.57          0.47         3.89 o                         
  -6  10  13          2.50         -2.58         3.23 o                         
  -5  10  13          1.05         -2.66         2.66 o                         
  -4  10  13         14.90          5.96         3.63 o                         
  -3  10  13         26.35         20.56         4.09 o                         
  -2  10  13          0.05         -2.11         2.11 o                         
  -1  10  13         17.44         23.09         3.75 o                         
   0  10  13         52.23         46.91         4.94 o                         
   1  10  13          3.07         -2.55         3.93 o                         
   2  10  13         18.95         23.01         4.19 o                         
   3  10  13         10.51         15.18         3.64 o                         
   4  10  13          5.09          5.62         2.82 o                         
   5  10  13         26.62         25.71         4.68 o                         
   6  10  13          7.14          4.30         4.49 o                         
  -8  11  13          3.82          4.63         4.93 o                         
  -7  11  13          9.67          1.91         4.81 o                         
  -6  11  13          0.93         -1.78         3.43 o                         
  -5  11  13          5.66         -1.10         5.14 o                         
  -4  11  13          5.00          3.66         3.65 o                         
  -3  11  13         18.29         17.12         3.83 o                         
  -2  11  13          0.96          0.60         2.70 o                         
  -1  11  13         63.91         63.22         5.64 o                         
   0  11  13         60.21         65.80         7.70 o                         
   1  11  13          2.15          7.10         3.11 o                         
   2  11  13         14.26         17.34         4.21 o                         
   3  11  13         26.48         32.92         5.16 o                         
   4  11  13         10.42         21.79         4.44 o                         
   5  11  13          5.36          9.18         3.33 o                         
   6  11  13          0.97         -2.27         4.62 o                         
  -7  12  13          5.63          1.86         5.38 o                         
  -6  12  13          8.39          7.29         5.83 o                         
  -5  12  13          1.44         -4.09         4.74 o                         
  -4  12  13          0.67         -4.13         4.13 o                         
  -3  12  13          9.24          7.33         3.42 o                         
  -2  12  13          3.92          3.47         3.45 o                         
  -1  12  13          0.51         -2.70         2.70 o                         
   0  12  13          0.04          2.16         2.62 o                         
   1  12  13         57.06         71.66         6.82 o                         
   2  12  13         15.92         11.33         3.56 o                         
   3  12  13          0.82          2.77         3.05 o                         
   4  12  13         22.86         29.90         5.15 o                         
   5  12  13          4.19          6.16         3.57 o                         
  -7  13  13         11.81          2.10        10.85 o                         
  -6  13  13          4.21          9.61         4.99 o                         
  -5  13  13          4.64          2.25         3.68 o                         
  -4  13  13          0.43          5.15         3.74 o                         
  -3  13  13          4.25          5.65         3.57 o                         
  -2  13  13          3.63          4.54         3.23 o                         
  -1  13  13         28.00         22.01         5.44 o                         
   0  13  13         96.66         96.87         7.11 o                         
   1  13  13         52.41         51.32         6.10 o                         
   2  13  13          2.39         -3.25         3.25 o                         
   3  13  13          1.87          8.05         3.37 o                         
   4  13  13          1.01          1.17         5.25 o                         
  -6  14  13          0.35         -2.12         5.26 o                         
  -5  14  13          7.97          4.90         6.09 o                         
  -4  14  13          0.62         -3.32         4.05 o                         
  -3  14  13          6.60         -1.34         3.62 o                         
  -2  14  13         10.99         15.33         4.29 o                         
  -1  14  13          2.10          3.08         2.98 o                         
   0  14  13         36.49         45.46         5.42 o                         
   1  14  13         35.79         60.73         7.20 o                         
   2  14  13          4.98          4.82         3.61 o                         
   3  14  13         34.92         34.45         5.33 o                         
  -4  15  13          2.18          1.85         4.04 o                         
  -3  15  13          1.76          1.06         3.78 o                         
  -2  15  13         27.85         39.46         5.90 o                         
  -1  15  13          0.71         -2.73         2.73 o                         
   0  15  13          0.61          0.40         3.53 o                         
   1  15  13          4.50          7.63         4.01 o                         
   2  15  13        103.99        129.39         9.52 o                         
  -2  16  13          1.40          1.70         4.11 o                         
  -1  16  13         20.51         30.56         6.28 o                         
   0  16  13         11.32          4.87        10.11 o                         
 -10   0  14          5.49         11.44         6.05 o                         
  -9   0  14          0.19         -1.84         4.82 o                         
  -8   0  14          0.96          4.56         4.11 o                         
  -7   0  14         36.93         26.35         5.77 o                         
  -6   0  14         60.28         44.08         6.96 o                         
  -5   0  14          0.20          0.02         2.54 o                         
  -4   0  14         38.64         48.94         4.80 o                         
  -3   0  14          0.67         -1.39         1.39 o                         
  -2   0  14          0.04         -1.33         1.33 o                         
  -1   0  14         80.02         83.21         4.67 o                         
   0   0  14        228.45        232.64         6.88 o                         
   1   0  14        239.87        257.06         8.10 o                         
   2   0  14        815.78        901.77        18.32 o                         
   3   0  14        123.54        147.40        10.85 o                         
   4   0  14          9.03         10.76         5.08 o                         
   5   0  14          5.00          0.29         3.75 o                         
   6   0  14         15.20         11.77         4.72 o                         
   7   0  14          6.44          3.79         6.57 o                         
   8   0  14          2.60         -3.64         4.96 o                         
 -10   1  14          4.81          4.76         3.93 o                         
  -9   1  14          0.82          1.50         3.57 o                         
  -8   1  14          3.28         -0.07         3.33 o                         
  -7   1  14         48.65         50.30         5.65 o                         
  -6   1  14          0.99          3.64         2.42 o                         
  -5   1  14         99.42         78.56         6.01 o                         
  -4   1  14          1.49          7.22         3.01 o                         
  -3   1  14        138.50        145.86         3.95 o                         
  -2   1  14         26.86         23.38         1.95 o                         
  -1   1  14          2.89          1.37         1.21 o                         
   0   1  14        631.90        684.92         8.67 o                         
   1   1  14        153.47        184.19         5.15 o                         
   2   1  14         49.84         60.57         4.59 o                         
   3   1  14          9.39          5.74         2.59 o                         
   4   1  14         37.19         37.68         4.53 o                         
   5   1  14          7.27          0.57         2.72 o                         
   6   1  14          0.69          2.38         2.69 o                         
   7   1  14          0.07         -0.08         2.27 o                         
   8   1  14          2.46          1.89         3.59 o                         
 -10   2  14          2.05         -1.30         4.02 o                         
  -9   2  14          0.24         -2.16         3.38 o                         
  -8   2  14         43.45         50.26         6.01 o                         
  -7   2  14         33.35         28.72         4.71 o                         
  -6   2  14          9.88          9.21         2.83 o                         
  -5   2  14         37.24         28.69         3.54 o                         
  -4   2  14         13.62         11.74         2.45 o                         
  -3   2  14         31.84         23.05         2.14 o                         
  -2   2  14         26.22         21.69         1.97 o                         
  -1   2  14         94.87         96.70         3.83 o                         
   0   2  14        472.66        510.92         7.28 o                         
   1   2  14          8.04          5.55         1.70 o                         
   2   2  14         28.68         30.77         3.60 o                         
   3   2  14          2.16         -0.88         2.30 o                         
   4   2  14          1.99          3.00         2.70 o                         
   5   2  14         17.56         15.14         3.13 o                         
   6   2  14          8.60          9.68         3.39 o                         
   7   2  14          0.99          4.42         2.64 o                         
   8   2  14          3.55          6.96         4.22 o                         
 -10   3  14          6.19          3.16         4.10 o                         
  -9   3  14         13.00         12.84         4.46 o                         
  -8   3  14         22.36         20.07         4.55 o                         
  -7   3  14          0.23         -2.25         2.79 o                         
  -6   3  14          1.14         -2.36         2.36 o                         
  -5   3  14         16.98         11.54         2.80 o                         
  -4   3  14         34.66         36.25         4.17 o                         
  -3   3  14         37.36         34.73         2.94 o                         
  -2   3  14         43.83         46.51         2.95 o                         
  -1   3  14          4.74          4.59         1.67 o                         
   0   3  14        409.20        425.52         7.38 o                         
   1   3  14          0.28         -0.05         1.64 o                         
   2   3  14         18.00         13.56         2.85 o                         
   3   3  14         58.01         54.28         4.48 o                         
   4   3  14         82.76         79.08         6.39 o                         
   5   3  14          2.84          3.87         3.24 o                         
   6   3  14          0.00         -0.23         2.93 o                         
   7   3  14          1.41          0.24         3.18 o                         
 -10   4  14          3.36          3.49         4.66 o                         
  -9   4  14         15.24          5.99         4.33 o                         
  -8   4  14         60.17         71.23         7.36 o                         
  -7   4  14         38.73         48.26         6.03 o                         
  -6   4  14          1.31          0.24         2.33 o                         
  -5   4  14          2.66          6.46         2.59 o                         
  -4   4  14         36.74         31.71         3.43 o                         
  -3   4  14         33.87         34.37         3.30 o                         
  -2   4  14        226.40        228.99         5.48 o                         
  -1   4  14         10.07         13.02         2.18 o                         
   0   4  14         63.23         61.64         3.80 o                         
   1   4  14          7.19          2.67         2.00 o                         
   2   4  14         44.84         44.74         4.55 o                         
   3   4  14          8.25          9.25         3.06 o                         
   4   4  14        290.96        326.36         9.47 o                         
   5   4  14         18.50         12.57         3.72 o                         
   6   4  14          0.04          2.77         3.06 o                         
   7   4  14          4.59          4.74         4.09 o                         
 -10   5  14          0.46         -4.07         4.07 o                         
  -9   5  14          0.95          0.10         5.34 o                         
  -8   5  14         30.60         30.89         5.50 o                         
  -7   5  14          8.07          7.61         3.55 o                         
  -6   5  14          0.84         -2.12         2.12 o                         
  -5   5  14         16.11         20.66         3.68 o                         
  -4   5  14          4.82          7.19         2.56 o                         
  -3   5  14          0.56         -2.01         2.01 o                         
  -2   5  14         98.11        101.73         5.70 o                         
  -1   5  14        104.56        124.28         5.89 o                         
   0   5  14         48.02         54.34         4.15 o                         
   1   5  14          6.78          3.78         2.50 o                         
   2   5  14          2.93         -0.63         2.33 o                         
   3   5  14         38.08         39.53         4.84 o                         
   4   5  14          6.13          3.22         3.06 o                         
   5   5  14          0.33          0.46         2.99 o                         
   6   5  14          2.73          2.72         2.76 o                         
   7   5  14          0.16         -0.77         3.22 o                         
  -9   6  14          0.53         -5.62         5.62 o                         
  -8   6  14         17.41         12.16         4.36 o                         
  -7   6  14          6.50          8.33         3.44 o                         
  -6   6  14         11.44         10.38         3.49 o                         
  -5   6  14         21.26         23.96         3.98 o                         
  -4   6  14          7.34          5.78         3.11 o                         
  -3   6  14          0.45         -0.10         2.01 o                         
  -2   6  14        158.69        158.24         7.13 o                         
  -1   6  14         72.96         77.59         4.77 o                         
   0   6  14          7.19          4.99         2.07 o                         
   1   6  14         41.87         35.09         5.68 o                         
   2   6  14          3.11          3.16         2.38 o                         
   3   6  14          2.69          0.12         2.58 o                         
   4   6  14          1.50          4.26         3.34 o                         
   5   6  14          5.15          5.01         2.69 o                         
   6   6  14          0.01         -1.28         2.80 o                         
   7   6  14          4.41          5.53         3.74 o                         
  -9   7  14          7.58         -1.75         5.02 o                         
  -8   7  14          0.19         -4.52         4.52 o                         
  -7   7  14          0.72         -2.59         3.15 o                         
  -6   7  14          4.60          1.50         3.10 o                         
  -5   7  14         18.89         16.30         4.06 o                         
  -4   7  14          1.44          5.18         3.02 o                         
  -3   7  14         19.32         13.82         3.20 o                         
  -2   7  14         54.36         51.65         4.40 o                         
  -1   7  14         37.74         31.66         4.03 o                         
   0   7  14         59.44         65.84         4.89 o                         
   1   7  14          6.41          3.71         2.55 o                         
   2   7  14          0.15         -2.39         2.39 o                         
   3   7  14          0.02          0.05         2.52 o                         
   4   7  14         26.04         20.60         3.84 o                         
   5   7  14          0.10         -0.48         2.31 o                         
   6   7  14          1.63          0.53         3.08 o                         
   7   7  14          0.12         -0.58         3.22 o                         
  -9   8  14          0.31          1.17         4.55 o                         
  -8   8  14          1.43          3.15         3.94 o                         
  -7   8  14          6.20          2.50         3.19 o                         
  -6   8  14          0.88         -3.24         3.29 o                         
  -5   8  14         11.84         13.07         3.86 o                         
  -4   8  14         22.66         20.08         4.02 o                         
  -3   8  14         22.97         20.94         3.82 o                         
  -2   8  14          8.69          8.12         2.60 o                         
  -1   8  14         16.97         23.63         3.95 o                         
   0   8  14        100.24         88.57         5.77 o                         
   1   8  14         11.97          7.95         2.57 o                         
   2   8  14          3.50          0.12         3.39 o                         
   3   8  14          2.02          5.70         2.89 o                         
   4   8  14         41.19         60.60         5.99 o                         
   5   8  14          7.63         14.16         3.84 o                         
   6   8  14          4.49          2.79         2.84 o                         
  -8   9  14          5.97          3.63         4.28 o                         
  -7   9  14          0.14          1.46         3.72 o                         
  -6   9  14          0.59         -0.79         3.63 o                         
  -5   9  14          2.56          2.15         3.47 o                         
  -4   9  14         45.67         39.57         4.97 o                         
  -3   9  14         19.24         13.74         3.67 o                         
  -2   9  14          4.15          4.04         2.58 o                         
  -1   9  14          6.95          2.14         2.45 o                         
   0   9  14         12.82          9.17         4.20 o                         
   1   9  14          4.26          0.72         2.96 o                         
   2   9  14         16.18         15.48         3.53 o                         
   3   9  14          4.51          1.51         3.10 o                         
   4   9  14          1.69          3.61         3.01 o                         
   5   9  14          0.00          4.88         3.39 o                         
   6   9  14          0.44          2.54         2.96 o                         
  -8  10  14          0.53         -3.54         3.54 o                         
  -7  10  14          5.94          2.27         3.88 o                         
  -6  10  14          0.49         -2.91         4.06 o                         
  -5  10  14          0.21         -1.67         3.63 o                         
  -4  10  14          5.56         -1.65         3.01 o                         
  -3  10  14          1.09          1.32         2.64 o                         
  -2  10  14          0.65          0.15         2.63 o                         
  -1  10  14          6.47          7.55         3.14 o                         
   0  10  14          8.31          0.14         2.41 o                         
   1  10  14          2.97         -1.67         2.38 o                         
   2  10  14          2.72          0.42         2.98 o                         
   3  10  14         36.64         38.26         5.94 o                         
   4  10  14         21.58         22.35         4.30 o                         
   5  10  14          4.81          6.25         3.57 o                         
  -7  11  14          0.32         -1.14         4.46 o                         
  -6  11  14          2.10         -3.93         3.93 o                         
  -5  11  14          5.54          0.64         3.95 o                         
  -4  11  14         36.01         34.89         8.19 o                         
  -3  11  14          1.79          5.04         3.38 o                         
  -2  11  14          1.13          0.76         2.98 o                         
  -1  11  14         22.12         24.99         4.20 o                         
   0  11  14         59.20         53.51         5.55 o                         
   1  11  14          0.11         -0.62         3.91 o                         
   2  11  14          4.89          1.67         2.94 o                         
   3  11  14         11.85          7.88         3.90 o                         
   4  11  14         23.23         23.70         4.77 o                         
   5  11  14          4.95          3.93         3.05 o                         
  -7  12  14          0.20         -4.43         5.96 o                         
  -6  12  14          0.19         -3.09         4.29 o                         
  -5  12  14         15.81         13.28         5.17 o                         
  -4  12  14          0.11         -3.53         3.53 o                         
  -3  12  14         19.29         22.67         4.53 o                         
  -2  12  14          0.42         -1.53         3.04 o                         
  -1  12  14          7.16          4.36         3.00 o                         
   0  12  14          2.77         -1.30         3.43 o                         
   1  12  14         38.97         25.97         4.54 o                         
   2  12  14          0.33          0.55         4.26 o                         
   3  12  14          4.04          8.76         4.00 o                         
   4  12  14          0.28          6.62         3.57 o                         
  -6  13  14          8.70          5.35         6.51 o                         
  -5  13  14         10.26         13.51         5.25 o                         
  -4  13  14         10.64          9.32         4.38 o                         
  -3  13  14          1.00          4.30         3.27 o                         
  -2  13  14          0.87          1.98         2.86 o                         
  -1  13  14          2.45          5.32         2.93 o                         
   0  13  14          8.44          5.05         3.37 o                         
   1  13  14         49.51         59.89         6.56 o                         
   2  13  14          1.55          7.03         4.17 o                         
   3  13  14          0.61          3.23         4.00 o                         
  -5  14  14          0.03          2.85         4.45 o                         
  -4  14  14          3.17          1.73         7.17 o                         
  -3  14  14          3.45         -1.99         5.48 o                         
  -2  14  14          0.72         -2.15         3.25 o                         
  -1  14  14          1.28         -1.01         3.67 o                         
   0  14  14          0.09          5.48         3.79 o                         
   1  14  14          0.38          1.91         4.31 o                         
   2  14  14         14.56         11.96         4.59 o                         
  -3  15  14          3.89         18.29         6.04 o                         
  -2  15  14          3.81          7.28         4.25 o                         
  -1  15  14         10.98          9.82         4.48 o                         
   0  15  14          0.38         -3.06         3.31 o                         
 -10   1  15         34.61         32.92         8.90 o                         
  -9   1  15          0.02         -3.33         3.33 o                         
  -8   1  15          6.53         11.27         3.53 o                         
  -7   1  15         38.26         39.08         5.34 o                         
  -6   1  15         55.96         48.64         5.09 o                         
  -5   1  15          3.48          0.22         2.19 o                         
  -4   1  15         63.72         51.99         4.27 o                         
  -3   1  15          1.73          4.65         1.35 o                         
  -2   1  15         15.61         11.52         1.60 o                         
  -1   1  15         39.52         45.48         2.64 o                         
   0   1  15        143.15        156.94         4.75 o                         
   1   1  15        132.26        147.70         5.76 o                         
   2   1  15        518.88        589.17        11.59 o                         
   3   1  15          3.64         -0.15         2.44 o                         
   4   1  15          9.33          9.09         3.16 o                         
   5   1  15          1.02         -0.51         2.50 o                         
   6   1  15          0.29         -0.93         2.89 o                         
   7   1  15          0.00          2.03         2.73 o                         
 -10   2  15          1.19         -2.84         3.54 o                         
  -9   2  15          7.56          0.79         5.02 o                         
  -8   2  15         12.53          7.38         4.04 o                         
  -7   2  15         14.84         22.08         4.64 o                         
  -6   2  15         27.72         21.60         3.82 o                         
  -5   2  15         14.50         11.43         2.87 o                         
  -4   2  15         51.16         39.36         3.96 o                         
  -3   2  15         19.86         20.95         2.41 o                         
  -2   2  15          1.86          0.42         1.15 o                         
  -1   2  15         45.83         45.88         2.78 o                         
   0   2  15        134.58        146.69         4.77 o                         
   1   2  15         44.08         36.05         3.37 o                         
   2   2  15        138.72        163.18         7.18 o                         
   3   2  15         34.43         36.41         4.03 o                         
   4   2  15          7.94          9.46         3.07 o                         
   5   2  15          1.63          4.37         3.22 o                         
   6   2  15         13.53         14.73         3.97 o                         
   7   2  15          0.51          8.86         3.77 o                         
 -10   3  15          8.19          4.25         6.62 o                         
  -9   3  15          5.40          0.68         4.29 o                         
  -8   3  15          0.11         -1.18         3.10 o                         
  -7   3  15          5.12          1.23         3.01 o                         
  -6   3  15          1.92         -1.72         2.58 o                         
  -5   3  15         51.84         45.41         4.32 o                         
  -4   3  15          1.03         -0.01         2.05 o                         
  -3   3  15          3.64          0.60         1.61 o                         
  -2   3  15         13.06         11.05         1.97 o                         
  -1   3  15          6.98          7.79         1.70 o                         
   0   3  15         57.21         48.42         3.27 o                         
   1   3  15        126.73        130.67         6.21 o                         
   2   3  15        179.67        208.13         8.64 o                         
   3   3  15        224.89        233.66         9.22 o                         
   4   3  15         55.03         55.67         5.32 o                         
   5   3  15          6.29          3.43         2.91 o                         
   6   3  15          3.37          1.36         3.92 o                         
   7   3  15          1.43          3.76         3.84 o                         
  -9   4  15         25.81         24.53         5.97 o                         
  -8   4  15          1.44         -2.90         3.03 o                         
  -7   4  15          0.32          3.32         3.63 o                         
  -6   4  15          7.63          3.03         3.14 o                         
  -5   4  15          1.09         -1.19         2.27 o                         
  -4   4  15         25.14         25.83         3.96 o                         
  -3   4  15         70.29         69.13         4.85 o                         
  -2   4  15         15.09         15.93         2.77 o                         
  -1   4  15          0.00         -1.61         1.61 o                         
   0   4  15          4.55          6.13         2.19 o                         
   1   4  15          0.19         -1.62         2.04 o                         
   2   4  15          4.81          2.90         2.81 o                         
   3   4  15        260.07        317.92        10.03 o                         
   4   4  15          6.66          6.95         3.23 o                         
   5   4  15          0.02         -0.52         2.81 o                         
   6   4  15         36.11         44.61         5.37 o                         
   7   4  15          0.04          2.15         3.06 o                         
  -9   5  15          8.01          3.60         5.32 o
[truncated: 60,510 more chars]
