# Supplementary material for: Crystal structure and theoretical studies of two π-conjugated fused-ring chalcones: (E)-1-(anthra­cen-9-yl)-3-(9-ethyl-9H-carbazol-3-yl)prop-2-en-1-one and (E)-1-(anthracen-9-yl)-3-[4-(9H-carbazol-9-yl)phen­yl]prop-2-en-1-one
Source: Acta Crystallogr E Crystallogr Commun. 2018 Aug 21;74(Pt 9):1302–8. doi: 10.1107/S2056989018011131 (PMC6127721; doi:10.1107/S2056989018011131)
Supplement: Supplementary file 4 [file e-74-01302-mo_DA21e_0msup3.hkl]

data_mo_DA21e_0m                                                                
_shelx_title ' a_a.res in P2(1)/c'                                              
_shelx_refln_list_code          4                                               
_shelx_F_calc_maximum      342.21                                               
_exptl_crystal_F_000      1984.00                                               
_reflns_d_resolution_high  0.7438                                               
                                                                                
loop_                                                                           
 _space_group_symop_operation_xyz                                               
 'x, y, z'                                                                      
 '-x, y+1/2, -z+1/2'                                                            
 '-x, -y, -z'                                                                   
 'x, -y-1/2, z-1/2'                                                             
                                                                                
_cell_length_a    18.0194                                                       
_cell_length_b    29.2142                                                       
_cell_length_c     9.5503                                                       
_cell_angle_alpha  90.000                                                       
_cell_angle_beta   97.637                                                       
_cell_angle_gamma  90.000                                                       
                                                                                
_shelx_F_squared_multiplier     1.000                                           
                                                                                
loop_                                                                           
 _refln_index_h                                                                 
 _refln_index_k                                                                 
 _refln_index_l                                                                 
 _refln_F_squared_calc                                                          
 _refln_F_squared_meas                                                          
 _refln_F_squared_sigma                                                         
 _refln_observed_status                                                         
   1   0   0         37.93         -0.94         0.94 o                         
   2   0   0       7127.67       6618.23        59.06 o                         
   3   0   0      18190.45      16846.86       181.65 o                         
   4   0   0        261.57        329.10        17.07 o                         
   5   0   0       2609.80       2412.97        44.29 o                         
   6   0   0       1820.37       1783.73        38.61 o                         
   7   0   0        358.88        403.08        46.21 o                         
   8   0   0        591.76        596.36        28.03 o                         
   9   0   0       4050.67       4556.78        82.47 o                         
  10   0   0        176.10        183.19        19.94 o                         
  11   0   0       6054.11       6240.15       115.42 o                         
  12   0   0        214.73        208.23        24.17 o                         
  13   0   0         43.78         80.07        20.67 o                         
  14   0   0        413.08        388.47        34.51 o                         
  15   0   0        218.98        316.57        34.01 o                         
  16   0   0        239.58        234.61        37.60 o                         
  17   0   0       1785.30       1666.76        91.47 o                         
  18   0   0        128.21        172.70        39.79 o                         
  19   0   0          9.11         66.88        35.80 o                         
  20   0   0         23.31        120.43        40.84 o                         
  21   0   0          6.07          9.06        66.71 o                         
  22   0   0         18.33         86.05        84.58 o                         
  23   0   0         25.07        242.92        75.75 o                         
   2   1   0       1525.11       1304.04        11.63 o                         
   3   1   0      12002.92      11642.89        96.09 o                         
   4   1   0        839.86        798.14        14.90 o                         
   5   1   0         11.80          4.14         8.03 o                         
   6   1   0          0.09         -4.17         5.28 o                         
   7   1   0       2058.70       2087.07        31.92 o                         
   8   1   0       1012.72       1098.19        23.51 o                         
   9   1   0       1389.82       1415.71        28.71 o                         
  10   1   0         32.14         16.75         8.17 o                         
  11   1   0         18.99         37.33        10.11 o                         
  12   1   0         13.06         31.64        10.93 o                         
  13   1   0        511.98        490.20        25.41 o                         
  14   1   0        833.12        934.14        35.50 o                         
  15   1   0          7.97         26.37        15.42 o                         
  16   1   0        837.20        794.87        39.05 o                         
  17   1   0        104.16        176.97        27.17 o                         
  18   1   0         36.31         40.95        22.23 o                         
  19   1   0          1.74         41.96        23.67 o                         
  20   1   0        182.65        200.53        31.41 o                         
  21   1   0         44.78         45.55        24.05 o                         
  22   1   0          1.44        133.00        48.63 o                         
  23   1   0         41.09        137.06        42.14 o                         
   0   2   0         24.23         -3.10         3.56 o                         
   1   2   0        209.12        158.00         4.66 o                         
   2   2   0         30.52         42.04         2.51 o                         
   3   2   0       3811.05       3652.67        37.97 o                         
   4   2   0       6685.74       6306.05        61.82 o                         
   5   2   0       1460.55       1377.27        22.15 o                         
   6   2   0        394.65        359.92        14.08 o                         
   7   2   0       2548.46       2481.60        35.77 o                         
   8   2   0        884.22        942.40        22.39 o                         
   9   2   0          4.64          2.47         6.91 o                         
  10   2   0         98.76        124.35        12.33 o                         
  11   2   0        527.00        596.36        24.68 o                         
  12   2   0        493.62        434.86        28.11 o                         
  13   2   0          2.50         -7.36        10.72 o                         
  14   2   0         74.23         69.35        14.36 o                         
  15   2   0        139.41        109.91        18.37 o                         
  16   2   0        698.15        704.32        44.21 o                         
  17   2   0        485.18        438.86        35.51 o                         
  18   2   0         30.25         80.80        24.20 o                         
  19   2   0         16.03         58.52        43.64 o                         
  20   2   0          0.06         42.90        24.43 o                         
  21   2   0         11.58         83.24        27.52 o                         
  22   2   0         11.86         94.27        38.84 o                         
  23   2   0          1.62        100.59        63.45 o                         
   1   3   0         27.37         11.50         2.05 o                         
   2   3   0       1963.43       2052.14        17.04 o                         
   3   3   0       2661.83       2403.16        23.01 o                         
   4   3   0      24901.76      24380.32       196.35 o                         
   5   3   0          0.10          1.99         4.56 o                         
   6   3   0       2865.34       2705.94        36.02 o                         
   7   3   0        708.82        744.45        19.08 o                         
   8   3   0         23.64         29.74         9.44 o                         
   9   3   0         82.44         58.58         9.34 o                         
  10   3   0        611.17        687.43        27.95 o                         
  11   3   0       1822.35       1886.01        37.09 o                         
  12   3   0        127.21        168.54        20.35 o                         
  13   3   0         48.58         46.25        12.98 o                         
  14   3   0         24.42         33.05        13.09 o                         
  15   3   0       1161.84       1186.49        54.47 o                         
  16   3   0         79.15         93.92        19.69 o                         
  17   3   0        293.62        322.04        62.48 o                         
  18   3   0          5.36         45.88        21.49 o                         
  19   3   0         38.25         85.42        26.90 o                         
  20   3   0          0.37         56.85        35.34 o                         
  21   3   0         14.28         67.59        48.74 o                         
  22   3   0          9.09         97.27        42.28 o                         
  23   3   0         20.46         99.80        38.80 o                         
   0   4   0       9843.99       8976.76        84.46 o                         
   1   4   0       2190.35       2069.43        19.15 o                         
   2   4   0        371.52        315.37         7.01 o                         
   3   4   0      16200.34      15679.06       136.51 o                         
   4   4   0          6.74         13.93         8.58 o                         
   5   4   0         45.31         44.61         6.31 o                         
   6   4   0         69.37         81.95         8.60 o                         
   7   4   0       2746.88       2628.06        34.75 o                         
   8   4   0        122.60        146.97        10.54 o                         
   9   4   0        597.90        611.45        23.51 o                         
  10   4   0       1682.34       1670.58        33.16 o                         
  11   4   0         38.43         64.54        11.86 o                         
  12   4   0        449.52        423.36        20.86 o                         
  13   4   0         37.88         51.00        11.63 o                         
  14   4   0         13.27         11.78        11.39 o                         
  15   4   0         47.07         20.88        17.72 o                         
  16   4   0         28.63         19.50        16.74 o                         
  17   4   0         14.79         42.49        21.60 o                         
  18   4   0          4.54         33.46        21.30 o                         
  19   4   0          7.63         47.65        37.61 o                         
  20   4   0         74.77        136.10        34.78 o                         
  21   4   0          2.92         60.59        51.01 o                         
  22   4   0         53.30         80.13        40.81 o                         
  23   4   0         14.45        113.62        47.06 o                         
   1   5   0      47635.50      44785.05       329.82 o                         
   2   5   0          0.01         -1.31         2.84 o                         
   3   5   0       9573.56       9503.39        82.14 o                         
   4   5   0       3560.14       3338.44        38.47 o                         
   5   5   0        120.07        143.18        10.98 o                         
   6   5   0        659.56        638.62        21.00 o                         
   7   5   0          0.85          1.05        13.99 o                         
   8   5   0        284.61        273.59        13.45 o                         
   9   5   0       1190.13       1207.36        24.66 o                         
  10   5   0        110.91        131.25        11.75 o                         
  11   5   0       1310.48       1332.78        38.54 o                         
  12   5   0         16.00         25.17        10.00 o                         
  13   5   0       1227.73       1266.97        37.26 o                         
  14   5   0         26.93         13.21        11.55 o                         
  15   5   0         61.36         48.32        19.40 o                         
  16   5   0          0.44         -3.67        16.33 o                         
  17   5   0        178.78        154.06        24.27 o                         
  18   5   0        104.71        108.27        24.82 o                         
  19   5   0        239.70        271.88        34.83 o                         
  20   5   0         12.15         71.06        26.28 o                         
  21   5   0          3.35        132.45        34.97 o                         
  22   5   0         18.94         39.30        32.11 o                         
  23   5   0          0.00        108.95        65.33 o                         
   0   6   0      55746.79      54446.52       598.65 o                         
   1   6   0          4.08          0.12         4.38 o                         
   2   6   0      17752.21      16924.72       131.39 o                         
   3   6   0      18507.06      18047.67       140.58 o                         
   4   6   0       9944.51       9837.03        92.81 o                         
   5   6   0       2299.55       2238.44        31.09 o                         
   6   6   0         60.26         54.76         8.02 o                         
   7   6   0        417.89        447.68        15.81 o                         
   8   6   0       1482.96       1428.17        35.54 o                         
   9   6   0        135.51        109.90        11.83 o                         
  10   6   0          2.66         -1.70         7.11 o                         
  11   6   0        122.90        117.82        14.37 o                         
  12   6   0          3.31          7.47        10.88 o                         
  13   6   0         68.26         57.99        11.80 o                         
  14   6   0          1.19         -8.93        12.62 o                         
  15   6   0         61.73         64.92        19.11 o                         
  16   6   0        267.21        268.54        27.20 o                         
  17   6   0         92.88         94.93        22.39 o                         
  18   6   0          0.41         15.54        21.90 o                         
  19   6   0         98.40         77.18        32.83 o                         
  20   6   0         38.12         44.61        26.99 o                         
  21   6   0         61.72         87.25        36.71 o                         
  22   6   0          2.79         64.92        64.23 o                         
  23   6   0          1.19         66.68        54.68 o                         
   1   7   0     117108.36     114700.57       882.54 o                         
   2   7   0      11578.91      11666.58        99.24 o                         
   3   7   0       2793.45       2414.79        27.06 o                         
   4   7   0        160.88        148.84         8.29 o                         
   5   7   0       2449.26       2351.58        32.52 o                         
   6   7   0         19.38          6.41         5.65 o                         
   7   7   0       1811.71       1748.86        31.92 o                         
   8   7   0       1622.13       1603.72        29.99 o                         
   9   7   0        274.46        266.24        15.89 o                         
  10   7   0          0.98         -3.44         6.94 o                         
  11   7   0        112.42        106.36        11.95 o                         
  12   7   0        761.37        772.37        25.32 o                         
  13   7   0         10.91         -0.36        10.17 o                         
  14   7   0         10.58         11.69        18.64 o                         
  15   7   0         14.96         22.46        17.37 o                         
  16   7   0       2739.36       2662.30        61.76 o                         
  17   7   0         55.40         54.65        19.35 o                         
  18   7   0        301.19        291.86        33.61 o                         
  19   7   0         85.49        104.91        27.13 o                         
  20   7   0         57.53         88.64        43.12 o                         
  21   7   0         16.04         94.50        33.43 o                         
  22   7   0         50.66        149.16        38.66 o                         
  23   7   0          9.16        104.25        46.47 o                         
   0   8   0      80983.02      80660.53       936.23 o                         
   1   8   0          1.47          6.18         5.30 o                         
   2   8   0       1765.31       1732.71        25.38 o                         
   3   8   0       4562.72       4465.89        43.40 o                         
   4   8   0       4134.45       3942.19        40.57 o                         
   5   8   0         33.39         26.58         5.97 o                         
   6   8   0       2979.11       2819.56        39.07 o                         
   7   8   0        133.84        103.64        10.01 o                         
   8   8   0         28.28         21.39         9.46 o                         
   9   8   0        148.72        130.97        18.22 o                         
  10   8   0         92.95         82.13        11.26 o                         
  11   8   0        847.92        939.21        30.94 o                         
  12   8   0         53.83         52.59        12.07 o                         
  13   8   0          0.20         12.33        11.84 o                         
  14   8   0          0.01        -14.32        14.32 o                         
  15   8   0        428.95        557.84        37.03 o                         
  16   8   0         50.10        116.02        21.89 o                         
  17   8   0         10.26         12.66        19.66 o                         
  18   8   0         37.76         30.99        27.75 o                         
  19   8   0         42.78         95.38        29.62 o                         
  20   8   0         22.76         67.69        31.55 o                         
  21   8   0         10.61         51.61        34.36 o                         
  22   8   0          0.02         88.94        46.14 o                         
  23   8   0          2.39        121.10        50.43 o                         
   1   9   0       3754.86       3591.52        38.27 o                         
   2   9   0      30003.32      30306.33       243.61 o                         
   3   9   0       9838.47       9404.70        85.27 o                         
   4   9   0        656.57        704.66        15.10 o                         
   5   9   0        862.42        841.81        17.71 o                         
   6   9   0        142.73        118.94        11.17 o                         
   7   9   0       1265.27       1384.32        27.32 o                         
   8   9   0       2336.98       2402.87        38.63 o                         
   9   9   0        158.75        134.65        14.94 o                         
  10   9   0          1.93         -7.54         7.54 o                         
  11   9   0        725.62        809.11        28.22 o                         
  12   9   0         78.73         69.18        13.32 o                         
  13   9   0        917.63       1001.64        35.18 o                         
  14   9   0         90.96         93.81        19.47 o                         
  15   9   0        208.89        202.44        26.49 o                         
  16   9   0        233.54        260.47        27.31 o                         
  17   9   0        141.05        131.35        24.00 o                         
  18   9   0          5.94         15.01        20.07 o                         
  19   9   0        202.62        181.42        50.47 o                         
  20   9   0         12.09         40.32        36.35 o                         
  21   9   0          1.22         47.95        36.16 o                         
  22   9   0          2.33        128.20        59.99 o                         
  23   9   0         25.98         74.91        46.71 o                         
   0  10   0      10740.82      10962.26       144.73 o                         
   1  10   0      32585.14      33282.80       282.99 o                         
   2  10   0        153.57        156.00        12.61 o                         
   3  10   0       3703.94       3766.95        42.15 o                         
   4  10   0        860.33        923.04        20.31 o                         
   5  10   0        133.46        110.85         8.25 o                         
   6  10   0       1236.22       1285.13        25.21 o                         
   7  10   0       1448.25       1556.49        28.99 o                         
   8  10   0        255.49        294.34        16.26 o                         
   9  10   0        189.56        173.74        13.36 o                         
  10  10   0        745.40        856.76        27.71 o                         
  11  10   0          2.30         -6.43        11.78 o                         
  12  10   0         45.52         44.29        12.07 o                         
  13  10   0         15.67         20.84        15.26 o                         
  14  10   0         22.96         32.39        17.09 o                         
  15  10   0         51.15         51.17        17.77 o                         
  16  10   0        728.45        746.23        40.45 o                         
  17  10   0         53.51         48.96        20.44 o                         
  18  10   0         35.25         69.15        24.18 o                         
  19  10   0          2.64         -7.39        24.87 o                         
  20  10   0          2.81         30.10        48.56 o                         
  21  10   0         20.43         74.42        46.28 o                         
  22  10   0          2.34        101.74        54.45 o                         
  23  10   0         13.87        125.58        54.84 o                         
   1  11   0       1013.75        998.89        19.15 o                         
   2  11   0        641.87        710.55        24.30 o                         
   3  11   0       5942.59       6169.03        62.11 o                         
   4  11   0        395.70        385.70        13.73 o                         
   5  11   0        344.69        377.43        16.86 o                         
   6  11   0          0.01         -2.80         5.63 o                         
   7  11   0          9.52         11.58         6.98 o                         
   8  11   0        983.20        999.41        34.79 o                         
   9  11   0        291.66        299.00        17.28 o                         
  10  11   0          8.72          7.30         8.77 o                         
  11  11   0        198.78        194.79        16.08 o                         
  12  11   0         19.60         12.43        14.11 o                         
  13  11   0        145.87        109.02        31.53 o                         
  14  11   0         29.41         48.87        17.06 o                         
  15  11   0         97.55         69.79        20.44 o                         
  16  11   0          0.16         10.72        17.39 o                         
  17  11   0         89.31         89.91        23.70 o                         
  18  11   0          2.65         11.09        23.49 o                         
  19  11   0         55.02         48.90        40.42 o                         
  20  11   0         77.08        123.17        39.28 o                         
  21  11   0          0.90        109.72        50.70 o                         
  22  11   0         16.06        105.35        51.34 o                         
  23  11   0          0.00         44.49        93.67 o                         
   0  12   0       5023.28       4911.20        77.66 o                         
   1  12   0         87.38         89.97         8.37 o                         
   2  12   0       4947.95       5133.25        54.15 o                         
   3  12   0        255.36        253.56        12.11 o                         
   4  12   0        468.62        514.30        15.61 o                         
   5  12   0       1720.68       1771.57        26.78 o                         
   6  12   0        378.02        444.73        18.85 o                         
   7  12   0       1678.77       1666.22        35.69 o                         
   8  12   0        342.24        349.63        19.91 o                         
   9  12   0         80.11         73.55        10.91 o                         
  10  12   0         48.54         25.66        10.46 o                         
  11  12   0        253.84        282.95        19.06 o                         
  12  12   0        690.68        711.69        28.03 o                         
  13  12   0        118.50        103.04        18.89 o                         
  14  12   0        835.25        866.02        43.61 o                         
  15  12   0         15.09          7.40        18.80 o                         
  16  12   0        104.45        104.43        22.22 o                         
  17  12   0        244.55        170.81        25.55 o                         
  18  12   0          0.08         21.48        24.79 o                         
  19  12   0         35.49         63.79        32.03 o                         
  20  12   0          1.92        105.02        51.25 o                         
  21  12   0          1.85         11.83        39.86 o                         
  22  12   0          8.21         80.57        40.50 o                         
   1  13   0        313.77        346.45        14.55 o                         
   2  13   0       2531.87       2601.59        34.33 o                         
   3  13   0       6252.27       6389.20        65.91 o                         
   4  13   0       4168.51       4327.19        47.38 o                         
   5  13   0       1212.70       1290.26        22.85 o                         
   6  13   0       1174.01       1283.18        23.55 o                         
   7  13   0         25.49         11.61         6.79 o                         
   8  13   0        134.17        109.08        10.42 o                         
   9  13   0          2.17         -3.48         8.02 o                         
  10  13   0        256.00        282.45        19.88 o                         
  11  13   0         85.68         80.69        12.85 o                         
  12  13   0         84.24        102.27        21.31 o                         
  13  13   0        147.65        130.21        21.15 o                         
  14  13   0          3.60         13.39        16.55 o                         
  15  13   0          8.38          1.58        16.56 o                         
  16  13   0        152.32        141.75        24.57 o                         
  17  13   0          0.13         63.87        25.61 o                         
  18  13   0         19.16         48.38        28.49 o                         
  19  13   0          3.10         23.52        45.84 o                         
  20  13   0         17.00         57.94        54.22 o                         
  21  13   0          0.82         89.44        42.95 o                         
  22  13   0          0.54         86.55        45.51 o                         
   0  14   0      14810.47      15451.03       203.69 o                         
   1  14   0       4211.29       4110.30        52.55 o                         
   2  14   0       5414.58       5412.80        62.39 o                         
   3  14   0          0.56          4.28         7.07 o                         
   4  14   0         28.90         28.42         6.93 o                         
   5  14   0       1642.06       1713.12        27.24 o                         
   6  14   0       2290.57       2403.37        33.98 o                         
   7  14   0        309.01        295.15        17.03 o                         
   8  14   0        199.30        216.75        14.83 o                         
   9  14   0        783.84        789.87        25.53 o                         
  10  14   0          2.36         -0.05         8.07 o                         
  11  14   0         36.77         23.75        11.47 o                         
  12  14   0         10.56         22.57        15.04 o                         
  13  14   0        241.00        254.22        37.29 o                         
  14  14   0          1.47         24.16        16.24 o                         
  15  14   0         25.28         55.19        19.67 o                         
  16  14   0          8.86        -11.88        20.76 o                         
  17  14   0        244.41        252.67        33.64 o                         
  18  14   0         17.98         28.15        31.10 o                         
  19  14   0          0.18         13.44        28.91 o                         
  20  14   0         26.83         46.34        37.30 o                         
  21  14   0         30.62        145.94        51.28 o                         
  22  14   0          5.86        107.07        48.17 o                         
   1  15   0       2385.33       2490.74        37.13 o                         
   2  15   0        513.88        555.33        19.91 o                         
   3  15   0         48.09         24.75         6.83 o                         
   4  15   0       1335.09       1361.51        25.69 o                         
   5  15   0        193.56        224.32        12.54 o                         
   6  15   0        302.00        289.55        14.16 o                         
   7  15   0         43.34         29.58         8.25 o                         
   8  15   0        157.45        135.93        12.60 o                         
   9  15   0        109.60        107.77        16.38 o                         
  10  15   0        486.37        481.99        21.88 o                         
  11  15   0         63.93         58.60        12.08 o                         
  12  15   0          4.08          3.50        17.48 o                         
  13  15   0         99.77         60.03        18.93 o                         
  14  15   0        175.10        180.85        23.84 o                         
  15  15   0          0.24         -8.40        19.26 o                         
  16  15   0        303.19        405.03        44.35 o                         
  17  15   0         49.69         73.90        27.08 o                         
  18  15   0          1.82         55.69        30.71 o                         
  19  15   0          4.18         49.42        29.54 o                         
  20  15   0         40.31        128.82        47.01 o                         
  21  15   0          5.24        132.91        76.59 o                         
  22  15   0          6.56         44.85        50.12 o                         
   0  16   0      12076.90      12838.00       204.74 o                         
   1  16   0       2033.94       2249.04        35.92 o                         
   2  16   0        415.87        420.37        18.81 o                         
   3  16   0       9358.41      10160.77        98.55 o                         
   4  16   0        145.46        119.65        10.53 o                         
   5  16   0        265.03        294.48        20.68 o                         
   6  16   0        519.48        560.53        20.96 o                         
   7  16   0       1606.25       1651.31        31.29 o                         
   8  16   0        563.28        595.74        32.85 o                         
   9  16   0         40.12         56.34        10.19 o                         
  10  16   0        272.22        272.91        17.98 o                         
  11  16   0         68.15         50.99        14.10 o                         
  12  16   0          9.59          0.89        12.55 o                         
  13  16   0         81.62         55.55        15.70 o                         
  14  16   0        452.03        475.58        36.52 o                         
  15  16   0          7.58         17.94        21.64 o                         
  16  16   0         36.04         62.60        26.22 o                         
  17  16   0         20.58         40.26        25.65 o                         
  18  16   0          0.89         70.63        31.36 o                         
  19  16   0          1.15         36.55        39.88 o                         
  20  16   0         12.39         53.66        78.60 o                         
  21  16   0          3.92         85.72        43.80 o                         
   1  17   0        745.68        730.03        23.17 o                         
   2  17   0       1929.93       1901.90        33.43 o                         
   3  17   0          0.10          4.02         7.23 o                         
   4  17   0        682.94        744.49        21.86 o                         
   5  17   0        415.75        413.94        17.16 o                         
   6  17   0         49.49         61.96         9.77 o                         
   7  17   0        744.09        817.50        23.61 o                         
   8  17   0         13.83         12.77        12.52 o                         
   9  17   0         78.46         56.62        11.37 o                         
  10  17   0        125.14        108.91        13.52 o                         
  11  17   0        648.18        616.30        28.79 o                         
  12  17   0         11.90          4.51        13.17 o                         
  13  17   0        288.55        300.90        27.35 o                         
  14  17   0          0.07         34.37        16.98 o                         
  15  17   0         13.55        -15.96        20.34 o                         
  16  17   0         19.05         42.22        22.81 o                         
  17  17   0         23.47         75.01        31.10 o                         
  18  17   0          0.03         56.85        29.87 o                         
  19  17   0         46.64         86.66        33.04 o                         
  20  17   0         42.23        161.33        64.24 o                         
  21  17   0          8.54        126.30        42.59 o                         
   0  18   0        142.72         97.67        15.72 o                         
   1  18   0        888.33        938.49        25.91 o                         
   2  18   0          0.00          6.18         7.79 o                         
   3  18   0         11.41         22.49         8.82 o                         
   4  18   0        246.24        218.90        13.90 o                         
   5  18   0        323.75        322.79        15.91 o                         
   6  18   0        299.01        284.02        15.55 o                         
   7  18   0        345.79        319.00        16.22 o                         
   8  18   0        353.43        319.15        18.22 o                         
   9  18   0        181.83        130.36        13.88 o                         
  10  18   0         15.05         -4.43         9.83 o                         
  11  18   0          0.28        -12.76        12.76 o                         
  12  18   0         38.49         31.35        19.81 o                         
  13  18   0         26.39         30.18        17.34 o                         
  14  18   0         86.07         72.18        25.70 o                         
  15  18   0          2.79         37.50        24.88 o                         
  16  18   0        113.90        115.08        46.98 o                         
  17  18   0         45.15         62.23        28.76 o                         
  18  18   0         59.32        105.82        33.81 o                         
  19  18   0          0.23         63.72        33.43 o                         
  20  18   0          0.00         37.93        42.00 o                         
  21  18   0         19.15         83.04        79.50 o                         
   1  19   0       1167.20       1170.43        27.18 o                         
   2  19   0         41.54         47.83        10.55 o                         
   3  19   0        887.17        941.11        27.28 o                         
   4  19   0        147.09        155.80        16.71 o                         
   5  19   0         59.25         51.32         9.50 o                         
   6  19   0         27.97         13.19         8.32 o                         
   7  19   0         36.30         32.28        10.03 o                         
   8  19   0        300.46        293.07        20.05 o                         
   9  19   0        260.36        195.41        23.09 o                         
  10  19   0          9.10          2.84        15.32 o                         
  11  19   0         33.10         15.82        13.85 o                         
  12  19   0          2.79         10.24        15.80 o                         
  13  19   0        333.59        268.96        26.74 o                         
  14  19   0        275.70        314.72        38.37 o                         
  15  19   0        154.68        231.81        42.08 o                         
  16  19   0        409.87        491.15        64.89 o                         
  17  19   0         25.84         22.28        33.11 o                         
  18  19   0          4.93         83.75        30.37 o                         
  19  19   0         13.95        112.86        38.14 o                         
  20  19   0         11.43         90.08        56.32 o                         
   0  20   0        711.87        855.02        47.15 o                         
   1  20   0       1050.57       1136.28        28.87 o                         
   2  20   0        406.93        385.93        20.19 o                         
   3  20   0         46.34         68.51        14.21 o                         
   4  20   0        949.46       1027.23        43.70 o                         
   5  20   0         38.36         43.74         9.28 o                         
   6  20   0         61.13         48.98         9.80 o                         
   7  20   0        119.84        119.02        13.98 o                         
   8  20   0          0.05        -14.77        16.78 o                         
   9  20   0        153.85        213.28        19.27 o                         
  10  20   0         58.53         26.56        12.18 o                         
  11  20   0          1.34          7.71        15.08 o                         
  12  20   0         33.28         45.89        17.45 o                         
  13  20   0        268.93        310.35        34.26 o                         
  14  20   0         27.58         23.39        20.32 o                         
  15  20   0        130.50        183.76        35.94 o                         
  16  20   0         28.27         23.93        22.35 o                         
  17  20   0        104.25         88.69        30.52 o                         
  18  20   0          5.91         77.80        31.26 o                         
  19  20   0         20.70         77.31        37.87 o                         
  20  20   0          2.17        130.08        44.20 o                         
   1  21   0       3859.62       4198.91        59.15 o                         
   2  21   0        861.00        903.56        29.12 o                         
   3  21   0        110.51        119.35        13.77 o                         
   4  21   0         18.38         26.85         9.81 o                         
   5  21   0        834.19        876.29        30.04 o                         
   6  21   0       1086.67       1079.70        32.56 o                         
   7  21   0          2.63        -18.92        18.92 o                         
   8  21   0          2.49        -12.07        12.57 o                         
   9  21   0         58.38         19.18        13.79 o                         
  10  21   0        125.94        119.66        21.73 o                         
  11  21   0         26.69         24.39        25.69 o                         
  12  21   0          9.23         -8.88        16.80 o                         
  13  21   0          0.07        -17.64        31.29 o                         
  14  21   0          4.17         41.36        24.67 o                         
  15  21   0          2.62         -1.09        35.97 o                         
  16  21   0        173.65        214.61        39.00 o                         
  17  21   0         16.63        100.58        31.28 o                         
  18  21   0         34.36         45.04        34.80 o                         
  19  21   0          0.59         29.55        32.45 o                         
  20  21   0          2.49         26.14        32.95 o                         
   0  22   0        991.44        944.84        41.97 o                         
   1  22   0       1573.53       1659.84        39.68 o                         
   2  22   0         28.86         28.95        10.64 o                         
   3  22   0        580.97        623.57        26.16 o                         
   4  22   0        183.82        178.30        17.78 o                         
   5  22   0        265.57        279.62        23.78 o                         
   6  22   0        338.23        349.43        26.80 o                         
   7  22   0        205.71        180.86        20.91 o                         
   8  22   0       1639.59       1606.91        48.70 o                         
   9  22   0         61.25         65.14        18.30 o                         
  10  22   0        109.91         84.38        18.08 o                         
  11  22   0         10.40         -7.95        16.63 o                         
  12  22   0         34.89         52.77        23.19 o                         
  13  22   0         27.81         61.25        22.93 o                         
  14  22   0         20.91         64.64        25.77 o                         
  15  22   0          1.16         46.65        27.54 o                         
  16  22   0         74.01        115.00        30.22 o                         
  17  22   0         62.07         98.44        32.38 o                         
  18  22   0         53.11        107.55        38.45 o                         
  19  22   0         10.77         66.99        40.90 o                         
   1  23   0        324.28        359.08        20.82 o                         
   2  23   0        327.19        324.29        22.85 o                         
   3  23   0        169.62        182.35        19.00 o                         
   4  23   0        148.75        136.26        23.58 o                         
   5  23   0          1.81        -11.77        11.77 o                         
   6  23   0         70.52         75.29        18.50 o                         
   7  23   0          8.84         -4.00        14.30 o                         
   8  23   0          0.88         13.11        30.63 o                         
   9  23   0        256.48        269.59        25.84 o                         
  10  23   0        186.70        206.93        26.38 o                         
  11  23   0        104.00         99.95        25.59 o                         
  12  23   0         12.19         20.63        21.23 o                         
  13  23   0         85.15         53.35        42.42 o                         
  14  23   0         26.74         49.28        30.73 o                         
  15  23   0         18.38         34.57        26.20 o                         
  16  23   0          1.12         58.72        39.88 o                         
  17  23   0         78.17        105.28        33.95 o                         
  18  23   0         29.43        113.58        39.04 o                         
  19  23   0         26.08         87.48        34.38 o                         
   0  24   0       2097.65       2172.90        61.83 o                         
   1  24   0          0.84          1.99        12.34 o                         
   2  24   0         18.44         34.39        14.17 o                         
   3  24   0         21.28         32.10        13.93 o                         
   4  24   0         73.53         71.99        16.47 o                         
   5  24   0        187.18        227.57        22.94 o                         
   6  24   0         62.64         67.26        17.31 o                         
   7  24   0          0.73         -7.86        12.66 o                         
   8  24   0        122.17         76.29        18.14 o                         
   9  24   0          0.00         -1.78        15.48 o                         
  10  24   0        135.13         93.78        21.13 o                         
  11  24   0         24.39         30.05        20.98 o                         
  12  24   0         75.72         60.51        28.90 o                         
  13  24   0          0.21         30.13        29.07 o                         
  14  24   0          6.37         19.41        32.79 o                         
  15  24   0          0.32         19.03        24.43 o                         
  16  24   0          0.19         64.66        28.95 o                         
  17  24   0          4.14         76.46        32.07 o                         
  18  24   0          0.04         50.00        31.20 o                         
   1  25   0        507.35        576.73        30.29 o                         
   2  25   0        247.11        299.73        36.65 o                         
   3  25   0        144.29        111.49        20.49 o                         
   4  25   0       1073.89       1097.65        45.30 o                         
   5  25   0        183.82        181.77        24.35 o                         
   6  25   0         96.36         88.11        29.19 o                         
   7  25   0         82.73         31.77        17.45 o                         
   8  25   0         33.54         36.97        15.77 o                         
   9  25   0         14.80         29.69        16.77 o                         
  10  25   0         93.74         72.62        27.22 o                         
  11  25   0         74.90         46.59        29.07 o                         
  12  25   0          2.16          9.56        21.68 o                         
  13  25   0          1.34         29.83        23.75 o                         
  14  25   0         14.40         85.78        28.03 o                         
  15  25   0          9.42         82.46        31.50 o                         
  16  25   0         34.88         95.08        31.45 o                         
  17  25   0          0.09         53.29        31.77 o                         
  18  25   0          9.85         88.33        36.32 o                         
   0  26   0       2351.34       2439.14       108.12 o                         
   1  26   0          0.65         19.66        17.47 o                         
   2  26   0        124.49         85.39        43.68 o                         
   3  26   0        137.45        128.70        20.51 o                         
   4  26   0         35.26         27.83        23.09 o                         
   5  26   0        104.67         58.49        18.10 o                         
   6  26   0          0.48        -18.30        20.71 o                         
   7  26   0         84.43         87.19        19.93 o                         
   8  26   0         25.46         28.81        16.33 o                         
   9  26   0          0.75         10.08        16.65 o                         
  10  26   0          2.34        -18.45        18.45 o                         
  11  26   0          2.82          2.75        22.31 o                         
  12  26   0         58.23         29.38        36.17 o                         
  13  26   0          5.32          2.48        25.86 o                         
  14  26   0         55.66         59.46        33.39 o                         
  15  26   0         43.91        103.95        30.03 o                         
  16  26   0         44.04         61.82        38.53 o                         
  17  26   0        190.49        340.63        48.80 o                         
   1  27   0        192.92        164.18        27.84 o                         
   2  27   0         90.91         72.36        30.16 o                         
   3  27   0        751.65        775.28        43.44 o                         
   4  27   0         14.21         -3.57        16.21 o                         
   5  27   0        215.31        177.12        24.72 o                         
   6  27   0          7.97         -5.61        15.58 o                         
   7  27   0         46.57         36.06        22.43 o                         
   8  27   0         28.01         29.88        16.32 o                         
   9  27   0          0.01         26.34        22.50 o                         
  10  27   0         15.90          1.46        24.93 o                         
  11  27   0         14.57         25.25        25.86 o                         
  12  27   0          9.94         50.44        41.57 o                         
  13  27   0         10.71         22.28        24.69 o                         
  14  27   0         55.06         38.89        25.65 o                         
  15  27   0          3.72         51.64        30.76 o                         
  16  27   0          2.05         54.62        33.34 o                         
  17  27   0          0.78         56.51        35.21 o                         
   0  28   0       3445.32       3819.94       132.45 o                         
   1  28   0          0.33         10.08        21.12 o                         
   2  28   0         54.95         48.38        19.48 o                         
   3  28   0          0.28        -10.42        17.14 o                         
   4  28   0        143.83        119.96        24.43 o                         
   5  28   0         45.80         38.57        25.77 o                         
   6  28   0         66.87         81.91        20.73 o                         
   7  28   0         38.83         42.60        19.74 o                         
   8  28   0         29.77         26.87        18.59 o                         
   9  28   0         21.80         62.05        26.22 o                         
  10  28   0          1.79         30.65        21.79 o                         
  11  28   0         27.31         15.53        36.76 o                         
  12  28   0          5.79         32.61        26.84 o                         
  13  28   0         12.06         55.21        28.52 o                         
  14  28   0          8.60         52.69        37.86 o                         
  15  28   0         15.28         53.97        35.49 o                         
  16  28   0          5.85         52.22        36.93 o                         
   1  29   0        224.28        199.27        29.33 o                         
   2  29   0        123.28         60.04        42.42 o                         
   3  29   0          0.92         -4.45        19.61 o                         
   4  29   0         11.82         12.03        20.81 o                         
   5  29   0         16.99         -7.13        15.86 o                         
   6  29   0         69.13         84.71        23.42 o                         
   7  29   0          3.09         -0.74        19.38 o                         
   8  29   0          0.52        -20.93        20.93 o                         
   9  29   0         11.31         -3.51        26.13 o                         
  10  29   0          9.37          3.62        44.41 o                         
  11  29   0          3.47          8.61        35.44 o                         
  12  29   0         18.88         69.04        28.40 o                         
  13  29   0         10.00         41.95        30.81 o                         
  14  29   0          3.43         27.84        38.19 o                         
  15  29   0         23.08        138.06        37.58 o                         
  16  29   0         55.94        159.09        57.77 o                         
   0  30   0         88.50         67.28        36.16 o                         
   1  30   0        675.35        779.16        51.18 o                         
   2  30   0        223.51        226.07        34.96 o                         
   3  30   0         77.06         35.96        24.20 o                         
   4  30   0          0.16         -0.15        19.77 o                         
   5  30   0          7.55         -4.47        19.65 o                         
   6  30   0         37.19         93.79        25.07 o                         
   7  30   0          0.50          1.64        23.19 o                         
   8  30   0          2.94         59.18        27.82 o                         
   9  30   0         22.12          8.93        23.30 o                         
  10  30   0         39.70         83.98        31.21 o                         
  11  30   0          5.77         -1.34        32.06 o                         
  12  30   0        134.25        173.38        40.92 o                         
  13  30   0          0.39         28.84        32.34 o                         
  14  30   0          8.86         58.81        36.41 o                         
  15  30   0          0.22        136.06        46.24 o                         
   1  31   0        173.24        180.74        32.06 o                         
   2  31   0         16.28         10.01        24.59 o                         
   3  31   0          6.83        -20.69        20.69 o                         
   4  31   0          5.40         -0.12        21.46 o                         
   5  31   0         12.66        -19.46        19.46 o                         
   6  31   0         27.11          4.29        20.10 o                         
   7  31   0          9.07        -25.87        27.92 o                         
   8  31   0          4.30         30.89        27.44 o                         
   9  31   0         33.67         62.72        33.79 o                         
  10  31   0          1.22         27.80        31.81 o                         
  11  31   0          0.06         47.66        34.70 o                         
  12  31   0          0.93         43.03        33.78 o                         
  13  31   0          0.03         13.13        35.32 o                         
  14  31   0          3.58         89.41        45.97 o                         
   0  32   0         84.55        101.86        38.64 o                         
   1  32   0          0.12         25.43        38.36 o                         
   2  32   0          7.42         22.29        25.61 o                         
   3  32   0          7.07        -16.93        25.35 o                         
   4  32   0         15.81        -24.09        36.84 o                         
   5  32   0         41.15         12.10        23.97 o                         
   6  32   0         23.22          6.64        43.97 o                         
   7  32   0         32.33         43.20        43.08 o                         
   8  32   0         25.10         53.65        35.34 o                         
   9  32   0          7.38         39.01        34.58 o                         
  10  32   0         42.67         52.90        33.47 o                         
  11  32   0         16.01        134.99        40.75 o                         
  12  32   0          0.48         24.62        36.86 o                         
  13  32   0          0.79        105.67        43.14 o                         
   1  33   0        492.48        440.08        53.91 o                         
   2  33   0         56.02         58.42        27.17 o                         
   3  33   0          6.14         11.30        26.87 o                         
   4  33   0         82.02         51.01        25.49 o                         
   5  33   0         16.70         14.95        30.57 o                         
   6  33   0          3.72        -26.87        28.84 o                         
   7  33   0          2.46         59.86        39.64 o                         
   8  33   0          0.75         14.16        67.91 o                         
   9  33   0          2.13         74.93        60.30 o                         
  10  33   0          4.68         46.83        43.33 o                         
  11  33   0         53.06         77.24        39.47 o                         
  12  33   0         20.20         49.85        36.86 o                         
  13  33   0         41.08         90.15        86.64 o                         
   0  34   0         45.75         86.41        43.04 o                         
   1  34   0        143.26        178.08        35.06 o                         
   2  34   0         24.08        -11.52        23.50 o                         
   3  34   0          0.58         -8.56        23.63 o                         
   4  34   0          2.23        -17.64        28.88 o                         
   5  34   0          7.01         12.21        28.94 o                         
   6  34   0         15.76          1.57        28.36 o                         
   7  34   0          6.86         49.26        32.51 o                         
   8  34   0          3.29         41.27        35.92 o                         
   9  34   0          0.67         60.52        34.04 o                         
  10  34   0          9.96        125.92        50.35 o                         
  11  34   0          3.68        115.23        47.17 o                         
   1  35   0         49.49         49.02        31.56 o                         
   2  35   0         12.42          8.09        27.72 o                         
   3  35   0          9.80         -5.27        28.50 o                         
   4  35   0          0.03        -27.05        27.05 o                         
   5  35   0         52.12         25.14        35.74 o                         
   6  35   0          7.16          4.85        34.46 o                         
   7  35   0         14.79         11.03        42.49 o                         
   8  35   0          0.16         -1.93        37.70 o                         
   9  35   0          5.73         77.49        48.00 o                         
  10  35   0          1.05         76.70        48.59 o                         
   0  36   0        110.16         96.30        48.09 o                         
   1  36   0          7.46         19.50        29.41 o                         
   2  36   0          0.14        -29.57        29.57 o                         
   3  36   0          7.06         36.21        36.65 o                         
   4  36   0          3.86         -3.33        31.53 o                         
   5  36   0         12.83         -6.35        35.16 o                         
   6  36   0          0.79          0.37        50.35 o                         
   7  36   0          4.46         23.34        36.78 o                         
   8  36   0          3.25         55.80        42.58 o                         
   9  36   0          0.03         62.49        56.20 o                         
   1  37   0          0.66        -29.93        43.94 o                         
   2  37   0         26.55         19.78        30.57 o                         
   3  37   0          3.91         78.99        38.02 o                         
   4  37   0          8.07        -11.17        36.22 o                         
   5  37   0         12.94        -25.03        45.09 o                         
   6  37   0          0.72         23.31        37.47 o                         
   7  37   0          2.83        106.60        51.48 o                         
   8  37   0         19.40         40.98        65.57 o                         
   0  38   0         31.80         -7.83        45.33 o                         
   1  38   0         18.17         50.64        36.17 o                         
   2  38   0          6.29         21.07        36.25 o                         
   3  38   0         37.66         -9.42        34.61 o                         
   4  38   0         17.04        -21.31        57.62 o                         
   5  38   0         23.61         38.27        43.37 o                         
   6  38   0          7.65        -14.05        52.69 o                         
   1  39   0         15.04         27.23        51.54 o                         
   2  39   0          0.35         -2.43        84.98 o                         
 -24   1   1         18.42         61.41        41.36 o                         
 -23   1   1          3.39        110.67        37.67 o                         
 -22   1   1         22.45         85.39        45.90 o                         
 -21   1   1         27.41         93.98        33.77 o                         
 -20   1   1         81.97        144.55        56.19 o                         
 -19   1   1         11.72         52.77        23.15 o                         
 -18   1   1         42.44         53.30        25.84 o                         
 -17   1   1          8.93         26.40        19.34 o                         
 -16   1   1          1.79          2.73        19.65 o                         
 -15   1   1        372.83        356.95        28.73 o                         
 -14   1   1        299.74        325.28        22.42 o                         
 -13   1   1        224.92        224.38        18.48 o                         
 -12   1   1        348.88        363.57        20.02 o                         
 -11   1   1        456.73        492.60        25.11 o                         
 -10   1   1          5.13         -4.56         6.83 o                         
  -9   1   1        218.33        221.44        13.93 o                         
  -8   1   1        832.22        812.21        23.37 o                         
  -7   1   1        456.35        443.07        14.61 o                         
  -6   1   1        111.32        105.23         6.92 o                         
  -5   1   1        199.23        218.08        14.43 o                         
  -4   1   1      12425.21      11564.84        96.66 o                         
  -3   1   1       3754.41       3667.93        31.06 o                         
  -2   1   1       2286.13       2167.58        18.11 o                         
  -1   1   1        170.27        146.58         3.66 o                         
   0   1   1      17970.94      17197.03        96.89 o                         
   1   1   1        312.04        330.11         4.83 o                         
   2   1   1       7632.52       7339.37        59.82 o                         
   3   1   1      20099.08      19250.97       156.19 o                         
   4   1   1      15156.47      15194.50       136.08 o                         
   5   1   1       3789.43       3570.47        42.68 o                         
   6   1   1       1371.19       1288.56        23.50 o                         
   7   1   1       4478.37       4512.61        85.32 o                         
   8   1   1       1035.23       1019.70        23.50 o                         
   9   1   1       1977.36       2181.47        37.80 o                         
  10   1   1        429.71        456.41        21.48 o                         
  11   1   1        433.38        451.59        22.64 o                         
  12   1   1        146.42        147.44        16.04 o                         
  13   1   1         12.56         28.55        12.50 o                         
  14   1   1        406.52        448.08        26.68 o                         
  15   1   1        454.54        456.70        36.46 o                         
  16   1   1         16.60         28.86        15.60 o                         
  17   1   1         16.35         24.81        20.73 o                         
  18   1   1          5.70         32.35        22.37 o                         
  19   1   1          4.02          1.51        23.82 o                         
  20   1   1          0.74         19.82        28.11 o                         
  21   1   1         44.37        124.20        36.42 o                         
  22   1   1          2.40         58.80        34.92 o                         
  23   1   1         50.41        139.06        54.42 o                         
 -24   2   1          7.49        132.78        58.59 o                         
 -23   2   1         10.52         59.41        53.54 o                         
 -22   2   1          1.31         18.90        30.22 o                         
 -21   2   1         22.75         89.21        39.17 o                         
 -20   2   1         17.43         46.25        25.35 o                         
 -19   2   1          5.91         29.50        22.90 o                         
 -18   2   1         26.03         28.60        22.40 o                         
 -17   2   1          0.47        -15.94        17.69 o                         
 -16   2   1          1.58         17.07        17.32 o                         
 -15   2   1          5.96         -0.12        15.27 o                         
 -14   2   1        202.10        219.81        20.21 o                         
 -13   2   1        637.45        614.97        27.96 o                         
 -12   2   1       1350.50       1326.10        33.33 o                         
 -11   2   1         16.90         -3.66        10.50 o                         
 -10   2   1        475.82        506.11        20.48 o                         
  -9   2   1         88.89         82.29        10.25 o                         
  -8   2   1        498.57        489.13        16.77 o                         
  -7   2   1          1.78         -1.31         5.35 o                         
  -6   2   1        190.82        174.66         7.74 o                         
  -5   2   1       2128.89       1941.86        27.62 o                         
  -4   2   1      19693.95      18469.59       172.52 o                         
  -3   2   1      15525.88      14660.49       128.47 o                         
  -2   2   1       1459.17       1307.67        13.91 o                         
  -1   2   1      18646.76      17645.96       105.46 o                         
   0   2   1       1306.35       1149.99        12.78 o                         
   1   2   1       1732.65       1577.74        18.08 o                         
   2   2   1        619.45        582.97         8.25 o                         
   3   2   1      58000.61      55985.34       435.80 o                         
   4   2   1      14146.64      13490.13       122.35 o                         
   5   2   1       9245.79       9006.97        88.32 o                         
   6   2   1        557.57        509.70        17.28 o                         
   7   2   1        725.02        750.30        28.21 o                         
   8   2   1        436.77        395.19        17.89 o                         
   9   2   1        367.33        385.07        18.61 o                         
  10   2   1       2287.60       2323.18        40.80 o                         
  11   2   1         28.77         21.75        12.11 o                         
  12   2   1         36.83         37.97        15.77 o                         
  13   2   1         57.39         21.47        17.31 o                         
  14   2   1          4.64        -10.54        13.50 o                         
  15   2   1         81.42         83.73        17.43 o                         
  16   2   1         81.63         56.38        18.38 o                         
  17   2   1         28.96         18.03        18.31 o                         
  18   2   1         15.88         -3.20        19.89 o                         
  19   2   1         11.74         32.04        23.90 o                         
  20   2   1          0.19         47.22        27.37 o                         
  21   2   1         78.79        145.11        34.67 o                         
  22   2   1          9.12         62.07        49.35 o                         
  23   2   1         12.67        111.58        46.07 o                         
 -24   3   1          0.48        127.90        74.38 o                         
 -23   3   1          0.03         97.96        50.65 o                         
 -22   3   1         23.12        101.35        30.72 o                         
 -21   3   1         15.48         67.19        52.34 o                         
 -20   3   1         26.95        108.58        37.87 o                         
 -19   3   1         95.74        126.42        28.38 o                         
 -18   3   1        504.90        544.63        41.77 o                         
 -17   3   1          6.72         32.73        20.04 o                         
 -16   3   1        299.54        346.03        44.34 o                         
 -15   3   1          2.54         -7.34        13.86 o                         
 -14   3   1        661.90        638.55        32.85 o                         
 -13   3   1         76.34         97.19        14.67 o                         
 -12   3   1       1130.96       1194.34        32.24 o                         
 -11   3   1       1054.39       1017.31        29.06 o                         
 -10   3   1        188.20        179.91        14.18 o                         
  -9   3   1        352.51        382.91        23.63 o                         
  -8   3   1       1673.81       1800.45        39.11 o                         
  -7   3   1        341.41        308.29        12.93 o                         
  -6   3   1        900.33        915.84        13.59 o                         
  -5   3   1          1.61          5.91         3.48 o                         
  -4   3   1       4954.28       4926.84        58.59 o                         
  -3   3   1      17997.51      16598.25       127.71 o                         
  -2   3   1       3706.25       3328.72        29.88 o                         
  -1   3   1      48043.72      45759.02       295.51 o                         
   0   3   1      10974.54      10724.29        69.97 o                         
   1   3   1       2127.44       2200.24        19.68 o                         
   2   3   1        759.01        742.01        11.28 o                         
   3   3   1      19423.98      18935.94       146.46 o                         
   4   3   1      56762.26      55328.62       434.51 o                         
   5   3   1         83.37        100.26         8.29 o                         
   6   3   1          7.23         -1.28         4.70 o                         
   7   3   1        372.69        370.56        32.80 o                         
   8   3   1         64.95         67.60         9.36 o                         
   9   3   1        108.62        150.78        18.33 o                         
  10   3   1        286.84        316.51        23.05 o                         
  11   3   1         74.01         63.59        12.45 o                         
  12   3   1         15.85          4.51        15.43 o                         
  13   3   1         60.25         51.68        12.96 o                         
  14   3   1        951.09        990.73        38.39 o                         
  15   3   1        135.56        135.17        18.66 o                         
  16   3   1        563.85        483.64        43.57 o                         
  17   3   1         30.35         21.62        18.00 o                         
  18   3   1         25.23         35.20        22.92 o                         
  19   3   1         41.81         83.41        26.88 o                         
  20   3   1          1.58         26.48        32.48 o                         
  21   3   1         10.43         49.17        29.28 o                         
  22   3   1         37.77        141.87        41.76 o                         
  23   3   1         17.78        123.62        47.47 o                         
 -24   4   1          1.06        106.67        66.98 o                         
 -23   4   1          5.94        100.83        36.82 o                         
 -22   4   1         31.90         71.27        44.05 o                         
 -21   4   1          3.85         51.70        45.67 o                         
 -20   4   1         14.85         67.98        26.25 o                         
 -19   4   1          4.58         56.21        25.12 o                         
 -18   4   1        329.04        370.22        35.30 o                         
 -17   4   1        545.07        561.21        39.94 o                         
 -16   4   1        395.22        498.30        37.47 o                         
 -15   4   1        446.51        329.76        26.70 o                         
 -14   4   1         99.13        113.60        17.85 o                         
 -13   4   1          6.53         -1.18         8.60 o                         
 -12   4   1         21.75         34.69        10.34 o                         
 -11   4   1        324.07        257.00        18.28 o                         
 -10   4   1        635.70        657.54        19.17 o                         
  -9   4   1          1.87          6.65         5.89 o                         
  -8   4   1        385.15        419.47        13.19 o                         
  -7   4   1          3.31         -0.45         3.58 o                         
  -6   4   1        170.50        160.88         9.46 o                         
  -5   4   1          3.60          3.73         3.98 o                         
  -4   4   1        287.63        315.24        13.89 o                         
  -3   4   1        144.87        143.15         5.70 o                         
  -2   4   1      33265.27      32639.55       242.55 o                         
  -1   4   1        162.67        109.27         4.02 o                         
   0   4   1       9219.00       8738.67        61.16 o                         
   1   4   1         93.97         92.47         6.91 o                         
   2   4   1       2343.11       2153.55        20.23 o                         
   3   4   1      12819.36      12536.26        95.28 o                         
   4   4   1      44932.39      44075.37       349.23 o                         
   5   4   1       8482.64       8510.83        79.80 o                         
   6   4   1        635.64        718.76        20.41 o                         
   7   4   1       9104.69       9247.92        90.01 o                         
   8   4   1        485.55        528.10        29.25 o                         
   9   4   1          3.38         -2.01         7.41 o                         
  10   4   1          0.27         -3.38         7.32 o                         
  11   4   1         95.14         75.57        12.39 o                         
  12   4   1        109.79         77.91        13.67 o                         
  13   4   1       1065.76       1015.21        46.50 o                         
  14   4   1         67.38         71.30        17.40 o                         
  15   4   1        517.85        559.45        28.11 o                         
  16   4   1          6.19          7.78        16.83 o                         
  17   4   1          1.72         14.91        17.80 o                         
  18   4   1          7.41         17.22        20.42 o                         
  19   4   1         12.74         55.89        27.31 o                         
  20   4   1         16.34         47.57        29.94 o                         
  21   4   1          2.59         71.58        32.49 o                         
  22   4   1          5.65         86.98        41.25 o                         
  23   4   1          0.32        129.12        45.44 o                         
 -23   5   1          0.03         66.08        38.94 o                         
 -22   5   1          2.00         89.15        33.96 o                         
 -21   5   1          9.74         51.50        44.77 o                         
 -20   5   1          0.02         25.87        30.82 o                         
 -19   5   1         19.57         15.17        32.81 o                         
 -18   5   1        163.52        187.63        38.18 o                         
 -17   5   1         72.02        126.23        26.54 o                         
 -16   5   1         42.11         54.35        18.00 o                         
 -15   5   1         39.78         13.10        15.91 o                         
 -14   5   1          4.51         10.32        14.44 o                         
 -13   5   1         12.92         31.92        12.46 o                         
 -12   5   1         13.75         30.63         9.59 o                         
 -11   5   1          0.24         -5.66         6.49 o                         
 -10   5   1        654.97        704.53        19.56 o                         
  -9   5   1       2064.81       2116.17        31.04 o                         
  -8   5   1       1493.19       1452.77        29.52 o                         
  -7   5   1          0.04          4.87         7.17 o                         
  -6   5   1        774.15        791.42        14.77 o                         
  -5   5   1       2406.34       2240.01        23.74 o                         
  -4   5   1      13686.16      13087.64       105.11 o                         
  -3   5   1        123.87        139.86        10.35 o                         
  -2   5   1        997.09        998.76        17.04 o                         
  -1   5   1       2619.06       2410.20        26.95 o                         
   0   5   1         67.91         68.44         5.87 o                         
   1   5   1        239.59        220.77         7.78 o                         
   2   5   1       6267.01       6127.10        51.75 o                         
   3   5   1      44873.90      44352.61       315.05 o                         
   4   5   1        161.09        146.03        10.09 o                         
   5   5   1      17988.47      17998.87       153.35 o                         
   6   5   1        319.18        262.13        13.56 o                         
   7   5   1          0.03         -5.36         5.36 o                         
   8   5   1         94.62        114.90        10.64 o                         
   9   5   1       1318.78       1359.39        27.52 o                         
  10   5   1       1489.53       1476.57        50.04 o                         
  11   5   1        344.57        312.06        18.19 o                         
  12   5   1        296.90        267.06        18.87 o                         
  13   5   1          0.06         -0.82        10.45 o                         
  14   5   1         44.13         37.73        17.35 o                         
  15   5   1        128.30        127.37        18.02 o                         
  16   5   1        221.01        217.49        25.15 o                         
  17   5   1        188.10        128.48        29.59 o                         
  18   5   1          0.77         35.68        24.44 o                         
  19   5   1         14.82         65.87        28.49 o                         
  20   5   1          0.03         51.34        28.01 o                         
  21   5   1          5.63        100.32        36.58 o                         
  22   5   1          0.77        106.67        39.77 o                         
  23   5   1          1.55        175.84        65.08 o                         
 -23   6   1         18.97         17.71        59.82 o                         
 -22   6   1          7.53         43.06        52.89 o                         
 -21   6   1         48.32         61.68        28.50 o                         
 -20   6   1         35.15         52.85        39.97 o                         
 -19   6   1          0.02         47.77        27.40 o                         
 -18   6   1         48.97         13.03        34.65 o                         
 -17   6   1         39.57         44.02        21.71 o                         
 -16   6   1        167.69        127.48        21.10 o                         
 -15   6   1         58.46         46.07        19.98 o                         
 -14   6   1        200.88        188.41        21.36 o                         
 -13   6   1        257.61        257.69        21.79 o                         
 -12   6   1        591.87        593.54        45.69 o                         
 -11   6   1         14.19          8.09         7.12 o                         
 -10   6   1        687.27        815.24        24.36 o                         
  -9   6   1         61.95         65.31         8.89 o                         
  -8   6   1       2037.06       2182.34        33.62 o                         
  -7   6   1          6.31          9.80         4.86 o                         
  -6   6   1       1248.69       1341.11        22.79 o                         
  -5   6   1       2116.05       2028.27        24.71 o                         
  -4   6   1       1284.56       1189.59        18.56 o                         
  -3   6   1      10780.39      10191.04        87.55 o                         
  -2   6   1        324.26        308.41        14.82 o                         
  -1   6   1      77830.67      76093.89       533.20 o                         
   0   6   1        960.24        941.90        24.23 o                         
   1   6   1      67824.45      65967.76       581.83 o                         
   2   6   1       8673.96       8474.53        95.99 o                         
   3   6   1      10569.03      10320.93        80.12 o                         
   4   6   1      10215.54       9962.50        95.29 o                         
   5   6   1        403.75        399.78        13.88 o                         
   6   6   1        275.72        256.28        15.64 o                         
   7   6   1          6.52          9.68         6.59 o                         
   8   6   1       4054.69       4132.26        51.38 o                         
   9   6   1        937.08        924.63        25.88 o                         
  10   6   1       1492.86       1572.60        31.35 o                         
  11   6   1         40.60         37.65        10.38 o                         
  12   6   1         65.42         55.92        11.93 o                         
  13   6   1          0.52          1.50        10.55 o                         
  14   6   1        730.28        713.21        30.56 o                         
  15   6   1        110.41        131.78        20.25 o                         
  16   6   1         41.77         45.29        18.98 o                         
  17   6   1        207.77        198.77        25.65 o                         
  18   6   1        275.30        243.66        33.51 o                         
  19   6   1          1.74         15.21        25.97 o                         
  20   6   1         66.26        116.68        33.19 o                         
  21   6   1          3.58         59.10        31.69 o                         
  22   6   1         55.41        156.39        58.13 o                         
  23   6   1         11.83        116.48        45.45 o                         
 -23   7   1          2.25         52.61        45.77 o                         
 -22   7   1         17.11         63.82        33.69 o                         
 -21   7   1          2.96         45.79        40.93 o                         
 -20   7   1         35.02         70.74        28.17 o                         
 -19   7   1          5.07         62.54        36.39 o                         
 -18   7   1         65.85         55.04        37.35 o                         
 -17   7   1        419.51        398.57        36.23 o                         
 -16   7   1         36.67         36.98        19.34 o                         
 -15   7   1         18.96         36.79        17.45 o                         
 -14   7   1         82.34         79.70        18.83 o                         
 -13   7   1        693.96        752.54        34.13 o                         
 -12   7   1          0.46          3.81         8.24 o                         
 -11   7   1         88.84         81.30        13.50 o                         
 -10   7   1        534.56        513.76        32.64 o                         
  -9   7   1        100.25         98.58        12.72 o                         
  -8   7   1       1621.06       1614.51        28.36 o                         
  -7   7   1        945.40        921.25        20.19 o                         
  -6   7   1       2385.95       2298.51        30.70 o                         
  -5   7   1       2089.54       2023.32        27.32 o                         
  -4   7   1        767.29        704.59        14.33 o                         
  -3   7   1        170.43        141.95         7.84 o                         
  -2   7   1      20439.89      20175.88       176.22 o                         
  -1   7   1       3566.80       3524.83        33.57 o                         
   0   7   1        389.47        355.16        14.07 o                         
   1   7   1        993.78        977.37        14.22 o                         
   2   7   1       1253.80       1249.09        16.08 o                         
   3   7   1          2.34          0.88         3.69 o                         
   4   7   1      14599.23      14664.83       125.90 o                         
   5   7   1        576.49        535.13        16.65 o                         
   6   7   1       4768.71       4607.02        53.15 o                         
   7   7   1          0.00         -5.31         5.31 o                         
   8   7   1       2520.66       2662.49        39.01 o                         
   9   7   1         57.40         62.43         9.67 o                         
  10   7   1          0.57         -4.76         7.34 o                         
  11   7   1         35.89         15.16         9.88 o                         
  12   7   1          4.31          5.97         9.83 o                         
  13   7   1       1947.62       1914.59        45.87 o                         
  14   7   1          1.63         -5.29        11.04 o                         
  15   7   1        172.51        122.32        24.27 o                         
  16   7   1          8.10         11.31        18.08 o                         
  17   7   1          5.01          8.94        18.86 o                         
  18   7   1        176.64        184.66        30.15 o                         
  19   7   1         54.44        105.58        31.14 o                         
  20   7   1         19.62         92.15        44.06 o                         
  21   7   1          0.37         84.58        33.40 o                         
  22   7   1         24.16        150.89        42.35 o                         
  23   7   1          2.07         67.07        57.63 o                         
 -23   8   1          0.21          8.25        40.92 o                         
 -22   8   1         33.94          3.75        60.16 o                         
 -21   8   1          0.07         35.14        45.29 o                         
 -20   8   1         16.68         83.40        28.81 o                         
 -19   8   1        113.00         85.64        27.44 o                         
 -18   8   1          9.94         25.89        24.17 o                         
 -17   8   1        108.51         97.72        25.84 o                         
 -16   8   1        975.20        945.12        52.25 o                         
 -15   8   1        274.28        284.19        26.61 o                         
 -14   8   1        394.69        376.51        27.96 o                         
 -13   8   1         25.96         33.88        13.48 o                         
 -12   8   1        136.32        145.91        13.80 o                         
 -11   8   1        153.09        158.76        13.01 o                         
 -10   8   1         16.24         14.43         7.19 o                         
  -9   8   1       2065.11       2278.86        36.50 o                         
  -8   8   1         54.60         50.48         8.62 o                         
  -7   8   1       2451.40       2569.25        54.80 o                         
  -6   8   1        898.42        954.11        19.89 o                         
  -5   8   1        199.18        204.02        14.41 o                         
  -4   8   1        629.98        593.37        15.17 o                         
  -3   8   1       7570.55       7257.08        63.13 o                         
  -2   8   1       1179.26       1154.83        20.22 o                         
  -1   8   1      18942.72      18358.93       143.13 o                         
   0   8   1       7459.82       7426.65        61.12 o                         
   1   8   1      28002.41      27720.81       211.49 o                         
   2   8   1        221.88        210.15         8.51 o                         
   3   8   1      20648.44      20653.92       170.28 o                         
   4   8   1       4695.68       4783.82        49.69 o                         
   5   8   1          0.68          0.97         5.16 o                         
   6   8   1        386.24        349.14        15.19 o                         
   7   8   1      12555.18      13052.93       128.76 o                         
   8   8   1          8.33          0.85         6.88 o                         
   9   8   1         51.40         32.49         8.82 o                         
  10   8   1         73.72         67.96        10.61 o                         
  11   8   1        151.10        151.81        17.54 o                         
  12   8   1         30.82         31.52        11.41 o                         
  13   8   1        959.97       1034.34        40.59 o                         
  14   8   1          7.58         16.43        12.27 o                         
  15   8   1          5.70         -5.35        15.14 o                         
  16   8   1         87.08         73.99        20.46 o                         
  17   8   1          0.52         22.70        20.27 o                         
  18   8   1         30.63         76.87        24.49 o                         
  19   8   1          5.47         19.51        27.33 o                         
  20   8   1        147.76        186.81        36.28 o                         
  21   8   1          6.41         65.37        34.03 o                         
  22   8   1          0.98        153.17        61.51 o                         
  23   8   1         34.27        167.63        52.10 o                         
 -23   9   1          3.32         -1.07        50.26 o                         
 -22   9   1          7.79         27.94        35.96 o                         
 -21   9   1          0.83         66.68        32.90 o                         
 -20   9   1          9.05         50.29        30.63 o                         
 -19   9   1          2.61         57.76        25.11 o                         
 -18   9   1          3.65         22.80        23.26 o                         
 -17   9   1        221.41        223.76        28.07 o                         
 -16   9   1        581.69        625.54        36.66 o                         
 -15   9   1        105.26        102.86        21.55 o                         
 -14   9   1         96.45         93.60        18.39 o                         
 -13   9   1        123.83         80.12        18.47 o                         
 -12   9   1          0.51          6.35        11.23 o                         
 -11   9   1          0.05         -1.73         6.86 o                         
 -10   9   1         44.08         46.95         8.98 o                         
  -9   9   1         84.60         86.41         9.57 o                         
  -8   9   1        220.34        239.10        14.71 o                         
  -7   9   1         62.94         72.49        13.50 o                         
  -6   9   1       2207.83       2198.85        31.08 o                         
  -5   9   1       2041.78       1875.49        27.34 o                         
  -4   9   1         58.54         38.63         5.35 o                         
  -3   9   1         34.25         33.32         4.51 o                         
  -2   9   1       2380.89       2389.60        25.91 o                         
  -1   9   1         15.51          2.50         4.08 o                         
   0   9   1      12417.86      12389.99       107.69 o                         
   1   9   1         42.81         25.42         4.92 o                         
   2   9   1       3346.80       3273.25        35.26 o                         
   3   9   1          2.96          4.93         5.25 o                         
   4   9   1       5419.36       5327.18        54.69 o                         
   5   9   1       3823.23       3697.55        43.10 o                         
   6   9   1        349.03        381.39        16.33 o                         
   7   9   1        899.85        921.93        30.20 o                         
   8   9   1       4630.29       4840.53        61.83 o                         
   9   9   1        401.57        455.41        24.45 o                         
  10   9   1         64.67         68.10        12.21 o                         
  11   9   1        369.86        382.50        21.53 o                         
  12   9   1        186.60        158.60        15.71 o                         
  13   9   1        120.98        116.91        15.44 o                         
  14   9   1        177.07        168.55        18.70 o                         
  15   9   1        109.53         97.85        30.89 o                         
  16   9   1          2.12         -2.01        17.43 o                         
  17   9   1         44.11         49.38        22.95 o                         
  18   9   1         50.59         89.43        27.72 o                         
  19   9   1         25.02         30.28        25.94 o                         
  20   9   1          5.96        122.23        39.21 o                         
  21   9   1          3.42        149.04        50.02 o                         
  22   9   1          7.79        101.64        41.36 o                         
  23   9   1         35.52        107.15        60.04 o                         
 -23  10   1          0.52         14.19        39.02 o                         
 -22  10   1          0.00          4.95        59.15 o                         
 -21  10   1          2.40         61.63        37.45 o                         
 -20  10   1          0.43         18.58        27.63 o                         
 -19  10   1         35.13         88.67        28.52 o                         
 -18  10   1        269.34        242.55        32.27 o                         
 -17  10   1         11.60         53.27        20.97 o                         
 -16  10   1          1.44         18.58        23.50 o                         
 -15  10   1          1.42         29.45        17.37 o                         
 -14  10   1         22.61         12.53        15.32 o                         
 -13  10   1         99.73         99.30        18.04 o                         
 -12  10   1          4.38         18.21        13.36 o                         
 -11  10   1         77.95         89.36        17.09 o                         
 -10  10   1        234.00        273.81        15.91 o                         
  -9  10   1         64.73         74.46        12.28 o                         
  -8  10   1        106.16        130.69        12.06 o                         
  -7  10   1         19.12         19.16         6.48 o                         
  -6  10   1         29.09         14.76         6.42 o                         
  -5  10   1        313.68        294.78        13.54 o                         
  -4  10   1         91.01         86.47         6.53 o                         
  -3  10   1       1619.41       1503.65        18.11 o                         
  -2  10   1       3760.76       3848.25        38.44 o                         
  -1  10   1       8772.32       8919.22        75.82 o                         
   0  10   1         39.10         31.70         5.45 o                         
   1  10   1       1734.24       1537.87        21.21 o                         
   2  10   1        238.63        230.55         8.42 o                         
   3  10   1       1698.16       1708.32        23.34 o                         
   4  10   1       6318.42       6380.90        63.91 o                         
   5  10   1        749.06        738.47        28.52 o                         
   6  10   1          0.30         -6.98         6.98 o                         
   7  10   1        215.50        237.65        14.33 o                         
   8  10   1         14.11         19.80         8.65 o                         
   9  10   1       1304.91       1222.34        29.74 o                         
  10  10   1         61.83         55.82        11.75 o                         
  11  10   1          5.14          3.53         9.88 o                         
  12  10   1          3.49        -10.67        10.88 o                         
  13  10   1         70.26         66.71        16.38 o                         
  14  10   1        174.64        185.63        21.82 o                         
  15  10   1       1529.46       1523.41        53.79 o                         
  16  10   1          5.10         -7.31        19.09 o                         
  17  10   1        243.67        233.77        31.42 o                         
  18  10   1          1.55         49.63        26.51 o                         
  19  10   1          0.60         66.96        30.44 o                         
  20  10   1         46.43         93.89        35.78 o                         
  21  10   1          0.26        118.42        38.53 o                         
  22  10   1          2.86         99.10        42.25 o                         
 -23  11   1         20.65         71.21        69.50 o                         
 -22  11   1          1.00         10.18        37.02 o                         
 -21  11   1          0.82         33.17        37.22 o                         
 -20  11   1         14.03          0.32        33.29 o                         
 -19  11   1          4.97        -24.76        24.76 o                         
 -18  11   1          9.03         -9.75        24.13 o                         
 -17  11   1          0.95         57.23        22.34 o                         
 -16  11   1        197.39        240.95        26.91 o                         
 -15  11   1        156.03        182.17        23.80 o                         
 -14  11   1         20.50         13.10        16.23 o                         
 -13  11   1        211.32        253.47        23.63 o                         
 -12  11   1        121.46        110.95        16.34 o                         
 -11  11   1         13.30          9.33         9.15 o                         
 -10  11   1         99.83         95.56        11.54 o                         
  -9  11   1         13.14         10.90         9.68 o                         
  -8  11   1        772.62        811.32        22.19 o                         
  -7  11   1       1595.79       1753.49        29.10 o                         
  -6  11   1        475.04        484.77        16.10 o                         
  -5  11   1        118.97        130.93         9.14 o                         
  -4  11   1         24.99         18.53         5.23 o                         
  -3  11   1        238.38        299.40        14.27 o                         
  -2  11   1        175.69        191.39         8.20 o                         
  -1  11   1       8102.00       8398.57        77.67 o                         
   0  11   1         31.94         33.09         6.22 o                         
   1  11   1       1461.30       1488.25        23.25 o                         
   2  11   1         27.94         20.93         4.96 o                         
   3  11   1       4553.94       4622.97        45.28 o                         
   4  11   1        107.04         99.67         8.43 o                         
   5  11   1         65.33         74.61        16.41 o                         
   6  11   1       3325.67       3396.12        45.88 o                         
   7  11   1       3793.99       3624.07        46.54 o                         
   8  11   1        270.01        313.80        17.40 o                         
   9  11   1        234.17        182.83        16.82 o                         
  10  11   1        313.75        303.22        19.63 o                         
  11  11   1          3.70         -9.00         9.00 o                         
  12  11   1        142.03        136.08        16.45 o                         
  13  11   1        479.73        475.73        27.06 o                         
  14  11   1        449.56        451.46        30.62 o                         
  15  11   1        158.61        172.69        23.81 o                         
  16  11   1         39.67         37.66        19.64 o                         
  17  11   1          9.34         29.96        21.39 o                         
  18  11   1         64.35         83.81        30.50 o                         
  19  11   1         54.91        100.92        33.12 o                         
  20  11   1         38.09        116.99        37.42 o                         
  21  11   1         16.40         73.44        58.64 o                         
  22  11   1          1.65         76.92        40.85 o                         
 -23  12   1          0.29        -25.76       100.69 o                         
 -22  12   1          0.49         74.21        43.24 o                         
 -21  12   1         20.53         55.36        46.17 o                         
 -20  12   1          0.59         29.03        61.08 o                         
 -19  12   1         37.97         14.56        41.16 o                         
 -18  12   1         19.21         47.32        28.23 o                         
 -17  12   1        165.28        143.04        25.88 o                         
 -16  12   1         16.05         46.02        20.93 o                         
 -15  12   1        225.72        201.71        24.35 o                         
 -14  12   1         36.69         21.06        16.83 o                         
 -13  12   1          0.81          8.52        13.46 o                         
 -12  12   1         20.73         13.51        12.30 o                         
 -11  12   1          0.50         -8.58         9.37 o                         
 -10  12   1          7.97         11.86        11.89 o                         
  -9  12   1        367.76        375.25        18.47 o                         
  -8  12   1          8.09          8.47         7.89 o                         
  -7  12   1        257.67        261.94        16.10 o                         
  -6  12   1       1906.00       1985.83        34.23 o                         
  -5  12   1         84.23         94.46         8.86 o                         
  -4  12   1       2465.58       2525.98        28.72 o                         
  -3  12   1        177.53        147.79         8.23 o                         
  -2  12   1        118.26        164.95        12.00 o                         
  -1  12   1        717.42        707.64        21.81 o                         
   0  12   1        208.26        206.55        16.98 o                         
   1  12   1        929.94        932.35        23.59 o                         
   2  12   1        322.82        343.58        13.68 o                         
   3  12   1        741.85        685.49        16.63 o                         
   4  12   1       1805.93       1893.51        30.20 o                         
   5  12   1        663.66        661.51        22.90 o                         
   6  12   1        371.96        452.64        19.20 o                         
   7  12   1       3049.53       3202.97        43.40 o                         
   8  12   1         53.01         39.91         8.75 o                         
   9  12   1         46.30         45.33        10.38 o                         
  10  12   1         11.94          5.74         9.72 o                         
  11  12   1          6.67         10.75        11.26 o                         
  12  12   1        433.61        433.56        24.75 o                         
  13  12   1        331.99        312.14        23.36 o                         
  14  12   1          0.00         -8.80        16.66 o                         
  15  12   1          9.23         29.16        17.38 o                         
  16  12   1          2.32         41.18        23.93 o                         
  17  12   1         34.52         36.48        24.49 o                         
  18  12   1          0.19         14.37        23.28 o                         
  19  12   1          7.17         39.38        26.42 o                         
  20  12   1          0.53         88.00        38.65 o                         
  21  12   1         35.96         97.40        38.36 o                         
  22  12   1          4.70        177.86        73.94 o                         
 -22  13   1         20.02         57.87        58.39 o                         
 -21  13   1         30.27        104.68        51.44 o                         
 -20  13   1          5.00         57.28        36.80 o                         
 -19  13   1         30.76         70.76        33.44 o                         
 -18  13   1          0.75         13.37        20.97 o                         
 -17  13   1         75.76         77.92        22.91 o                         
 -16  13   1        199.92        198.19        26.32 o                         
 -15  13   1        949.95        921.99        65.10 o                         
 -14  13   1        496.96        473.07        31.13 o                         
 -13  13   1        175.31        169.81        21.59 o                         
 -12  13   1         44.39         72.73        16.24 o                         
 -11  13   1          7.72          3.51        10.30 o                         
 -10  13   1          2.21         -8.38         8.38 o                         
  -9  13   1          0.94          1.82         8.31 o                         
  -8  13   1          1.50         -6.08         6.08 o                         
  -7  13   1        593.79        661.08        19.90 o                         
  -6  13   1         15.23          0.42         5.80 o                         
  -5  13   1          3.67         -1.11         6.16 o                         
  -4  13   1       1043.42        952.11        16.02 o                         
  -3  13   1       1194.96       1141.86        18.23 o                         
  -2  13   1        401.42        440.87        17.64 o                         
  -1  13   1       3815.58       4006.64        48.43 o                         
   0  13   1       4936.38       4994.77        58.91 o                         
   1  13   1        196.79        238.70        13.63 o                         
   2  13   1       7257.83       7724.51        76.96 o                         
   3  13   1          0.50          3.47         5.57 o                         
   4  13   1        373.15        361.03        14.28 o                         
   5  13   1        177.19        177.29        11.59 o                         
   6  13   1        114.05        176.34        11.64 o                         
   7  13   1       1956.00       1919.97        31.88 o                         
   8  13   1        769.23        856.37        23.75 o                         
   9  13   1        535.89        601.73        26.63 o                         
  10  13   1        961.17       1037.73        32.82 o                         
  11  13   1         69.60         76.27        15.92 o                         
  12  13   1        208.89        318.09        34.45 o                         
  13  13   1          0.01         14.66        13.39 o                         
  14  13   1        301.83        290.95        33.29 o                         
  15  13   1       1149.13       1011.88        60.56 o                         
  16  13   1          1.48         10.47        20.93 o                         
  17  13   1        106.50         63.08        22.99 o                         
  18  13   1          0.00         69.19        27.95 o                         
  19  13   1          3.90         13.64        26.56 o                         
  20  13   1         11.35         78.10        41.47 o                         
  21  13   1         36.09        121.71        47.28 o                         
  22  13   1         30.32        114.05        65.02 o                         
 -22  14   1          0.07         70.59        44.75 o                         
 -21  14   1          2.77         53.42        39.25 o                         
 -20  14   1          2.79         18.75        34.32 o                         
 -19  14   1         22.67          4.26        30.68 o                         
 -18  14   1         11.21         -7.07        26.38 o                         
 -17  14   1         19.23         25.33        22.35 o                         
 -16  14   1          0.54         10.83        20.63 o                         
 -15  14   1          0.36         -7.99        16.07 o                         
 -14  14   1          2.45         11.72        15.93 o                         
 -13  14   1         32.53         -8.84        16.22 o                         
 -12  14   1         44.51         40.07        14.63 o                         
 -11  14   1          0.54         -1.86        11.75 o                         
 -10  14   1         47.19         38.53        10.88 o                         
  -9  14   1          9.43         16.10         8.93 o                         
  -8  14   1          0.21         -6.61         6.61 o                         
  -7  14   1        504.74        554.54        19.51 o                         
  -6  14   1        493.17        500.29        18.05 o                         
  -5  14   1         26.79         15.22         7.22 o                         
  -4  14   1          0.72         -0.47         5.39 o                         
  -3  14   1        375.14        355.20        20.39 o                         
  -2  14   1          8.64         -6.00         6.00 o                         
  -1  14   1       5086.25       5203.76        94.31 o                         
   0  14   1       2230.17       2317.97        37.97 o                         
   1  14   1       5032.27       5320.02        58.53 o                         
   2  14   1       5222.43       5626.38        61.29 o                         
   3  14   1       2463.30       2528.65        36.66 o                         
   4  14   1        156.77        133.62         9.19 o                         
   5  14   1        351.83        382.97        30.60 o                         
   6  14   1        611.98        717.27        20.37 o                         
   7  14   1          3.10          4.95         6.99 o                         
   8  14   1         16.73         19.87         7.74 o                         
   9  14   1        231.80        234.46        15.81 o                         
  10  14   1        433.54        396.91        24.61 o                         
  11  14   1        186.14        201.42        16.91 o                         
  12  14   1         49.41         49.62        14.45 o                         
  13  14   1         70.47         80.00        19.67 o                         
  14  14   1          0.05         41.89        22.04 o                         
  15  14   1         20.04         26.24        18.72 o                         
  16  14   1          5.46         49.91        24.99 o                         
  17  14   1          3.81         35.48        21.34 o                         
  18  14   1         39.24         84.31        29.86 o                         
  19  14   1          4.67         41.93        32.02 o                         
  20  14   1          1.91         43.10        35.10 o                         
  21  14   1          0.85         98.96        61.96 o                         
  22  14   1          3.98        -59.71        83.13 o                         
 -22  15   1          0.12         24.21        44.96 o                         
 -21  15   1          0.11         25.85        39.85 o                         
 -20  15   1          4.56         23.45        35.36 o                         
 -19  15   1         58.48         62.62        35.19 o                         
 -18  15   1        145.36        116.56        33.12 o                         
 -17  15   1          2.34         38.10        31.68 o                         
 -16  15   1          2.90         45.48        21.61 o                         
 -15  15   1        244.82        247.87        29.25 o                         
 -14  15   1         69.04         73.71        21.29 o                         
 -13  15   1        157.45        185.17        22.61 o                         
 -12  15   1         76.10         72.21        16.18 o                         
 -11  15   1         11.32          9.47        12.97 o                         
 -10  15   1          6.25          2.81         9.47 o                         
  -9  15   1          1.72         -8.35         8.35 o                         
  -8  15   1       1185.25       1274.65        27.27 o                         
  -7  15   1         10.91          8.39         7.44 o                         
  -6  15   1          0.78         -4.70         6.31 o                         
  -5  15   1        101.01        100.82         8.95 o                         
  -4  15   1         70.78         51.49         7.00 o                         
  -3  15   1        352.58        294.56        12.96 o                         
  -2  15   1       1929.68       1955.80        31.39 o                         
  -1  15   1        351.89        332.57        15.52 o                         
   0  15   1       5169.14       5307.84        62.27 o                         
   1  15   1        163.27        141.48        10.66 o                         
   2  15   1       2261.87       2321.92        34.47 o                         
   3  15   1        153.35        161.04        11.43 o                         
   4  15   1        944.76       1012.42        20.59 o                         
   5  15   1          2.42         -4.64         5.90 o                         
   6  15   1        555.04        573.08        20.40 o                         
   7  15   1          9.27          2.95         6.69 o                         
   8  15   1         18.59         12.84         8.31 o                         
   9  15   1         19.68         24.03        13.54 o                         
  10  15   1        176.03        183.58        15.48 o                         
  11  15   1        159.21        112.58        14.61 o                         
  12  15   1        357.61        336.61        22.94 o                         
  13  15   1        404.86        350.50        60.73 o                         
  14  15   1        964.33        849.97        72.01 o                         
  15  15   1        146.27        114.80        24.97 o                         
  16  15   1         18.62         38.58        23.64 o                         
  17  15   1         31.94         50.62        23.86 o                         
  18  15   1         41.90         86.82        30.22 o                         
  19  15   1          7.87         62.59        45.14 o                         
  20  15   1          0.09         80.86        34.73 o                         
  21  15   1         26.98        126.29        65.64 o                         
 -22  16   1         23.56        -28.10        83.13 o                         
 -21  16   1          2.25         16.22        67.57 o                         
 -20  16   1          0.68         20.01        42.30 o                         
 -19  16   1          0.06          8.14        36.77 o                         
 -18  16   1          4.12         11.59        27.98 o                         
 -17  16   1          0.29         17.90        22.30 o                         
 -16  16   1        155.82        183.16        30.41 o                         
 -15  16   1          0.00          1.39        17.65 o                         
 -14  16   1          0.04         21.01        18.25 o                         
 -13  16   1         25.45         -2.59        17.14 o                         
 -12  16   1         93.18         80.71        20.83 o                         
 -11  16   1        268.33        245.00        21.13 o                         
 -10  16   1          0.79          0.85         9.18 o                         
  -9  16   1        498.54        515.30        24.71 o                         
  -8  16   1         36.00         40.38         8.96 o                         
  -7  16   1         19.34          1.72         9.92 o                         
  -6  16   1        923.32        944.14        23.34 o                         
  -5  16   1        261.07        254.02        12.48 o                         
  -4  16   1       1334.58       1431.04        31.34 o                         
  -3  16   1       2320.45       2279.47        47.07 o                         
  -2  16   1        244.14        226.85        13.48 o                         
  -1  16   1       1899.63       1915.27        32.40 o                         
   0  16   1       6893.47       7186.83        93.69 o                         
   1  16   1       4527.12       4391.21        56.64 o                         
   2  16   1        438.33        424.45        17.46 o                         
   3  16   1        140.00        131.07        11.92 o                         
   4  16   1        311.67        349.11        14.00 o                         
   5  16   1        239.52        269.18        17.33 o                         
   6  16   1        168.44        182.95        16.48 o                         
   7  16   1          2.47          5.22         8.03 o                         
   8  16   1        235.28        232.71        15.38 o                         
   9  16   1        238.66        208.14        15.22 o                         
  10  16   1         10.56         14.39        10.23 o                         
  11  16   1         86.31         63.08        17.31 o                         
  12  16   1        319.88        313.87        29.26 o                         
  13  16   1         32.41         40.32        19.45 o                         
  14  16   1         30.69         32.94        20.50 o                         
  15  16   1         32.49         20.69        19.99 o                         
  16  16   1          2.48         10.06        21.58 o                         
  17  16   1         27.69         37.41        25.31 o                         
  18  16   1         26.49         64.07        30.09 o                         
  19  16   1          3.46         23.52        27.33 o                         
  20  16   1         66.19        152.65        58.77 o                         
  21  16   1          1.81        103.68        45.61 o                         
 -21  17   1          1.52         56.43        45.44 o                         
 -20  17   1          3.71         55.77        47.25 o                         
 -19  17   1          1.60         33.56        45.76 o                         
 -18  17   1          5.33        -15.47        45.80 o                         
 -17  17   1          1.32         26.15        27.64 o                         
 -16  17   1         19.27        -12.06        20.96 o                         
 -15  17   1         53.97         79.73        26.00 o                         
 -14  17   1         87.71         72.08        18.82 o                         
 -13  17   1         11.81         20.32        14.95 o                         
 -12  17   1          3.80         19.19        16.63 o                         
 -11  17   1         44.48         24.10        13.99 o                         
 -10  17   1        206.43        180.00        16.66 o                         
  -9  17   1        466.66        491.05        24.99 o                         
  -8  17   1         88.14         96.13        11.62 o                         
  -7  17   1        127.81        136.03        12.68 o                         
  -6  17   1         36.26         39.55         7.88 o                         
  -5  17   1        188.25        173.54        12.01 o                         
  -4  17   1        119.17        124.51        11.80 o                         
  -3  17   1       1800.17       1781.07        33.52 o                         
  -2  17   1         70.21         63.66        10.19 o                         
  -1  17   1        677.54        729.04        21.95 o                         
   0  17   1          8.71         10.96         7.30 o                         
   1  17   1        294.13        352.84        17.52 o                         
   2  17   1       1861.93       1933.34        32.33 o                         
   3  17   1        147.31        163.91        14.95 o                         
   4  17   1        266.69        249.91        12.73 o                         
   5  17   1         11.49          7.00         7.18 o                         
   6  17   1         17.56          2.95         7.19 o                         
   7  17   1        679.99        659.71        35.08 o                         
   8  17   1        193.91        184.25        17.36 o                         
   9  17   1        340.12        344.49        20.72 o                         
  10  17   1        749.58        734.79        31.21 o                         
  11  17   1        310.15        297.34        21.42 o                         
  12  17   1        118.59        122.96        20.93 o                         
  13  17   1         10.38         -6.72        18.47 o                         
  14  17   1        245.63        222.96        31.57 o                         
  15  17   1          0.17          4.76        20.43 o                         
  16  17   1         29.44         45.36        24.37 o                         
  17  17   1          1.44         50.42        26.15 o                         
  18  17   1         32.25         63.24        29.87 o                         
  19  17   1          8.32         98.62        77.74 o                         
  20  17   1         30.98         67.42        34.78 o                         
  21  17   1          1.49        153.02        67.70 o                         
 -21  18   1          2.32         94.36        50.77 o                         
 -20  18   1          0.85         28.17        45.83 o                         
 -19  18   1         31.06         41.00        36.92 o                         
 -18  18   1        196.50        198.22        39.09 o                         
 -17  18   1         19.99         11.99        25.20 o                         
 -16  18   1        119.45        125.10        26.39 o                         
 -15  18   1          0.14         31.49        19.72 o                         
 -14  18   1         24.92         30.90        18.15 o                         
 -13  18   1         97.01        110.34        18.92 o                         
 -12  18   1          2.63        -12.34        12.34 o                         
 -11  18   1         38.21         26.41        14.14 o                         
 -10  18   1         46.13         34.34        12.20 o                         
  -9  18   1         32.22         20.35        11.80 o                         
  -8  18   1        253.68        241.51        16.55 o                         
  -7  18   1        123.69        104.99        12.70 o                         
  -6  18   1        183.15        180.91        15.97 o                         
  -5  18   1         40.56         26.12         8.50 o                         
  -4  18   1       1988.34       2120.63        40.49 o                         
  -3  18   1        106.98        113.93        12.20 o                         
  -2  18   1       1005.06       1007.15        25.59 o                         
  -1  18   1        292.10        278.02        15.90 o                         
   0  18   1        871.41        924.44        26.02 o                         
   1  18   1        833.16        900.05        25.37 o                         
   2  18   1         90.77         66.33         9.84 o                         
   3  18   1        560.09        638.34        24.85 o                         
   4  18   1        377.90        441.82        17.01 o                         
   5  18   1        273.08        278.69        18.03 o                         
   6  18   1          0.14         -1.04         9.13 o                         
   7  18   1         18.09          5.26        10.47 o                         
   8  18   1          0.80         -0.82         9.62 o                         
   9  18   1        353.55        367.86        23.18 o                         
  10  18   1         20.49         21.69        13.61 o                         
  11  18   1         95.16         65.53        22.47 o                         
  12  18   1        221.33        223.12        29.79 o                         
  13  18   1        317.73        274.05        33.47 o                         
  14  18   1         42.75         78.40        27.55 o                         
  15  18   1        135.31        107.72        27.59 o                         
  16  18   1         14.00         14.13        27.06 o                         
  17  18   1         71.05         82.71        27.86 o                         
  18  18   1          0.47         11.04        26.34 o                         
  19  18   1         19.37        134.49        37.82 o                         
  20  18   1          0.03         55.10        29.34 o                         
 -21  19   1          5.38         26.93        63.23 o                         
 -20  19   1          0.01         61.15        50.44 o                         
 -19  19   1         19.84         61.75        37.71 o                         
 -18  19   1          7.05         -3.26        33.97 o                         
 -17  19   1          0.01         -6.56        30.08 o                         
 -16  19   1         55.70         55.62        27.10 o                         
 -15  19   1         36.61         37.44        21.21 o                         
 -14  19   1          5.08         32.53        21.83 o                         
 -13  19   1         27.42         17.96        17.31 o                         
 -12  19   1          6.72         23.99        15.52 o                         
 -11  19   1          8.95         -6.33        14.04 o                         
 -10  19   1         14.71         26.32        12.06 o                         
  -9  19   1         62.91         59.62        13.75 o                         
  -8  19   1        282.64        246.08        17.70 o                         
  -7  19   1          0.60          0.42         9.24 o                         
  -6  19   1          0.35          1.20        10.18 o                         
  -5  19   1        445.62        455.18        24.81 o                         
  -4  19   1       1798.58       1838.71        33.61 o                         
  -3  19   1       3248.57       3314.08        49.90 o                         
  -2  19   1          0.07         -8.24         8.24 o                         
  -1  19   1       1712.66       1728.85        38.44 o                         
   0  19   1         72.32         62.15        10.77 o                         
   1  19   1       1102.51       1080.50        28.67 o                         
   2  19   1        108.05        110.73        12.15 o                         
   3  19   1         17.24         27.26         8.70 o                         
   4  19   1         80.39         93.26        10.22 o                         
   5  19   1         24.50         31.39         8.08 o                         
   6  19   1          3.07         -7.05         9.71 o                         
   7  19   1        630.13        670.60        34.33 o                         
   8  19   1        251.03        248.00        21.98 o                         
   9  19   1          8.16          3.04        10.99 o                         
  10  19   1        144.08        146.47        17.06 o                         
  11  19   1          5.25        -11.93        14.96 o                         
  12  19   1        230.51        205.05        30.82 o                         
  13  19   1        109.76         71.36        23.20 o                         
  14  19   1         55.57         43.64        27.55 o                         
  15  19   1        362.17        336.62        56.45 o                         
  16  19   1         21.27         72.08        29.29 o                         
  17  19   1          7.71         40.07        31.17 o                         
  18  19   1          4.67         33.64        29.58 o                         
  19  19   1          0.23         81.56        41.40 o                         
  20  19   1         11.85         84.35        41.40 o                         
 -20  20   1         31.32         31.63        43.37 o                         
 -19  20   1          0.88         10.33        39.18 o                         
 -18  20   1          4.51         77.72        35.37 o                         
 -17  20   1         18.11         33.91        29.58 o                         
 -16  20   1         29.26         52.87        28.23 o                         
 -15  20   1        128.96        139.39        26.28 o                         
 -14  20   1          0.25          2.87        22.17 o                         
 -13  20   1        241.47        237.71        39.88 o                         
 -12  20   1         76.48         78.57        18.79 o                         
 -11  20   1         14.79          5.91        14.14 o                         
 -10  20   1          3.80         -5.40        11.93 o                         
  -9  20   1         21.18          5.02        10.13 o                         
  -8  20   1         30.60         19.97        11.58 o                         
  -7  20   1        409.03        404.34        21.32 o                         
  -6  20   1       1533.45       1476.08        36.95 o                         
  -5  20   1        409.36        433.51        26.75 o                         
  -4  20   1        211.36        226.27        21.56 o                         
  -3  20   1        128.65        151.62        14.94 o                         
  -2  20   1        616.36        657.44        24.32 o                         
  -1  20   1          3.07         14.26        12.45 o                         
   0  20   1          2.71          8.47         9.74 o                         
   1  20   1         79.68         60.62        11.85 o                         
   2  20   1        551.47        561.35        23.96 o                         
   3  20   1         26.40         33.08        10.28 o                         
   4  20   1        580.14        569.85        21.54 o                         
   5  20   1        293.84        308.63        19.75 o                         
   6  20   1        438.63        406.34        24.51 o                         
   7  20   1          1.12         -4.64        10.18 o                         
   8  20   1        107.41         96.62        15.46 o                         
   9  20   1         16.33        -11.82        11.82 o                         
  10  20   1        471.19        467.19        33.26 o                         
  11  20   1        304.76        275.73        28.71 o                         
  12  20   1         11.47         29.20        19.97 o                         
  13  20   1        108.77         91.37        25.34 o                         
  14  20   1         39.68         26.38        30.59 o                         
  15  20   1          6.85         39.89        27.15 o                         
  16  20   1         47.21         42.25        23.15 o                         
  17  20   1          4.91         55.99        29.65 o                         
  18  20   1         19.76         47.21        29.57 o                         
  19  20   1          0.01         64.75        56.04 o                         
  20  20   1          4.78         90.35        34.48 o                         
 -20  21   1          0.07         30.81        39.46 o                         
 -19  21   1         14.55         41.13        41.38 o                         
 -18  21   1         68.52        131.25        52.08 o                         
 -17  21   1          0.40          7.04        26.92 o                         
 -16  21   1         19.44         68.03        30.95 o                         
 -15  21   1         43.07         73.35        25.98 o                         
 -14  21   1         14.06          7.40        19.46 o                         
 -13  21   1          0.06         -2.80        21.73 o                         
 -12  21   1          0.49        -12.85        14.83 o                         
 -11  21   1         60.89         29.61        17.87 o                         
 -10  21   1         32.21          4.44        14.43 o                         
  -9  21   1         16.79         -4.36        10.46 o                         
  -8  21   1          0.56         -6.10        10.14 o                         
  -7  21   1        122.38         77.76        25.11 o                         
  -6  21   1          1.70          4.46        10.68 o                         
  -5  21   1        389.75        369.33        23.54 o                         
  -4  21   1         23.91         20.57        11.61 o                         
  -3  21   1        360.88        371.42        27.60 o                         
  -2  21   1         51.99         73.16        16.35 o                         
  -1  21   1         26.41         29.63        11.20 o                         
   0  21   1         82.31         47.24        13.66 o                         
   1  21   1         45.03         52.12        10.80 o                         
   2  21   1        826.42        851.45        28.90 o                         
   3  21   1        589.07        608.76        35.96 o                         
   4  21   1        103.25         90.58        13.57 o                         
   5  21   1          0.23          0.62        10.74 o                         
   6  21   1        185.49        183.93        19.92 o                         
   7  21   1          6.55         -3.45        10.28 o                         
   8  21   1        685.70        599.67        31.02 o                         
   9  21   1         45.57         24.38        12.49 o                         
  10  21   1          0.00         -2.97        18.20 o                         
  11  21   1        179.07        144.93        28.83 o                         
  12  21   1         19.22          6.75        20.28 o                         
  13  21   1        262.49        267.70        35.22 o                         
  14  21   1          4.52         35.78        46.12 o                         
  15  21   1         73.86        144.72        29.28 o                         
  16  21   1          1.97         71.00        28.38 o                         
  17  21   1         22.93         83.73        32.28 o                         
  18  21   1          3.58        125.80        43.43 o                         
  19  21   1          4.22        122.06        39.69 o                         
 -20  22   1          1.22         94.84        85.47 o                         
 -19  22   1          3.18         48.03        37.74 o                         
 -18  22   1         70.08         95.23        38.16 o                         
 -17  22   1          0.16         85.13        33.13 o                         
 -16  22   1          0.48         30.35        26.56 o                         
 -15  22   1          9.27         25.29        23.51 o                         
 -14  22   1          1.53         34.21        23.36 o                         
 -13  22   1         72.61         54.77        19.76 o                         
 -12  22   1         45.84         35.93        16.76 o                         
 -11  22   1         28.15         24.58        24.61 o                         
 -10  22   1         45.25         76.39        21.82 o                         
  -9  22   1         10.70         -6.10        12.69 o                         
  -8  22   1         78.10         68.93        14.66 o                         
  -7  22   1         57.71         27.19        13.58 o                         
  -6  22   1        185.75        160.30        22.03 o                         
  -5  22   1        191.40        214.42        19.56 o                         
  -4  22   1         35.79         46.93        13.13 o                         
  -3  22   1        265.72        305.10        25.91 o                         
  -2  22   1        627.32        691.14        30.70 o                         
  -1  22   1        101.98         79.81        14.67 o                         
   0  22   1        215.38        236.72        21.74 o                         
   1  22   1        652.79        647.83        35.82 o                         
   2  22   1         44.04         45.59        11.39 o                         
   3  22   1         93.86        109.25        15.79 o                         
   4  22   1         91.09         92.57        14.42 o                         
   5  22   1        290.86        259.71        24.32 o                         
   6  22   1          2.04          1.60        11.28 o                         
   7  22   1         29.17         24.23        18.24 o                         
   8  22   1        197.55        188.64        28.36 o                         
   9  22   1         14.35        -16.15        16.15 o                         
  10  22   1         10.89         -5.51        14.67 o                         
  11  22   1         46.69         72.49        24.91 o                         
  12  22   1        129.84        115.02        26.53 o                         
  13  22   1          0.01          0.52        17.96 o                         
  14  22   1         63.86        118.28        50.19 o                         
  15  22   1        123.37        201.80        61.68 o                         
  16  22   1          3.09         49.94        25.89 o                         
  17  22   1         33.29        107.89        33.85 o                         
  18  22   1          7.99         51.67        31.44 o                         
  19  22   1          1.49        128.39        50.08 o                         
 -19  23   1         10.26        113.45        45.82 o                         
 -18  23   1         92.62        109.28        39.46 o                         
 -17  23   1          0.81         27.63        31.96 o                         
 -16  23   1         11.36         56.30        28.90 o                         
 -15  23   1        138.02        134.98        54.01 o                         
 -14  23   1         15.08         26.47        29.57 o                         
 -13  23   1          5.13         -0.99        17.28 o                         
 -12  23   1         48.53         40.67        20.77 o                         
 -11  23   1         33.95         -1.43        21.73 o                         
 -10  23   1         68.68          7.12        15.45 o                         
  -9  23   1          2.51         11.38        15.66 o                         
  -8  23   1          6.49         19.67        16.41 o                         
  -7  23   1         33.04         38.69        15.49 o                         
  -6  23   1         14.48         10.00        12.91 o                         
  -5  23   1       1033.78       1122.53        62.19 o                         
  -4  23   1          0.01         19.49        14.03 o                         
  -3  23   1        674.97        655.41        31.05 o                         
  -2  23   1        674.78        794.79        33.57 o                         
  -1  23   1       1314.19       1308.95        61.39 o                         
   0  23   1          3.83         11.04        12.42 o                         
   1  23   1        106.07         97.32        14.87 o                         
   2  23   1        175.15        195.87        27.47 o                         
   3  23   1         11.63         -3.70        11.40 o                         
   4  23   1         12.41         15.22        12.68 o                         
   5  23   1          1.20         20.22        12.66 o                         
   6  23   1         27.22         12.22        12.96 o                         
   7  23   1        322.34        339.52        26.60 o                         
   8  23   1        298.68        331.16        35.66 o                         
   9  23   1          0.01         -2.14        16.58 o                         
  10  23   1         23.38          2.66        18.28 o                         
  11  23   1         31.20         59.50        23.40 o                         
  12  23   1        247.48        281.34        37.68 o                         
  13  23   1          6.20         65.33        26.23 o                         
  14  23   1         57.43         82.15        27.50 o                         
  15  23   1          0.74         64.90        27.55 o                         
  16  23   1         88.68         72.45        34.14 o                         
  17  23   1          1.35         74.96        31.04 o                         
  18  23   1          2.21         45.47        32.20 o                         
  19  23   1          0.11        121.15        54.08 o                         
 -19  24   1         13.03         89.39        67.43 o                         
 -18  24   1         19.13         14.99        35.95 o                         
 -17  24   1         47.61        119.99        36.05 o                         
 -16  24   1          4.03         18.01        27.88 o                         
 -15  24   1          7.98         22.01        41.91 o                         
 -14  24   1         13.66         16.73        40.90 o                         
 -13  24   1          0.03         15.27        22.10 o                         
 -12  24   1         36.78         27.95        19.82 o                         
 -11  24   1        177.25        149.73        24.51 o                         
 -10  24   1         62.18         60.48        19.07 o                         
  -9  24   1         25.71         31.91        21.51 o                         
  -8  24   1          3.89         -9.12        14.01 o                         
  -7  24   1          8.80          0.72        11.75 o                         
  -6  24   1       1191.75       1278.18        68.77 o                         
  -5  24   1        108.50        104.22        19.39 o                         
  -4  24   1        411.23        367.36        25.84 o                         
  -3  24   1        186.50        199.73        28.04 o                         
  -2  24   1       1346.01       1483.08        41.79 o                         
  -1  24   1          9.11         39.77        15.09 o                         
   0  24   1        129.43        150.28        22.74 o                         
   1  24   1          1.29         -6.86        12.51 o                         
   2  24   1        171.30        167.37        19.26 o                         
   3  24   1        603.44        639.92        32.58 o                         
   4  24   1         72.06         86.70        18.10 o                         
   5  24   1          0.47          3.99        13.72 o                         
   6  24   1          3.34         -9.39        13.80 o                         
   7  24   1          5.38         16.15        14.34 o                         
   8  24   1        128.30        112.19        25.27 o                         
   9  24   1         25.20         19.24        19.76 o                         
  10  24   1         83.62         60.66        21.08 o                         
  11  24   1        190.65        188.02        31.85 o                         
  12  24   1         12.67         38.91        25.75 o                         
  13  24   1        274.22        342.90        46.14 o                         
  14  24   1          0.36         27.03        23.41 o                         
  15  24   1          6.80         25.68        30.61 o                         
  16  24   1          0.29         36.98        25.32 o                         
  17  24   1          5.39         49.35        37.90 o                         
  18  24   1          9.13        111.19        35.41 o                         
 -18  25   1         39.22        140.48        45.76 o                         
 -17  25   1         44.51        120.34        38.67 o                         
 -16  25   1          3.23         37.13        41.24 o                         
 -15  25   1         55.11         15.63        40.73 o                         
 -14  25   1          2.33        -11.91        21.73 o                         
 -13  25   1          0.84         11.98        31.77 o                         
 -12  25   1          1.75         14.30        18.24 o                         
 -11  25   1          4.84         39.88        20.04 o                         
 -10  25   1         43.29         16.22        27.18 o                         
  -9  25   1         72.16         45.19        20.86 o                         
  -8  25   1         39.70          4.94        15.92 o                         
  -7  25   1          2.85        -13.42        13.42 o                         
  -6  25   1          1.40         12.51        16.00 o                         
  -5  25   1         32.18         27.06        19.04 o                         
  -4  25   1        325.88        363.49        25.88 o                         
  -3  25   1       3110.20       3449.15        82.48 o                         
  -2  25   1        114.52        134.15        18.59 o                         
  -1  25   1       1306.18       1410.69        43.00 o                         
   0  25   1          0.07         14.70        16.49 o                         
   1  25   1         85.65         51.88        24.35 o                         
   2  25   1        497.15        455.81        33.17 o                         
   3  25   1        299.24        291.75        33.74 o                         
   4  25   1          0.00          4.96        13.82 o                         
   5  25   1          0.06          6.53        24.95 o                         
   6  25   1          0.15         -5.03        14.62 o                         
   7  25   1        307.29        254.80        25.50 o                         
   8  25   1        347.57        287.22        30.95 o                         
   9  25   1          3.48          7.39        20.76 o                         
  10  25   1         62.64         83.59        23.02 o                         
  11  25   1         16.78         14.93        19.92 o                         
  12  25   1          0.60         33.64        27.05 o                         
  13  25   1         69.19         97.47        28.70 o                         
  14  25   1        101.36        109.98        45.97 o                         
  15  25   1          0.20         38.84        30.73 o                         
  16  25   1          8.62         70.60        40.22 o                         
  17  25   1         10.67         92.09        34.19 o                         
  18  25   1          0.57         70.55        49.09 o                         
 -18  26   1          0.53        112.76        54.49 o                         
 -17  26   1         17.19         80.79        40.00 o                         
 -16  26   1         30.42        116.42        40.90 o                         
 -15  26   1          6.68         71.22        30.89 o                         
 -14  26   1         67.91        118.46        34.09 o                         
 -13  26   1          4.05         34.60        24.29 o                         
 -12  26   1         12.11         35.89        27.14 o                         
 -11  26   1          1.01         -3.98        18.48 o                         
 -10  26   1          0.48         -1.82        25.47 o                         
  -9  26   1          1.11          8.98        18.77 o                         
  -8  26   1         24.74         17.71        19.09 o                         
  -7  26   1          0.45        -12.95        13.40 o                         
  -6  26   1         19.18         38.98        16.45 o                         
  -5  26   1         52.06         41.69        18.46 o                         
  -4  26   1        809.94        866.44        41.41 o                         
  -3  26   1       1001.19       1205.08        46.52 o                         
  -2  26   1        107.90        104.47        19.71 o                         
  -1  26   1        812.68        903.89        40.72 o                         
   0  26   1         92.03         57.04        18.10 o                         
   1  26   1        309.22        302.08        28.48 o                         
   2  26   1        337.68        346.79        30.13 o                         
   3  26   1         76.52         78.60        19.79 o                         
   4  26   1         42.20          4.18        16.21 o                         
   5  26   1         21.17          3.84        17.19 o                         
   6  26   1         56.88         52.75        16.59 o                         
   7  26   1          1.68         12.11        19.64 o                         
   8  26   1         24.03         18.16        37.41 o                         
   9  26   1          0.02         11.60        18.33 o                         
  10  26   1          7.05         48.40        22.96 o                         
  11  26   1         26.54         12.15        18.79 o                         
  12  26   1        154.37        107.58        28.07 o                         
  13  26   1         37.12        110.80        30.47 o                         
  14  26   1          4.07         32.82        28.10 o                         
  15  26   1          0.91         66.92        37.29 o                         
  16  26   1         42.69        127.67        37.44 o                         
  17  26   1          4.36        150.35        40.00 o                         
 -17  27   1          6.13         85.45        40.41 o                         
 -16  27   1         25.33         75.80        41.20 o                         
 -15  27   1          1.52         55.70        61.66 o                         
 -14  27   1         51.76         75.80        29.39 o                         
 -13  27   1          0.17         18.68        38.02 o                         
 -12  27   1          0.07         26.66        24.15 o                         
 -11  27   1         44.84         51.85        26.73 o                         
 -10  27   1          4.85         11.45        22.83 o                         
  -9  27   1          4.10         21.47        21.28 o                         
  -8  27   1          2.75        -11.06        19.62 o                         
  -7  27   1         24.69         22.90        16.58 o                         
  -6  27   1          0.01         -3.62        19.37 o                         
  -5  27   1         26.15          9.27        17.12 o                         
  -4  27   1         89.42        120.10        22.50 o                         
  -3  27   1         37.19         61.53        21.17 o                         
  -2  27   1        314.01        335.01        27.94 o                         
  -1  27   1        329.90        327.17        30.83 o                         
   0  27   1        262.33        298.20        29.48 o                         
   1  27   1         37.48         37.28        19.53 o                         
   2  27   1         26.39         33.13        19.22 o                         
   3  27   1         27.98         32.14        16.83 o                         
   4  27   1         35.48         25.60        17.86 o                         
   5  27   1         12.74         -1.16        16.55 o                         
   6  27   1          5.08          3.29        15.66 o                         
   7  27   1        149.99        115.61        25.44 o                         
   8  27   1         13.76         35.85        21.02 o                         
   9  27   1         11.49         41.32        22.24 o                         
  10  27   1        305.31        335.88        41.88 o                         
  11  27   1         80.05         74.81        24.71 o                         
  12  27   1          1.32         43.78        24.99 o                         
  13  27   1          0.02         22.04        24.18 o                         
  14  27   1         60.31        105.12        41.84 o                         
  15  27   1         84.70        154.15        54.59 o                         
  16  27   1         13.59         66.01        33.51 o                         
  17  27   1          7.12         52.45        52.33 o                         
 -16  28   1          2.95         51.33        50.36 o                         
 -15  28   1         33.28         94.07        46.81 o                         
 -14  28   1         12.05         25.31        40.39 o                         
 -13  28   1         88.06        120.07        74.85 o                         
 -12  28   1         11.05         25.68        37.86 o                         
 -11  28   1         31.79         78.04        39.60 o                         
 -10  28   1          0.06         -9.19        35.69 o                         
  -9  28   1          0.46          3.91        22.67 o                         
  -8  28   1          1.60         18.93        19.90 o                         
  -7  28   1         35.02         10.04        22.69 o                         
  -6  28   1          0.60         -9.45        16.06 o                         
  -5  28   1         46.85         33.09        18.13 o                         
  -4  28   1         29.44         13.09        20.00 o                         
  -3  28   1         25.36          7.63        16.38 o                         
  -2  28   1        759.61        829.91        86.19 o                         
  -1  28   1         39.74          5.80        18.88 o                         
   0  28   1        511.88        543.41        43.78 o                         
   1  28   1          1.62         -6.03        21.48 o                         
   2  28   1        102.78         46.78        20.27 o                         
   3  28   1         11.64         10.09        16.08 o                         
   4  28   1         52.80         46.74        18.55 o                         
   5  28   1          1.10         -4.59        18.63 o                         
   6  28   1          2.39        -15.62        19.43 o                         
   7  28   1          0.40          2.89        20.68 o                         
   8  28   1          0.72         -8.43        22.39 o                         
   9  28   1        113.48        163.90        29.48 o                         
  10  28   1         56.59         68.58        29.43 o                         
  11  28   1         48.23         45.55        36.84 o                         
  12  28   1          1.96         66.01        27.35 o                         
  13  28   1          0.36         51.45        30.39 o                         
  14  28   1         29.03         90.44        36.00 o                         
  15  28   1          2.01         49.82        32.71 o                         
  16  28   1         32.01         90.10        56.44 o                         
 -16  29   1          0.65         51.46        57.97 o                         
 -15  29   1          3.76         57.06        32.69 o                         
 -14  29   1         17.28         28.53        40.22 o                         
 -13  29   1          0.05         58.72        35.15 o                         
 -12  29   1          9.54         82.11        55.77 o                         
 -11  29   1         48.49         48.48        28.42 o                         
 -10  29   1          4.95         20.18        39.88 o                         
  -9  29   1          0.61         -5.94        23.78 o                         
  -8  29   1          0.17        -16.58        19.13 o                         
  -7  29   1         17.04         -3.90        21.35 o                         
  -6  29   1          0.02        -16.02        16.02 o                         
  -5  29   1        120.13        151.26        25.81 o                         
  -4  29   1          5.69        -19.19        26.03 o                         
  -3  29   1        138.69        147.21        27.83 o                         
  -2  29   1          9.78         10.88        21.74 o                         
  -1  29   1        187.60        140.57        27.15 o                         
   0  29   1         75.00         65.30        22.82 o                         
   1  29   1         57.27         81.75        23.00 o                         
   2  29   1          0.72         -9.33        16.73 o                         
   3  29   1         37.74         15.40        24.96 o                         
   4  29   1          0.02         19.80        18.50 o                         
   5  29   1         12.47          2.57        21.82 o                         
   6  29   1         66.37         53.63        23.83 o                         
   7  29   1         27.22          4.40        24.59 o                         
   8  29   1         78.14         33.35        23.00 o                         
   9  29   1         88.02        122.41        35.52 o                         
  10  29   1         58.11        112.08        33.72 o                         
  11  29   1          1.10         56.65        24.99 o                         
  12  29   1          1.02         59.48        27.60 o                         
  13  29   1         20.80         81.40        33.08 o                         
  14  29   1          1.25         63.69        34.98 o                         
  15  29   1          0.94        122.35        39.58 o                         
 -15  30   1          0.31         46.02        73.18 o                         
 -14  30   1          2.85         62.01        32.08 o                         
 -13  30   1         60.75        126.78        48.33 o                         
 -12  30   1         23.30         41.36        58.64 o                         
 -11  30   1         21.97         14.70        46.96 o                         
 -10  30   1          5.41         18.50        29.36 o                         
  -9  30   1         16.26         18.93        34.79 o                         
  -8  30   1          7.81         -6.22        23.38 o                         
  -7  30   1         32.62         12.82        21.67 o                         
  -6  30   1         31.04          3.11        20.61 o                         
  -5  30   1          0.03         10.33        21.78 o                         
  -4  30   1         55.61         22.91        22.97 o                         
  -3  30   1        213.21        199.24        31.88 o                         
  -2  30   1        343.27        311.22        36.43 o                         
  -1  30   1        262.89        249.73        33.83 o                         
   0  30   1         25.76         42.86        23.22 o                         
   1  30   1         53.57         74.23        26.70 o                         
   2  30   1         56.24         18.09        19.28 o                         
   3  30   1          0.01        -16.91        24.99 o                         
   4  30   1         75.63         52.57        21.64 o                         
   5  30   1          7.46        -21.44        21.44 o                         
   6  30   1          1.99         -4.07        21.01 o                         
   7  30   1          1.17         -2.22        21.67 o                         
   8  30   1          6.84         -1.21        23.70 o                         
   9  30   1          8.57          3.19        28.32 o                         
  10  30   1         47.10         61.34        29.65 o                         
  11  30   1          6.96         28.74        42.62 o                         
  12  30   1         53.31        128.41        37.20 o                         
  13  30   1          2.81         57.85        34.75 o                         
  14  30   1          3.16         71.18        53.47 o                         
  15  30   1          0.93         99.67        46.72 o                         
 -14  31   1          0.45         46.34        61.18 o                         
 -13  31   1          3.83         15.22        47.15 o                         
 -12  31   1          0.00         38.39        27.81 o                         
 -11  31   1          3.66         11.19        40.73 o                         
 -10  31   1         10.29         21.07        24.11 o                         
  -9  31   1          8.84        -28.12        59.34 o                         
  -8  31   1         26.91        102.16        35.25 o                         
  -7  31   1          3.22        -20.84        26.31 o                         
  -6  31   1         35.93         37.51        23.83 o                         
  -5  31   1        152.06        115.11        28.01 o                         
  -4  31   1          1.32        -17.64        21.19 o                         
  -3  31   1         82.05        102.88        28.32 o                         
  -2  31   1          6.47         27.50        24.67 o                         
  -1  31   1        102.88        106.35        35.49 o                         
   0  31   1        145.79        136.84        28.62 o                         
   1  31   1         38.92         15.54        23.22 o                         
   2  31   1          7.10        -19.95        20.65 o                         
   3  31   1          1.33         22.98        19.60 o                         
   4  31   1        112.57         83.92        30.26 o                         
   5  31   1          2.19         59.45        29.50 o                         
   6  31   1          3.49        -24.72        24.72 o                         
   7  31   1          0.38          8.70        24.96 o                         
   8  31   1         19.40         45.06        29.06 o                         
   9  31   1         13.24         25.14        43.46 o                         
  10  31   1          3.13         60.15        34.68 o                         
  11  31   1          2.74         80.90        33.33 o                         
  12  31   1          0.11         86.19        37.58 o                         
  13  31   1          4.05         70.04        56.90 o                         
  14  31   1         34.06        144.53        45.94 o                         
 -14  32   1          0.33         30.44        72.59 o                         
 -13  32   1          0.18         53.26        36.21 o                         
 -12  32   1         14.86         70.06        40.05 o                         
 -11  32   1         19.72         69.16        36.59 o                         
 -10  32   1         18.81         33.33        33.57 o                         
  -9  32   1         21.25         22.30        33.37 o                         
  -8  32   1         91.21        104.79        62.51 o                         
  -7  32   1          8.70         10.76        25.87 o                         
  -6  32   1         53.43         54.78        37.35 o                         
  -5  32   1         18.84         12.80        24.19 o                         
  -4  32   1         86.88         55.37        41.57 o                         
  -3  32   1         79.65         88.62        39.88 o                         
  -2  32   1        371.68        302.22        39.17 o                         
  -1  32   1         19.94         12.25        24.68 o                         
   0  32   1         54.99         38.96        22.52 o                         
   1  32   1        290.10        383.84        51.82 o                         
   2  32   1          7.07        -25.96        25.96 o                         
   3  32   1          0.00        -22.44        22.44 o                         
   4  32   1         15.59        -22.06        22.06 o                         
   5  32   1         28.18         21.15        31.43 o                         
   6  32   1         31.72        -16.10        37.60 o                         
   7  32   1         30.74         69.21        34.98 o                         
   8  32   1          0.13         23.23        25.44 o                         
   9  32   1         10.11         46.23        30.57 o                         
  10  32   1          0.64        -20.34        41.57 o                         
  11  32   1          7.92         26.86        35.39 o                         
  12  32   1          0.60         43.56        36.24 o                         
  13  32   1         98.27        172.76        46.24 o                         
 -13  33   1         15.36        122.21        64.40 o                         
 -12  33   1          1.66         37.21        60.30 o                         
 -11  33   1         12.52         48.63        53.27 o                         
 -10  33   1         19.89         78.20        41.07 o                         
  -9  33   1          0.30         14.88        45.08 o                         
  -8  33   1         48.93         57.84        41.78 o                         
  -7  33   1         20.50         54.22        32.80 o                         
  -6  33   1         19.68         33.91        25.47 o                         
  -5  33   1          7.57        -16.78        24.34 o                         
  -4  33   1         60.95         39.03        30.98 o                         
  -3  33   1         30.80         37.91        27.24 o                         
  -2  33   1         77.80         64.89        26.61 o                         
  -1  33   1         86.50         98.69        32.28 o                         
   0  33   1         68.19         35.27        27.16 o                         
   1  33   1          0.61        -22.99        22.99 o                         
   2  33   1          0.69        -26.04        32.95 o                         
   3  33   1         80.76        100.26        33.02 o                         
   4  33   1          5.78          8.90        46.20 o                         
   5  33   1          2.27        -27.90        28.06 o                         
   6  33   1          2.63          3.28        55.69 o                         
   7  33   1         49.79         50.17        31.97 o                         
   8  33   1          2.79         56.43        39.12 o                         
   9  33   1          4.02         55.24        39.40 o                         
  10  33   1         14.36         25.58        32.44 o                         
  11  33   1         27.26         83.71        37.65 o                         
  12  33   1          0.61         96.61        40.19 o                         
 -12  34   1         10.22         14.54        70.84 o                         
 -11  34   1          3.91         63.95        50.79 o                         
 -10  34   1         36.69        145.94        63.23 o                         
  -9  34   1          2.28          7.70        52.69 o                         
  -8  34   1          1.91         11.81        34.35 o                         
  -7  34   1          2.33         -7.66        39.33 o                         
  -6  34   1          0.79         44.07        32.96 o                         
  -5  34   1         46.08         32.46        31.02 o                         
  -4  34   1          1.16        -25.21        35.83 o                         
  -3  34   1         97.19        104.98        38.19 o                         
  -2  34   1         11.50          5.04        24.82 o                         
  -1  34   1         33.58         39.02        26.59 o                         
   0  34   1         22.97          1.69        25.87 o                         
   1  34   1         40.18         -3.75        23.20 o                         
   2  34   1          3.69        -20.91        22.37 o                         
   3  34   1          0.36        -16.61        31.41 o                         
   4  34   1         53.62         94.92        55.77 o                         
   5  34   1         19.05        -29.98        51.16 o                         
   6  34   1         11.08        -50.64        50.64 o                         
   7  34   1          9.75         18.97        33.22 o                         
   8  34   1          1.28         32.97        34.21 o                         
   9  34   1          0.89         17.49        43.07 o                         
  10  34   1         17.43         15.04        36.01 o                         
  11  34   1          0.13         25.24        38.76 o                         
 -10  35   1          0.90         43.79        37.02 o                         
  -9  35   1          8.76         61.02        80.79 o                         
  -8  35   1          5.95         42.15        42.17 o                         
  -7  35   1         17.79         58.43        42.20 o                         
  -6  35   1         20.84         44.45        45.82 o                         
  -5  35   1          0.05        -22.65        34.48 o                         
  -4  35   1         14.79        -13.40        28.88 o                         
  -3  35   1          0.41         -8.27        24.11 o                         
  -2  35   1         26.63        -17.30        24.40 o                         
  -1  35   1         13.34         17.28        39.21 o                         
   0  35   1         15.18         15.10        28.46 o                         
   1  35   1         16.43        -11.99        28.38 o                         
   2  35   1         58.40         92.24        37.81 o                         
   3  35   1          0.07        -17.67        31.49 o                         
   4  35   1         79.83         53.06        38.17 o                         
   5  35   1          0.60         -4.26        60.54 o                         
   6  35   1          9.84         30.69        51.94 o                         
   7  35   1          4.71         28.43        36.30 o                         
   8  35   1          6.04         41.09        45.33 o                         
   9  35   1         15.90         28.52        39.42 o                         
  10  35   1         11.30         38.66        49.23 o                         
  -9  36   1          0.39         45.14        47.17 o                         
  -8  36   1         10.04         61.41        45.66 o                         
  -7  36   1         43.53         80.80        52.18 o                         
  -6  36   1          6.46         -8.13        35.00 o                         
  -5  36   1         34.17         42.56        36.06 o                         
  -4  36   1         13.82        -28.32        28.32 o                         
  -3  36   1          0.73          2.78        28.85 o                         
  -2  36   1         24.81         55.50        30.57 o                         
  -1  36   1         18.74         39.53        30.24 o                         
   0  36   1          1.81         59.27        31.02 o                         
   1  36   1         12.99         24.32        43.39 o                         
   2  36   1         79.35         98.33        41.11 o                         
   3  36   1        114.59        139.13        43.10 o                         
   4  36   1          0.75        -41.10        41.10 o                         
   5  36   1          4.75         -5.08        48.75 o                         
   6  36   1          1.49         -1.66        61.98 o                         
   7  36   1          2.22         70.01        46.73 o                         
   8  36   1          0.16          0.39        35.92 o                         
   9  36   1         10.19        165.09        78.45 o                         
  -8  37   1         13.00         45.66        60.88 o                         
  -7  37   1          0.05          2.32        36.84 o                         
  -6  37   1         16.51        137.08        54.74 o                         
  -5  37   1          4.24         24.22        47.25 o                         
  -4  37   1          9.31         -1.03        28.52 o                         
  -3  37   1          0.26         39.74        28.50 o                         
  -2  37   1          4.38         28.45        30.76 o                         
  -1  37   1          7.34         16.18        44.89 o                         
   0  37   1          0.00        -10.83        60.23 o                         
   1  37   1          1.08         14.34        32.55 o                         
   2  37   1         34.09         62.55        63.04 o                         
   3  37   1          1.48         -6.43        33.13 o                         
   4  37   1          2.64         41.99        37.85 o                         
   5  37   1         17.71         64.12        55.13 o                         
   6  37   1          0.13        -51.21        61.06 o                         
   7  37   1          1.57         70.99        45.17 o                         
  -5  38   1          0.02         26.57        43.46 o                         
  -4  38   1          2.49         85.61        39.43 o                         
  -3  38   1          0.01         26.15        32.61 o                         
  -2  38   1          0.47          1.92        39.59 o                         
  -1  38   1          0.20         23.95        38.61 o                         
   0  38   1          1.12          7.27        32.09 o                         
   1  38   1          1.70         28.59        43.72 o                         
   2  38   1          7.71         25.50        38.70 o                         
   3  38   1         29.07         61.62        41.31 o                         
   4  38   1         73.35        105.59        84.67 o                         
   5  38   1         32.38         39.31        32.56 o                         
  -2  39   1          2.65         10.91        75.15 o                         
  -1  39   1          4.16          6.18        46.72 o                         
   0  39   1         11.50         77.64        38.52 o                         
   1  39   1          0.15         55.72        63.91 o                         
 -24   0   2          0.00         35.32        63.80 o                         
 -23   0   2          0.03         67.53        95.12 o                         
 -22   0   2         81.12        184.77        69.22 o                         
 -21   0   2        183.41        217.82        84.73 o                         
 -20   0   2        145.59        177.58        49.60 o                         
 -19   0   2         39.95         70.22        37.04 o                         
 -18   0   2         17.66         14.86        34.58 o                         
 -17   0   2        298.57        286.03        44.58 o                         
 -16   0   2         25.69        -23.88        24.26 o                         
 -15   0   2          1.42          6.98        24.81 o                         
 -14   0   2         93.45        131.43        30.68 o                         
 -13   0   2       1180.12       1340.26        57.63 o                         
 -12   0   2        839.11        815.61        37.11 o                         
 -11   0   2         96.15         74.58        14.97 o                         
 -10   0   2        906.31        992.86        35.49 o                         
  -9   0   2        217.10        210.03        22.01 o                         
  -8   0   2        347.66        351.99        18.68 o                         
  -7   0   2       1675.46       1755.15        38.16 o                         
  -6   0   2         38.63         21.99         7.28 o                         
  -5   0   2       2794.07       3004.34        58.30 o                         
  -4   0   2      62613.18      64222.45       674.66 o                         
  -3   0   2        104.15         67.89         8.27 o                         
  -2   0   2      35139.77      34189.00       309.61 o                         
  -1   0   2       4458.47       4302.17        58.99 o                         
   0   0   2       1010.56        926.82        23.77 o                         
   1   0   2       2017.74       1883.71        36.63 o                         
   2   0   2          1.16         -7.41         8.28 o                         
   3   0   2       1843.22       1684.08        48.33 o                         
   4   0   2       5873.04       5661.22        85.78 o                         
   5   0   2          1.05         -6.76         6.76 o                         
   6   0   2       7166.03       7614.57       115.04 o                         
   7   0   2       1647.90       1737.87        43.30 o                         
   8   0   2       1647.39       1735.46        45.46 o                         
   9   0   2         22.46         10.40        11.08 o                         
  10   0   2        277.56        244.48        24.12 o                         
  11   0   2       1201.61       1148.72        48.39 o                         
  12   0   2         31.80         30.17        16.07 o                         
  13   0   2          0.45        -16.24        16.24 o                         
  14   0   2         14.64         -5.34        18.86 o                         
  15   0   2        303.31        282.38        33.76 o                         
  16   0   2        104.14         93.77        27.28 o                         
  17   0   2         96.37         64.92        27.47 o                         
  18   0   2         14.07         59.58        33.20 o                         
  19   0   2          4.64         53.26        45.90 o                         
  20   0   2         65.24        111.35        49.51 o                         
  21   0   2          7.47         67.49        48.67 o                         
  22   0   2          1.34         38.54        56.48 o                         
  23   0   2          0.85        186.76        62.05 o                         
 -24   1   2          0.24         27.87        48.52 o                         
 -23   1   2         13.09        108.95        40.13 o                         
 -22   1   2          2.38         45.60        36.57 o                         
 -21   1   2         71.44        112.32        40.23 o                         
 -20   1   2         46.01         38.91        27.52 o                         
 -19   1   2          2.84         21.35        24.46 o                         
 -18   1   2         18.46          5.60        21.19 o                         
 -17   1   2          7.52          1.28        18.95 o                         
 -16   1   2         14.93        -12.44        19.18 o                         
 -15   1   2          0.34         -6.98        16.54 o                         
 -14   1   2         82.42         68.86        19.31 o                         
 -13   1   2        232.41        270.61        19.18 o                         
 -12   1   2         22.43         27.13        11.28 o                         
 -11   1   2        823.65        855.28        40.99 o                         
 -10   1   2        993.76       1046.64        25.00 o                         
  -9   1   2       3054.72       3096.30        42.91 o                         
  -8   1   2       3267.35       3487.51        44.71 o                         
  -7   1   2       2758.93       2785.48        33.08 o                         
  -6   1   2         28.75         31.52         4.78 o                         
  -5   1   2       4437.84       4086.71        37.85 o                         
  -4   1   2       7816.29       7666.70        63.19 o                         
  -3   1   2         15.62          0.45         3.57 o                         
  -2   1   2       4407.59       4168.49        35.85 o                         
  -1   1   2        289.83        266.51         9.53 o                         
   0   1   2         82.29         92.66         6.68 o                         
   1   1   2       4109.95       3912.81        35.34 o                         
   2   1   2        776.57        675.85        15.77 o                         
   3   1   2        259.09        226.76         8.68 o                         
   4   1   2       2886.18       2731.30        35.37 o                         
   5   1   2         81.55         81.51         7.94 o                         
   6   1   2       2597.50       2751.61        38.99 o                         
   7   1   2         10.20         12.11         7.47 o                         
   8   1   2         60.36         45.87         8.47 o                         
   9   1   2          0.85          2.67         7.12 o                         
  10   1   2         49.94         40.26        10.14 o                         
  11   1   2        222.15        214.47        17.09 o                         
  12   1   2          3.16          9.00        10.56 o                         
  13   1   2        345.43        328.43        22.98 o                         
  14   1   2        173.71        149.09        18.77 o                         
  15   1   2         26.91         31.45        14.79 o                         
  16   1   2         26.08         17.19        15.89 o                         
  17   1   2         16.87         13.91        16.92 o                         
  18   1   2         44.17         89.92        25.76 o                         
  19   1   2          0.79         36.96        31.15 o                         
  20   1   2          0.46         70.02        30.00 o                         
  21   1   2         34.79        179.71        51.37 o                         
  22   1   2          4.40         87.31        39.35 o                         
  23   1   2          0.00        140.02        43.28 o                         
 -24   2   2          0.33        101.22        59.07 o                         
 -23   2   2         59.63        156.53        40.88 o                         
 -22   2   2          3.08         50.50        37.11 o                         
 -21   2   2         60.75         92.53        44.86 o                         
 -20   2   2         28.93         57.91        29.77 o                         
 -19   2   2        110.98         91.97        28.38 o                         
 -18   2   2        289.79        318.23        51.49 o                         
 -17   2   2         31.76         -0.83        21.82 o                         
 -16   2   2          0.22        -17.42        17.55 o                         
 -15   2   2          0.06          0.59        15.26 o                         
 -14   2   2        531.49        585.68        31.01 o                         
 -13   2   2         84.84         87.63        14.83 o                         
 -12   2   2         29.80         23.56        10.83 o                         
 -11   2   2          8.35         16.04         8.44 o                         
 -10   2   2        176.77        217.61        14.15 o                         
  -9   2   2        477.51        548.97        17.93 o                         
  -8   2   2         17.17         18.94         5.80 o                         
  -7   2   2        193.24        235.68        13.05 o                         
  -6   2   2         75.27         90.46         6.20 o                         
  -5   2   2       1133.17       1095.19        15.70 o                         
  -4   2   2        635.72        630.95        11.13 o                         
  -3   2   2      54616.44      53576.82       364.09 o                         
  -2   2   2        181.54        187.63         8.01 o                         
  -1   2   2      11414.50      10750.70        85.44 o                         
   0   2   2          2.30          1.65         3.09 o                         
   1   2   2        299.79        296.06         8.06 o                         
   2   2   2          0.23         -3.27         3.27 o                         
   3   2   2        437.03        382.32        16.65 o                         
   4   2   2       2264.32       2162.75        30.20 o                         
   5   2   2        321.77        379.11        16.15 o                         
   6   2   2         21.79         12.18        11.78 o                         
   7   2   2      10600.58      11563.97       116.66 o                         
   8   2   2       1170.06       1271.97        27.67 o                         
   9   2   2       3466.68       3466.88        51.36 o                         
  10   2   2        590.40        693.78        27.50 o                         
  11   2   2        204.10        252.67        18.20 o                         
  12   2   2        846.19        809.47        32.47 o                         
  13   2   2          2.54          0.06        12.56 o                         
  14   2   2        268.11        246.49        21.63 o                         
  15   2   2         15.75         18.92        15.29 o                         
  16   2   2         41.11         28.73        16.34 o                         
  17   2   2         10.60          0.36        17.22 o                         
  18   2   2         18.74         35.13        21.34 o                         
  19   2   2          3.09         34.91        25.91 o                         
  20   2   2         13.00         32.63        29.89 o                         
  21   2   2         69.20        165.38        40.43 o                         
  22   2   2          1.71        153.24        42.74 o                         
  23   2   2          0.65        149.93        42.60 o                         
 -24   3   2         34.20         87.15        74.96 o                         
 -23   3   2          8.33         43.63        62.71 o                         
 -22   3   2          2.22         96.89        53.10 o                         
 -21   3   2          1.95         26.94        45.47 o                         
 -20   3   2          8.59        102.12        29.18 o                         
 -19   3   2         30.11         55.79        23.07 o                         
 -18   3   2         53.58         75.70        23.52 o                         
 -17   3   2          2.18        -12.19        19.86 o                         
 -16   3   2          0.08         -0.90        20.16 o                         
 -15   3   2         33.55         26.55        19.08 o                         
 -14   3   2         44.41         32.67        13.58 o                         
 -13   3   2        105.95        113.50        18.05 o                         
 -12   3   2        102.13         97.69        12.76 o                         
 -11   3   2         12.63         14.31         4.41 o                         
 -10   3   2        512.13        547.97        10.85 o                         
  -9   3   2         42.88         46.34         9.89 o                         
  -8   3   2       1843.88       1826.52        59.96 o                         
  -7   3   2       1334.55       1310.33        47.74 o                         
  -6   3   2       1045.74        974.62        26.49 o                         
  -5   3   2        125.33        106.32         7.81 o                         
  -4   3   2      22027.91      21705.24       160.57 o                         
  -3   3   2       2390.68       2129.47        25.48 o                         
  -2   3   2        424.42        440.13        10.72 o                         
  -1   3   2       1115.49       1132.85        22.57 o                         
   0   3   2       3663.21       3558.71        46.00 o                         
   1   3   2       2521.71       2275.48        25.19 o                         
   2   3   2          5.56         -4.43         4.43 o                         
   3   3   2         43.09         32.15         4.80 o                         
   4   3   2      16910.72      17066.60       137.69 o                         
   5   3   2        177.39        191.27        12.00 o                         
   6   3   2        297.03        259.61        15.35 o                         
   7   3   2       3228.23       3238.58        45.42 o                         
   8   3   2          0.28         -4.67         6.75 o                         
   9   3   2        486.01        510.02        22.09 o                         
  10   3   2        144.51        128.58        13.15 o                         
  11   3   2        599.98        666.68        27.95 o                         
  12   3   2         33.89         25.78        11.26 o                         
  13   3   2        419.19        386.22        33.84 o                         
  14   3   2         68.48         40.70        14.88 o                         
  15   3   2         62.46         62.04        16.84 o                         
  16   3   2          9.78         23.99        16.16 o                         
  17   3   2         99.73         80.57        21.47 o                         
  18   3   2         25.18         32.43        25.05 o                         
  19   3   2         67.90        107.94        29.30 o                         
  20   3   2         21.56         79.84        30.25 o                         
  21   3   2          0.58        118.34        36.59 o                         
  22   3   2          0.43        132.84        43.71 o                         
  23   3   2          2.02        124.20        53.52 o                         
 -24   4   2          5.37         80.68        49.20 o                         
 -23   4   2          9.73         61.51        59.35 o                         
 -22   4   2          7.80         54.02        47.24 o                         
 -21   4   2          0.11         35.91        28.42 o                         
 -20   4   2          2.25         13.66        36.22 o                         
 -19   4   2          7.78         37.16        25.72 o                         
 -18   4   2          2.84         32.59        21.29 o                         
 -17   4   2          0.39         12.65        19.87 o                         
 -16   4   2         24.25        -12.35        18.77 o                         
 -15   4   2        153.25        146.53        24.23 o                         
 -14   4   2          0.10        -12.54        12.54 o                         
 -13   4   2          5.44        -10.54        10.54 o                         
 -12   4   2        330.75        356.40        23.77 o                         
 -11   4   2         43.90         25.43        11.97 o                         
 -10   4   2        411.23        371.91        21.01 o                         
  -9   4   2       3050.51       3281.27        51.71 o                         
  -8   4   2         64.49         43.51        11.71 o                         
  -7   4   2       1352.12       1310.96        28.03 o                         
  -6   4   2          2.96         -2.42         7.74 o                         
  -5   4   2          1.51          7.62         3.01 o                         
  -4   4   2      11039.53      10547.58        88.36 o                         
  -3   4   2       1257.12       1232.39        20.16 o                         
  -2   4   2       6703.80       6408.00        58.17 o                         
  -1   4   2       8749.79       8191.70        67.88 o                         
   0   4   2       3463.93       3329.41        32.04 o                         
   1   4   2       2660.99       2588.32        30.69 o                         
   2   4   2       1852.55       1690.93        28.19 o                         
   3   4   2        305.44        289.35        12.19 o                         
   4   4   2        609.38        667.08        12.52 o                         
   5   4   2       5840.25       6160.92        63.80 o                         
   6   4   2       1046.15       1018.66        25.80 o                         
   7   4   2        152.05        141.94        12.18 o                         
   8   4   2         87.12        132.72        11.34 o                         
   9   4   2          0.74          1.65         7.59 o                         
  10   4   2         81.15         63.20        11.27 o                         
  11   4   2         20.46         18.68        12.29 o                         
  12   4   2        112.71        111.83        14.03 o                         
  13   4   2        142.51        125.09        15.01 o                         
  14   4   2         30.86         19.21        15.61 o                         
  15   4   2         59.42         46.64        15.14 o                         
  16   4   2        136.43        126.81        18.33 o                         
  17   4   2         86.86         94.22        23.62 o                         
  18   4   2         57.92         75.40        23.54 o                         
  19   4   2         14.87         58.20        29.12 o                         
  20   4   2          0.32         67.07        29.32 o                         
  21   4   2          9.47         87.84        36.18 o                         
  22   4   2          9.98         37.79        41.49 o                         
  23   4   2          0.14        142.51        48.21 o                         
 -24   5   2          0.72         67.07        66.08 o                         
 -23   5   2          2.07         66.45        53.32 o                         
 -22   5   2         67.65        109.26        47.56 o                         
 -21   5   2          5.27         64.86        36.13 o                         
 -20   5   2          2.32         60.70        36.89 o                         
 -19   5   2        241.33        168.99        55.42 o                         
 -18   5   2          1.07          4.61        21.74 o                         
 -17   5   2         15.22          6.20        20.29 o                         
 -16   5   2         15.78         32.66        21.70 o                         
 -15   5   2        195.70        203.78        23.84 o                         
 -14   5   2          5.58          4.88        14.27 o                         
 -13   5   2        232.25        235.90        21.45 o                         
 -12   5   2         10.48         -4.78         9.70 o                         
 -11   5   2          0.11         12.56        11.20 o                         
 -10   5   2        141.87        130.78        14.68 o                         
  -9   5   2       3066.70       3176.17        51.21 o                         
  -8   5   2       3373.75       3190.29        49.66 o                         
  -7   5   2        467.70        440.00        23.65 o                         
  -6   5   2         50.47         32.41         7.52 o                         
  -5   5   2       1803.72       1594.29        22.61 o                         
  -4   5   2       1120.10       1072.47        16.98 o                         
  -3   5   2      15116.84      14444.99       131.04 o                         
  -2   5   2       5112.64       4798.39        42.14 o                         
  -1   5   2        178.55        155.22         7.79 o                         
   0   5   2          6.83         -0.01         3.84 o                         
   1   5   2        392.66        360.54        10.73 o                         
   2   5   2       1227.21       1109.02        17.99 o                         
   3   5   2        502.19        430.66        14.59 o                         
   4   5   2       4599.37       4679.90        45.67 o                         
   5   5   2        193.07        168.69         8.17 o                         
   6   5   2        192.19        203.51        11.24 o                         
   7   5   2      15935.54      16524.92       149.41 o                         
   8   5   2       4406.48       4661.86        57.35 o                         
   9   5   2       3486.08       3705.24        62.89 o                         
  10   5   2        850.29        807.86        33.53 o                         
  11   5   2        332.89        325.06        22.92 o                         
  12   5   2        705.61        736.23        28.87 o                         
  13   5   2        352.12        305.27        20.77 o                         
  14   5   2         57.47         37.06        14.03 o                         
  15   5   2        153.15        124.54        21.31 o                         
  16   5   2         82.14         75.79        19.13 o                         
  17   5   2         50.42         32.47        19.74 o                         
  18   5   2        186.98        244.23        31.88 o                         
  19   5   2          2.17         60.42        25.57 o                         
  20   5   2          1.92         70.27        28.62 o                         
  21   5   2         27.45         83.24        39.71 o                         
  22   5   2         10.26         92.95        45.71 o                         
  23   5   2         11.10        190.85        72.59 o                         
 -23   6   2          1.69          8.91        48.19 o                         
 -22   6   2          3.02         44.12        32.87 o                         
 -21   6   2          9.39         26.20        29.48 o                         
 -20   6   2          6.61         69.01        46.17 o                         
 -19   6   2         11.76         58.21        28.75 o                         
 -18   6   2         27.14         40.50        24.91 o                         
 -17   6   2          0.22          2.97        20.50 o                         
 -16   6   2         12.98        -19.27        19.27 o                         
 -15   6   2         11.08         16.19        18.38 o                         
 -14   6   2        274.72        271.60        24.54 o                         
 -13   6   2         74.25         86.51        19.86 o                         
 -12   6   2          6.33         -9.64         9.64 o                         
 -11   6   2        371.14        374.65        29.84 o                         
 -10   6   2          1.11          7.80         8.50 o                         
  -9   6   2        252.77        283.87        18.49 o                         
  -8   6   2        619.80        716.51        25.69 o                         
  -7   6   2       2231.72       2268.12        36.45 o                         
  -6   6   2        357.37        394.81        11.71 o                         
  -5   6   2         52.20         48.75         9.48 o                         
  -4   6   2       4144.63       4090.63        44.50 o                         
  -3   6   2        161.87        140.25         7.68 o                         
  -2   6   2      10224.58      10109.38        77.95 o                         
  -1   6   2          2.42         -3.47         3.47 o                         
   0   6   2         13.92          1.65         3.59 o                         
   1   6   2       1562.99       1454.84        16.65 o                         
   2   6   2         32.36         33.60         4.20 o                         
   3   6   2        610.94        600.07        15.57 o                         
   4   6   2        220.10        208.94         9.11 o                         
   5   6   2       1452.15       1437.36        21.00 o                         
   6   6   2         21.22         33.76         7.01 o                         
   7   6   2       3286.57       3353.51        44.56 o                         
   8   6   2       3658.02       3632.81        48.51 o                         
   9   6   2        906.01        949.22        26.65 o                         
  10   6   2        479.16        486.82        21.75 o                         
  11   6   2        635.27        693.76        27.12 o                         
  12   6   2        303.62        355.66        20.97 o                         
  13   6   2        487.40        454.93        24.58 o                         
  14   6   2        146.68        122.81        17.40 o                         
  15   6   2         96.80        120.07        17.61 o                         
  16   6   2          0.00         -2.50        15.93 o                         
  17   6   2         50.52        123.15        25.50 o                         
  18   6   2         29.49         61.94        24.99 o                         
  19   6   2          0.78         57.51        26.49 o                         
  20   6   2         17.01         96.30        36.10 o                         
  21   6   2          2.93         86.34        41.84 o                         
  22   6   2          0.01        121.00        47.46 o                         
 -23   7   2          2.04         -3.76        42.07 o                         
 -22   7   2         42.98         61.17        48.65 o                         
 -21   7   2         71.87         85.02        43.63 o                         
 -20   7   2         45.02         34.11        29.57 o                         
 -19   7   2         34.59         34.63        25.47 o                         
 -18   7   2        128.05        179.08        52.45 o                         
 -17   7   2         47.61         40.60        23.17 o                         
 -16   7   2          2.88         24.21        18.82 o                         
 -15   7   2        170.53        154.38        22.91 o                         
 -14   7   2        226.17        203.00        22.35 o                         
 -13   7   2          3.64          5.58        12.21 o                         
 -12   7   2         12.27         39.99        12.92 o                         
 -11   7   2        370.13        414.74        23.76 o                         
 -10   7   2        491.23        517.16        24.92 o                         
  -9   7   2        409.07        456.68        22.48 o                         
  -8   7   2         53.87         59.98        11.24 o                         
  -7   7   2       2393.26       2554.08        39.77 o                         
  -6   7   2       6050.32       6311.65        70.68 o                         
  -5   7   2       1044.31        983.63        27.38 o                         
  -4   7   2       2993.34       2797.57        31.14 o                         
  -3   7   2        355.41        402.94        10.48 o                         
  -2   7   2       1148.00       1186.44        15.68 o                         
  -1   7   2       1668.71       1612.22        20.52 o                         
   0   7   2       3121.84       3127.96        31.38 o                         
   1   7   2       2421.98       2259.57        30.38 o                         
   2   7   2        322.96        354.32         9.38 o                         
   3   7   2       3820.94       3916.83        37.88 o                         
   4   7   2        323.20        302.86        13.19 o                         
   5   7   2         22.80         31.22         4.76 o                         
   6   7   2         27.81         10.52         5.74 o                         
   7   7   2        103.39        115.24        10.26 o                         
   8   7   2       5717.59       5790.49        67.30 o                         
   9   7   2       1494.39       1517.86        30.61 o                         
  10   7   2        564.64        596.05        23.89 o                         
  11   7   2        818.22        828.97        29.51 o                         
  12   7   2        269.59        228.86        17.69 o                         
  13   7   2        359.86        338.32        22.69 o                         
  14   7   2        251.17        230.86        20.07 o                         
  15   7   2          0.99         -6.25        14.25 o                         
  16   7   2         19.86         39.19        20.57 o                         
  17   7   2          2.04          9.38        17.79 o                         
  18   7   2         11.82         27.58        23.08 o                         
  19   7   2         63.50         55.50        27.59 o                         
  20   7   2         51.18        125.30        35.92 o                         
  21   7   2          9.21        128.99        37.61 o                         
  22   7   2          3.33         76.63        37.75 o                         
 -23   8   2          0.67        -40.05        40.05 o                         
 -22   8   2         39.02         48.93        38.08 o                         
 -21   8   2         11.06         13.45        32.88 o                         
 -20   8   2         24.69         35.78        32.91 o                         
 -19   8   2         51.10         98.75        27.27 o                         
 -18   8   2          4.38         -1.14        21.06 o                         
 -17   8   2         17.81         20.43        23.48 o                         
 -16   8   2         17.10         25.04        16.53 o                         
 -15   8   2          4.86          5.28        14.97 o                         
 -14   8   2         41.26         40.36        16.36 o                         
 -13   8   2         69.27         74.53        18.62 o                         
 -12   8   2          0.00          4.77        16.80 o                         
 -11   8   2          5.43          5.77        10.85 o                         
 -10   8   2         17.54          8.84         9.85 o                         
  -9   8   2       1778.56       1885.20        43.01 o                         
  -8   8   2       2177.72       2249.58        38.93 o                         
  -7   8   2       1803.10       1876.35        23.45 o                         
  -6   8   2        218.14        203.56        10.81 o                         
  -5   8   2        187.18        163.94        13.89 o                         
  -4   8   2        487.91        501.47        13.16 o                         
  -3   8   2        654.53        651.01        12.24 o                         
  -2   8   2       1522.25       1467.45        17.55 o                         
  -1   8   2         42.34         30.29         4.64 o                         
   0   8   2       6949.45       6896.34        59.06 o                         
   1   8   2         97.90         73.11         8.58 o                         
   2   8   2        814.89        730.18        20.03 o                         
   3   8   2       1603.53       1572.50        18.52 o                         
   4   8   2        192.87        174.80        15.93 o                         
   5   8   2         23.26         14.70         4.24 o                         
   6   8   2        888.09        880.93        20.11 o                         
   7   8   2       5318.28       5197.14        60.37 o                         
   8   8   2         64.37         67.18         9.97 o                         
   9   8   2       1524.99       1693.88        35.06 o                         
  10   8   2        703.25        713.80        35.45 o                         
  11   8   2          0.50          6.16         9.06 o                         
  12   8   2         46.77         21.06        10.92 o                         
  13   8   2        122.26        115.16        16.03 o                         
  14   8   2        327.15        351.05        23.35 o                         
  15   8   2         36.50         36.73        15.04 o                         
  16   8   2         76.03         92.46        23.22 o                         
  17   8   2        387.45        370.34        37.53 o                         
  18   8   2         25.15         27.48        25.20 o                         
  19   8   2         11.29         72.99        29.64 o                         
  20   8   2         20.22         48.85        31.35 o                         
  21   8   2         34.80        121.56        39.02 o                         
  22   8   2         16.17        111.59        45.27 o                         
 -23   9   2          6.16        -24.43        67.19 o                         
 -22   9   2          0.00        -10.40        41.17 o                         
 -21   9   2          1.81        -23.47        58.43 o                         
 -20   9   2          5.07        -15.46        28.90 o                         
 -19   9   2          0.80         27.85        26.30 o                         
 -18   9   2         17.55          4.23        23.82 o                         
 -17   9   2         52.27         46.56        23.41 o                         
 -16   9   2         68.69         56.21        24.38 o                         
 -15   9   2        186.20        193.32        23.06 o                         
 -14   9   2          0.28         -3.19        14.56 o                         
 -13   9   2        532.56        543.27        34.89 o                         
 -12   9   2         28.45         53.66        13.86 o                         
 -11   9   2         86.80         85.24        18.49 o                         
 -10   9   2         33.10         21.46        10.95 o                         
  -9   9   2        539.04        644.53        31.71 o                         
  -8   9   2        499.09        534.74        15.90 o                         
  -7   9   2          0.02         -6.15         6.15 o                         
  -6   9   2        345.25        358.23        13.41 o                         
  -5   9   2        745.81        767.36        17.69 o                         
  -4   9   2          0.02         -3.47         3.47 o                         
  -3   9   2        955.89        934.20        21.72 o                         
  -2   9   2       1292.26       1093.48        19.05 o                         
  -1   9   2       1061.29       1011.90        16.06 o                         
   0   9   2          3.04          0.01         3.75 o                         
   1   9   2        603.52        551.23        11.97 o                         
   2   9   2        333.27        343.65        16.97 o                         
   3   9   2        356.38        370.09        22.95 o                         
   4   9   2        555.37        575.30        17.12 o                         
   5   9   2         43.04         48.08         7.74 o                         
   6   9   2         13.79         15.60         5.63 o                         
   7   9   2       6346.37       6241.46        69.33 o                         
   8   9   2         38.66         39.45         9.53 o                         
   9   9   2         53.34         61.55        10.40 o                         
  10   9   2       1258.08       1213.97        31.40 o                         
  11   9   2          8.24          1.27         9.89 o                         
  12   9   2         38.83         43.41        12.24 o                         
  13   9   2       2692.31       2670.09        49.19 o                         
  14   9   2          1.17         12.67        13.24 o                         
  15   9   2         48.51         57.34        16.72 o                         
  16   9   2        287.41        203.17        27.53 o                         
  17   9   2         97.30        133.32        28.42 o                         
  18   9   2          0.16         14.49        22.83 o                         
  19   9   2         40.76         73.88        25.63 o                         
  20   9   2          3.60         63.48        30.30 o                         
  21   9   2          0.50        109.13        39.16 o                         
  22   9   2          1.84        124.01        45.80 o                         
 -23  10   2          2.52         12.49        42.06 o                         
 -22  10   2          0.63         64.67        42.53 o                         
 -21  10   2         27.42         22.55        32.29 o                         
 -20  10   2          6.69        -12.32        30.27 o                         
 -19  10   2          3.62        -18.74        27.31 o                         
 -18  10   2         35.95         41.31        24.40 o                         
 -17  10   2          0.01         14.13        20.36 o                         
 -16  10   2        114.66         94.71        24.03 o                         
 -15  10   2          2.91          5.61        12.78 o                         
 -14  10   2          0.21         -6.33        12.93 o                         
 -13  10   2        112.43         96.24        19.15 o                         
 -12  10   2         36.24         17.18        12.91 o                         
 -11  10   2        715.51        726.37        31.71 o                         
 -10  10   2         60.48         60.12         9.54 o                         
  -9  10   2         33.18         28.75         6.37 o                         
  -8  10   2         40.11         44.46         7.73 o                         
  -7  10   2          4.18          7.71         5.74 o                         
  -6  10   2         99.00        140.54        10.11 o                         
  -5  10   2        534.82        533.71        12.76 o                         
  -4  10   2        181.06        193.87        11.94 o                         
  -3  10   2        870.99        884.61        25.17 o                         
  -2  10   2       1191.10       1118.76        33.96 o                         
  -1  10   2       2134.63       2139.68        25.79 o                         
   0  10   2        213.28        213.67        10.26 o                         
   1  10   2         81.27         58.63         4.31 o                         
   2  10   2        602.10        664.95        21.23 o                         
   3  10   2       5151.23       5414.89        67.11 o                         
   4  10   2        639.59        666.09        22.25 o                         
   5  10   2       5831.68       6108.99        63.03 o                         
   6  10   2       1384.12       1410.91        24.01 o                         
   7  10   2        775.15        739.99        21.62 o                         
   8  10   2       8085.80       8390.20       100.57 o                         
   9  10   2         56.48         47.93        10.18 o                         
  10  10   2        750.30        734.74        26.63 o                         
  11  10   2        178.36        165.90        15.42 o                         
  12  10   2        428.46        369.75        25.90 o                         
  13  10   2          0.75         25.37        14.09 o                         
  14  10   2        823.80        867.08        45.58 o                         
  15  10   2        169.16        171.75        23.48 o                         
  16  10   2        719.83        858.07        53.68 o                         
  17  10   2          8.56         28.18        25.01 o                         
  18  10   2         20.80         -1.35        24.33 o                         
  19  10   2          4.71        205.26        73.68 o                         
  20  10   2          5.34        115.51        38.18 o                         
  21  10   2         59.85        179.71        40.68 o                         
  22  10   2          0.06         95.27        36.15 o                         
 -23  11   2          0.80         95.01        55.06 o                         
 -22  11   2          0.03          2.28        54.33 o                         
 -21  11   2          9.45         21.79        37.72 o                         
 -20  11   2          0.54        -16.90        35.29 o                         
 -19  11   2          0.03         -7.19        29.70 o                         
 -18  11   2         64.32         30.90        27.55 o                         
 -17  11   2         47.84         84.07        35.96 o                         
 -16  11   2         48.51         57.94        31.10 o                         
 -15  11   2        113.56        141.26        21.71 o                         
 -14  11   2          0.14          4.05        20.45 o                         
 -13  11   2        242.46        233.76        22.64 o                         
 -12  11   2        772.02        757.14        39.97 o                         
 -11  11   2         45.37         37.36        12.27 o                         
 -10  11   2        164.20        177.05        16.87 o                         
  -9  11   2        165.05        173.94        18.38 o                         
  -8  11   2        317.47        355.56        15.65 o                         
  -7  11   2         64.44         44.27         7.66 o                         
  -6  11   2        253.69        255.59        22.36 o                         
  -5  11   2       1494.86       1615.04        23.17 o                         
  -4  11   2        332.09        318.52        15.43 o                         
  -3  11   2         52.86         34.23         7.43 o                         
  -2  11   2         10.39         16.39         6.21 o                         
  -1  11   2        552.57        568.73        21.23 o                         
   0  11   2       1015.58        990.68        28.15 o                         
   1  11   2       2678.35       2854.24        29.50 o                         
   2  11   2       2897.35       3017.93        61.97 o                         
   3  11   2        255.83        318.09        21.28 o                         
   4  11   2       1375.93       1488.78        36.43 o                         
   5  11   2        719.26        698.57        22.61 o                         
   6  11   2          1.03         -1.25         5.16 o                         
   7  11   2       6074.09       6282.72        68.45 o                         
   8  11   2       1511.50       1474.46        27.76 o                         
   9  11   2       1190.98       1248.76        30.75 o                         
  10  11   2        333.66        339.26        20.40 o                         
  11  11   2       2642.87       2418.99        46.25 o                         
  12  11   2         99.07        100.96        21.62 o                         
  13  11   2        115.99        140.12        19.26 o                         
  14  11   2        152.32        153.34        20.84 o                         
  15  11   2         12.38         41.30        25.19 o                         
  16  11   2          7.00         27.16        21.56 o                         
  17  11   2          4.68         24.66        22.63 o                         
  18  11   2         55.99         78.13        26.10 o                         
  19  11   2         26.84         50.17        23.21 o                         
  20  11   2         19.27        147.14        36.66 o                         
  21  11   2          2.11         44.46        31.33 o                         
  22  11   2         13.72        105.81        47.00 o                         
 -23  12   2          0.22        -57.37        86.64 o                         
 -22  12   2          0.07         19.31        55.12 o                         
 -21  12   2         11.35        -19.43        49.24 o                         
 -20  12   2          0.01        -13.19        31.69 o                         
 -19  12   2         13.57        -11.08        28.83 o                         
 -18  12   2         10.02        -14.70        27.48 o                         
 -17  12   2         27.23         45.90        23.91 o                         
 -16  12   2        229.09        246.15        37.13 o                         
 -15  12   2        229.93        312.17        43.49 o                         
 -14  12   2         36.87         28.02        15.39 o                         
 -13  12   2        323.91        337.39        36.25 o                         
 -12  12   2        193.75        221.59        23.58 o                         
 -11  12   2         86.05         79.28        20.36 o                         
 -10  12   2         92.04         94.98        17.26 o                         
  -9  12   2       1444.10       1528.95        32.65 o                         
  -8  12   2        178.61        199.35        13.49 o                         
  -7  12   2        401.89        415.31        15.84 o                         
  -6  12   2        226.45        208.80        10.50 o                         
  -5  12   2       1424.44       1543.76        29.56 o                         
  -4  12   2        443.27        467.38        26.42 o                         
  -3  12   2         33.73         26.88         7.14 o                         
  -2  12   2       1369.83       1280.06        25.40 o                         
  -1  12   2        136.06        141.24         8.70 o                         
   0  12   2        595.74        530.32        15.18 o                         
   1  12   2       1859.87       1966.81        36.87 o                         
   2  12   2       2944.47       3155.91        44.68 o                         
   3  12   2        876.18        975.77        26.86 o                         
   4  12   2        197.75        220.01        14.94 o                         
   5  12   2        215.45        189.50        13.90 o                         
   6  12   2        176.06        170.87        11.39 o                         
   7  12   2       5087.06       5268.74        60.41 o                         
   8  12   2          1.52         18.86         7.79 o                         
   9  12   2        840.39        853.01        38.84 o                         
  10  12   2        457.26        535.42        24.60 o                         
  11  12   2       1118.58        974.32        38.24 o                         
  12  12   2        261.29        300.78        38.18 o                         
  13  12   2         74.04         98.97        20.68 o                         
  14  12   2        134.14        149.15        22.53 o                         
  15  12   2         40.83         56.62        22.59 o                         
  16  12   2        247.12        227.37        47.56 o                         
  17  12   2          4.54         24.10        23.70 o                         
  18  12   2          9.82         21.73        30.84 o                         
  19  12   2          1.61         86.33        30.14 o                         
  20  12   2          1.29         57.17        33.11 o                         
  21  12   2          2.77         75.38        35.58 o                         
  22  12   2          8.81         17.85        52.80 o                         
 -22  13   2          0.40        -17.76        57.08 o                         
 -21  13   2          3.88          3.40        37.73 o                         
 -20  13   2         20.85         -5.02        29.68 o                         
 -19  13   2          6.39         28.63        28.55 o                         
 -18  13   2         57.63         14.16        33.26 o                         
 -17  13   2         52.89         22.85        22.19 o                         
 -16  13   2         12.87         29.54        20.91 o                         
 -15  13   2        339.32        348.64        30.82 o                         
 -14  13   2        205.54        209.80        23.39 o                         
 -13  13   2        400.56        404.24        31.97 o                         
 -12  13   2          3.74         13.26        14.29 o                         
 -11  13   2        131.17        146.26        17.54 o                         
 -10  13   2        715.71        709.53        30.20 o                         
  -9  13   2        262.78        267.16        27.84 o                         
  -8  13   2        760.54        791.43        27.28 o                         
  -7  13   2        206.26        212.13        12.57 o                         
  -6  13   2        952.87        955.60        19.19 o                         
  -5  13   2        218.99        218.95        15.49 o                         
  -4  13   2        393.01        410.69        18.24 o                         
  -3  13   2        277.29        299.43        15.61 o                         
  -2  13   2          0.17          0.08         6.60 o                         
  -1  13   2        413.93        375.89        12.70 o                         
   0  13   2          0.14         -5.76         5.76 o                         
   1  13   2       2500.51       2613.36        31.67 o                         
   2  13   2        669.10        611.83        22.00 o                         
   3  13   2        964.38        959.86        25.57 o                         
   4  13   2         16.03         22.66         7.58 o                         
   5  13   2       1082.79       1030.46        41.32 o                         
   6  13   2         12.32         14.22         6.17 o                         
   7  13   2        102.22        102.12        10.73 o                         
   8  13   2        208.52        161.66        14.26 o                         
   9  13   2         77.18         60.38        10.30 o                         
  10  13   2        210.29        212.63        15.70 o                         
  11  13   2          2.38          6.25        13.52 o                         
  12  13   2       4182.86       4266.86        82.97 o                         
  13  13   2          1.94         24.38        14.14 o                         
  14  13   2         38.04         58.57        20.42 o                         
  15  13   2         47.04         78.75        22.03 o                         
  16  13   2          0.04         32.48        19.64 o                         
  17  13   2          0.02         45.31        23.58 o                         
  18  13   2          6.91         50.37        25.23 o                         
  19  13   2          5.57         37.77        27.46 o                         
  20  13   2          1.74         53.15        45.50 o                         
  21  13   2          6.46        100.89        41.59 o                         
 -22  14   2          3.72          9.36        54.36 o                         
 -21  14   2          9.04         75.82        48.97 o                         
 -20  14   2          7.73         21.84        32.20 o                         
 -19  14   2         63.31         14.35        28.29 o                         
 -18  14   2          1.24        -42.56        42.56 o                         
 -17  14   2         47.52         33.73        25.13 o                         
 -16  14   2        222.41        151.94        34.43 o                         
 -15  14   2          0.03          2.46        18.40 o                         
 -14  14   2        342.02        306.85        31.24 o                         
 -13  14   2         65.75         73.50        25.78 o                         
 -12  14   2          0.53          0.21        12.49 o                         
 -11  14   2        649.97        566.80        31.01 o                         
 -10  14   2        158.93        163.17        18.17 o                         
  -9  14   2       1141.32       1238.66        35.16 o                         
  -8  14   2        293.79        320.10        17.20 o                         
  -7  14   2        900.94        899.81        22.94 o                         
  -6  14   2        285.02        285.65        17.99 o                         
  -5  14   2        211.66        212.59        15.09 o                         
  -4  14   2        183.73        204.83        14.43 o                         
  -3  14   2        179.88        157.57        13.11 o                         
  -2  14   2       1435.79       1519.15        31.28 o                         
  -1  14   2       3532.92       3779.04        53.71 o                         
   0  14   2         94.90         74.68         8.14 o                         
   1  14   2        118.01        119.20         7.86 o                         
   2  14   2       2853.82       2911.19        62.06 o                         
   3  14   2         30.09         37.92         8.71 o                         
   4  14   2          1.00         -0.73         7.06 o                         
   5  14   2        643.82        612.25        23.30 o                         
   6  14   2          2.23          6.24         4.40 o                         
   7  14   2          0.11         -6.39         6.39 o                         
   8  14   2        282.64        248.65        14.42 o                         
   9  14   2        409.59        411.08        18.82 o                         
  10  14   2        493.22        447.10        28.38 o                         
  11  14   2         40.62         10.72        14.71 o                         
  12  14   2       1682.62       1741.21        52.12 o                         
  13  14   2        131.67        157.67        22.60 o                         
  14  14   2        189.39        166.90        34.25 o                         
  15  14   2        303.34        269.76        33.93 o                         
  16  14   2         11.88         19.15        20.19 o                         
  17  14   2        149.18        163.21        35.17 o                         
  18  14   2          1.17         77.41        47.52 o                         
  19  14   2          4.54         80.19        46.78 o                         
  20  14   2          3.09         44.93        31.31 o                         
  21  14   2         15.73        113.17        51.24 o                         
 -22  15   2          1.67         60.01        47.60 o                         
 -21  15   2          0.60         34.41        44.60 o                         
 -20  15   2          6.42         21.56        35.92 o                         
 -19  15   2          5.39        -27.48        30.50 o                         
 -18  15   2         58.88         19.03        46.92 o                         
 -17  15   2         18.65         19.75        24.61 o                         
 -16  15   2          3.70          5.79        19.46 o                         
 -15  15   2         60.93         64.49        22.50 o                         
 -14  15   2         58.45         37.06        21.38 o                         
 -13  15   2          1.44         -3.86        16.98 o                         
 -12  15   2        266.65        261.22        27.40 o                         
 -11  15   2        242.47        218.37        23.09 o                         
 -10  15   2        683.98        659.44        27.67 o                         
  -9  15   2        587.79        694.26        25.14 o                         
  -8  15   2          0.17          9.83         8.64 o                         
  -7  15   2        391.25        364.60        17.26 o                         
  -6  15   2         31.49         33.11         8.96 o                         
  -5  15   2         30.70          8.83         8.54 o                         
  -4  15   2        178.66        174.92        13.49 o                         
  -3  15   2         51.90         55.52        13.62 o                         
  -2  15   2        682.81        642.99        23.50 o                         
  -1  15   2        360.76        401.62        15.65 o                         
   0  15   2        339.53        366.89        15.30 o                         
   1  15   2       2968.69       3192.50        53.20 o                         
   2  15   2        218.30        206.94        14.36 o                         
   3  15   2        201.32        221.87        14.71 o                         
   4  15   2         54.31         45.17         9.39 o                         
   5  15   2          0.41         -4.95         6.62 o                         
   6  15   2          8.78          5.40         5.65 o                         
   7  15   2         84.72         75.40        12.27 o                         
   8  15   2         11.06          7.39         9.96 o                         
   9  15   2        216.51        246.57        24.56 o                         
  10  15   2          1.01        -16.84        16.84 o                         
  11  15   2        751.05        781.76        40.52 o                         
  12  15   2       2427.95       2619.38        63.72 o                         
  13  15   2          2.04         24.20        13.86 o                         
  14  15   2        182.76        182.77        35.35 o                         
  15  15   2          0.31         43.62        20.27 o                         
  16  15   2         19.63         12.06        21.20 o                         
  17  15   2          0.34         28.83        21.33 o                         
  18  15   2          0.03         41.06        34.90 o                         
  19  15   2          6.36         93.34        31.78 o                         
  20  15   2          9.25        108.63        39.98 o                         
  21  15   2          4.51         69.11        65.41 o                         
 -22  16   2          1.34         77.28        92.50 o                         
 -21  16   2         11.46         35.98        45.00 o                         
 -20  16   2          1.79        -26.67        35.73 o                         
 -19  16   2          0.85          7.34        38.49 o                         
 -18  16   2         57.14         97.75        36.58 o                         
 -17  16   2          2.38          8.35        22.32 o                         
 -16  16   2          4.75         10.46        21.16 o                         
 -15  16   2          0.03        -16.89        16.89 o                         
 -14  16   2        102.36         95.00        21.57 o                         
 -13  16   2        511.98        438.88        32.57 o                         
 -12  16   2         12.65         11.26        13.83 o                         
 -11  16   2         64.74         59.12        23.25 o                         
 -10  16   2        113.36         94.35        15.44 o                         
  -9  16   2        388.40        432.13        24.11 o                         
  -8  16   2        135.55        158.37        19.28 o                         
  -7  16   2         22.69         20.39         9.25 o                         
  -6  16   2         73.87         50.14        10.47 o                         
  -5  16   2        447.21        467.85        21.67 o                         
  -4  16   2        228.32        218.09        14.71 o                         
  -3  16   2        452.04        413.65        22.24 o                         
  -2  16   2       3057.45       2975.51        68.01 o                         
  -1  16   2       1834.80       1991.59        32.58 o                         
   0  16   2        169.53        201.81        12.28 o                         
   1  16   2          1.49          8.48         6.24 o                         
   2  16   2          4.60         -3.71         3.71 o                         
   3  16   2        697.20        758.01        25.61 o                         
   4  16   2          5.49         -7.00         7.00 o                         
   5  16   2         32.55         26.98         9.73 o                         
   6  16   2          3.70         -7.34         7.34 o                         
   7  16   2        193.13        212.24        30.03 o                         
   8  16   2         10.40         -6.79         8.45 o                         
   9  16   2         14.53         -0.44        10.30 o                         
  10  16   2          4.43         -7.70        16.76 o                         
  11  16   2         26.80          3.11        14.22 o                         
  12  16   2         27.80         90.92        19.74 o                         
  13  16   2          0.17         37.73        16.59 o                         
  14  16   2        369.60        431.45        39.73 o                         
  15  16   2         34.31         54.86        23.52 o                         
  16  16   2          0.02         22.49        21.99 o                         
  17  16   2          0.00         64.79        24.16 o                         
  18  16   2          0.14         61.26        25.58 o                         
  19  16   2         35.54        145.87        39.74 o                         
  20  16   2          2.24         84.23        55.07 o                         
  21  16   2         11.19         31.61        87.81 o                         
 -21  17   2          5.09         55.97        45.86 o                         
 -20  17   2          4.97         83.95        48.08 o                         
 -19  17   2          1.49         65.04        41.13 o                         
 -18  17   2          1.36         41.46        28.94 o                         
 -17  17   2         97.33        111.86        37.18 o                         
 -16  17   2         24.90         42.69        22.79 o                         
 -15  17   2          3.84         -4.02        16.68 o                         
 -14  17   2          7.02        -12.06        13.72 o                         
 -13  17   2         50.25         49.24        15.65 o                         
 -12  17   2        129.91         95.13        18.76 o                         
 -11  17   2         89.02         50.95        16.90 o                         
 -10  17   2         21.01          5.38        10.92 o                         
  -9  17   2         30.82         23.76        10.86 o                         
  -8  17   2         83.42         83.01        12.19 o                         
  -7  17   2        129.96        113.32        13.88 o                         
  -6  17   2        154.28        135.44        18.55 o                         
  -5  17   2         64.39         71.35        11.72 o                         
  -4  17   2         17.38         15.55         8.39 o                         
  -3  17   2          0.00          4.32         7.97 o                         
  -2  17   2         92.77         83.54         6.52 o                         
  -1  17   2       1205.20       1293.18        26.23 o                         
   0  17   2        797.43        849.28        23.80 o                         
   1  17   2          0.96         -2.97         5.66 o                         
   2  17   2       1878.90       1989.62        27.80 o                         
   3  17   2        231.55        235.43        16.38 o                         
   4  17   2          9.33         -2.82         7.97 o                         
   5  17   2         20.96          2.47        13.43 o                         
   6  17   2          0.12         -3.86         8.62 o                         
   7  17   2          8.08         11.08         8.76 o                         
   8  17   2          0.33         -6.11         9.95 o                         
   9  17   2         40.85        -17.37        17.37 o                         
  10  17   2         56.49         25.11        25.49 o                         
  11  17   2        881.34        885.13        43.90 o                         
  12  17   2         17.77         23.65        21.03 o                         
  13  17   2       1318.31       1446.60        80.29 o                         
  14  17   2         43.85         62.61        23.95 o                         
  15  17   2         69.85         95.85        32.21 o                         
  16  17   2         12.43         76.54        31.74 o                         
  17  17   2          8.46         54.30        47.66 o                         
  18  17   2         28.90        109.53        44.29 o                         
  19  17   2          4.91         51.17        26.40 o                         
  20  17   2          1.01         89.57        35.61 o                         
 -21  18   2          1.17         -6.00        46.89 o                         
 -20  18   2          0.00         71.17        51.49 o                         
 -19  18   2          0.72          7.32        41.19 o                         
 -18  18   2         17.83          0.28        33.11 o                         
 -17  18   2          0.03          6.53        31.08 o                         
 -16  18   2         35.03         12.16        18.74 o                         
 -15  18   2         19.01         13.00        15.72 o                         
 -14  18   2         57.65         70.49        19.06 o                         
 -13  18   2          5.34         -8.70        14.38 o                         
 -12  18   2         16.37         11.80        15.30 o                         
 -11  18   2        313.60        249.28        23.56 o                         
 -10  18   2       1004.96        968.17        46.29 o                         
  -9  18   2          9.92          5.69        10.99 o                         
  -8  18   2          2.19         -2.81         9.77 o                         
  -7  18   2         85.72         45.50        11.93 o                         
  -6  18   2        356.39        378.58        21.41 o                         
  -5  18   2        622.33        565.25        25.11 o                         
  -4  18   2          5.92         -8.91         8.91 o                         
  -3  18   2        351.18        337.70        20.06 o                         
  -2  18   2         33.82         49.50         6.98 o                         
  -1  18   2        554.91        557.06        31.91 o                         
   0  18   2        310.39        327.86        16.90 o                         
   1  18   2         55.97         40.37         8.80 o                         
   2  18   2        323.65        339.64        15.56 o                         
   3  18   2        131.96        118.39        12.73 o                         
   4  18   2        105.01        107.27        13.26 o                         
   5  18   2         50.87         32.51        10.85 o                         
   6  18   2        222.63        248.26        23.69 o                         
   7  18   2         70.56         53.19        12.28 o                         
   8  18   2          1.11         -9.34         9.34 o                         
   9  18   2          8.22          6.38        12.65 o                         
  10  18   2          1.96         -8.54        12.03 o                         
  11  18   2          8.34         27.67        14.53 o                         
  12  18   2         68.53         67.95        16.86 o                         
  13  18   2         56.12         45.69        19.33 o                         
  14  18   2          8.66         19.23        20.48 o                         
  15  18   2          2.41         19.69        22.58 o                         
  16  18   2         51.36         68.60        24.13 o                         
  17  18   2          5.98        100.50        29.91 o                         
  18  18   2          1.86         42.37        26.30 o                         
  19  18   2          0.00         62.18        49.05 o                         
  20  18   2          1.83         79.42        35.79 o                         
 -21  19   2          0.00         15.61        69.67 o                         
 -20  19   2          9.49        -13.04        41.11 o                         
 -19  19   2         18.68        -24.80        33.99 o                         
 -18  19   2          1.62         35.02        29.98 o                         
 -17  19   2          3.69        -13.69        22.86 o                         
 -16  19   2         19.47        -10.36        20.58 o                         
 -15  19   2        254.62        254.31        33.21 o                         
 -14  19   2         46.12         24.33        17.93 o                         
 -13  19   2        107.54         93.22        20.28 o                         
 -12  19   2        138.01        109.10        22.70 o                         
 -11  19   2         37.50         13.33        14.38 o                         
 -10  19   2          3.42         27.89        13.59 o                         
  -9  19   2        493.89        469.18        26.73 o                         
  -8  19   2         35.86         32.76        12.24 o                         
  -7  19   2         87.65         75.49        13.02 o                         
  -6  19   2         31.28         13.77        10.87 o                         
  -5  19   2        190.01        208.50        18.03 o                         
  -4  19   2         72.02         54.89        12.64 o                         
  -3  19   2        547.15        601.30        44.01 o                         
  -2  19   2         24.19         23.48         9.98 o                         
  -1  19   2        452.78        507.38        19.65 o                         
   0  19   2         15.43         33.51         9.11 o                         
   1  19   2        208.16        168.74        15.78 o                         
   2  19   2         82.80         91.26        10.85 o                         
   3  19   2        130.91        118.48        13.27 o                         
   4  19   2        135.85        159.28        14.76 o                         
   5  19   2        209.42        214.60        16.98 o                         
   6  19   2         38.66         35.97        11.67 o                         
   7  19   2        504.58        567.29        28.41 o                         
   8  19   2        231.52        239.58        24.83 o                         
   9  19   2         76.41         38.05        17.36 o                         
  10  19   2        145.12        127.54        20.74 o                         
  11  19   2        514.06        515.69        35.51 o                         
  12  19   2          6.90         -3.63        13.66 o                         
  13  19   2         76.50         77.78        24.03 o                         
  14  19   2         75.36        110.22        26.90 o                         
  15  19   2         68.69         84.44        30.02 o                         
  16  19   2        159.15        227.14        34.66 o                         
  17  19   2          4.15         54.48        28.73 o                         
  18  19   2          4.33        111.39        47.53 o                         
  19  19   2          9.12        130.60        38.58 o                         
  20  19   2          2.03        104.96        67.24 o                         
 -20  20   2          8.76         14.23        42.45 o                         
 -19  20   2         10.63          4.56        43.43 o                         
 -18  20   2          8.98         32.88        34.63 o                         
 -17  20   2          0.91         -0.39        25.48 o                         
 -16  20   2         11.29         27.05        31.16 o                         
 -15  20   2          0.22         14.19        20.60 o                         
 -14  20   2          2.28          5.26        19.64 o                         
 -13  20   2         35.89         48.69        18.53 o                         
 -12  20   2         12.93         32.27        15.41 o                         
 -11  20   2        124.15        109.63        20.29 o                         
 -10  20   2         26.32         28.04        14.94 o                         
  -9  20   2         60.32         79.19        16.19 o                         
  -8  20   2        228.75        265.80        19.41 o                         
  -7  20   2        815.32        834.71        30.29 o                         
  -6  20   2         38.98         43.86        12.16 o                         
  -5  20   2         69.08         60.07        12.30 o                         
  -4  20   2         55.80         63.25        13.08 o                         
  -3  20   2        432.22        437.38        38.35 o                         
  -2  20   2        513.82        478.90        24.40 o                         
  -1  20   2        240.14        232.67        17.54 o                         
   0  20   2         27.04         42.12        10.34 o                         
   1  20   2         36.50         24.99         9.64 o                         
   2  20   2         12.28         10.69         9.62 o                         
   3  20   2         60.09         70.62        11.95 o                         
   4  20   2        414.11        427.27        24.45 o                         
   5  20   2          2.12         -4.46         9.87 o                         
   6  20   2         19.65         14.14        11.10 o                         
   7  20   2        196.75        174.88        19.04 o                         
   8  20   2         76.17         73.71        17.72 o                         
   9  20   2        393.84        375.50        29.26 o                         
  10  20   2        116.03        126.86        21.92 o                         
  11  20   2         25.50         37.75        18.24 o                         
  12  20   2         15.66         29.93        18.51 o                         
  13  20   2        250.68        300.52        38.43 o                         
  14  20   2          0.36         31.21        23.64 o                         
  15  20   2        187.12        320.48        42.76 o                         
  16  20   2          1.75         27.43        23.17 o                         
  17  20   2         61.90        116.91        33.10 o                         
  18  20   2         17.71        127.46        55.72 o                         
  19  20   2         40.47        190.33        54.94 o                         
 -20  21   2         11.69          2.20        77.24 o                         
 -19  21   2         69.08         91.58        69.05 o                         
 -18  21   2         42.30         70.04        37.77 o                         
 -17  21   2         19.51         -3.65        25.86 o                         
 -16  21   2         37.98         41.55        22.72 o                         
 -15  21   2          0.12         18.68        18.17 o                         
 -14  21   2         42.42         62.88        21.71 o                         
 -13  21   2         15.64         15.11        18.99 o                         
 -12  21   2         20.85          8.63        13.48 o                         
 -11  21   2         16.97         -0.45        14.50 o                         
 -10  21   2          3.66         -5.54        11.92 o                         
  -9  21   2          5.27        -10.27        10.65 o                         
  -8  21   2        361.76        436.84        24.06 o                         
  -7  21   2         94.98         60.25        13.50 o                         
  -6  21   2        484.09        537.89        34.24 o                         
  -5  21   2        302.86        282.50        21.94 o                         
  -4  21   2        286.95        285.08        20.86 o                         
  -3  21   2         11.06         13.44        10.70 o                         
  -2  21   2         25.10         30.50        11.33 o                         
  -1  21   2        549.47        538.66        27.52 o                         
   0  21   2        292.91        308.00        18.82 o                         
   1  21   2        157.39        144.75        17.83 o                         
   2  21   2         28.66         33.11        13.55 o                         
   3  21   2         19.34         10.19        10.06 o                         
   4  21   2        555.65        578.46        26.87 o                         
   5  21   2         77.52         74.48        15.16 o                         
   6  21   2        186.94        143.80        17.00 o                         
   7  21   2        145.89        144.40        21.21 o                         
   8  21   2          0.04        -12.53        12.53 o                         
   9  21   2         44.11         41.62        16.84 o                         
  10  21   2         59.32          4.96        15.31 o                         
  11  21   2          4.75         21.94        17.31 o                         
  12  21   2        344.44        374.34        36.87 o                         
  13  21   2        114.89        150.60        38.23 o                         
  14  21   2          0.01        -12.57        20.18 o                         
  15  21   2          3.04         73.37        26.32 o                         
  16  21   2          4.17         56.51        23.14 o                         
  17  21   2          0.69        104.38        59.71 o                         
  18  21   2         24.67        152.90        48.53 o                         
  19  21   2          0.14        132.84        64.73 o                         
 -20  22   2         15.27         53.86        88.98 o                         
 -19  22   2          3.24        -39.10        51.72 o                         
 -18  22   2          0.21         49.76        37.50 o                         
 -17  22   2         34.72         46.59        41.91 o                         
 -16  22   2          1.78         16.98        22.39 o                         
 -15  22   2          0.49         -0.93        20.19 o                         
 -14  22   2          0.77          2.93        18.71 o                         
 -13  22   2         58.50         28.53        19.41 o                         
 -12  22   2          5.24         -5.11        19.18 o                         
 -11  22   2          8.94         -9.22        17.17 o                         
 -10  22   2         46.59         24.82        15.72 o                         
  -9  22   2        341.58        334.00        31.31 o                         
  -8  22   2         22.94         16.73        12.93 o                         
  -7  22   2         40.32         32.78        14.77 o                         
  -6  22   2        267.17        324.98        24.25 o                         
  -5  22   2         33.19         40.92        18.50 o                         
  -4  22   2       1327.49       1324.93        50.86 o                         
  -3  22   2         46.45         68.33        14.22 o                         
  -2  22   2         25.59         40.11        12.94 o                         
  -1  22   2        813.45        800.93        32.49 o                         
   0  22   2        175.79        138.49        22.56 o                         
   1  22   2          0.07          8.54        12.63 o                         
   2  22   2        222.20        234.23        18.89 o                         
   3  22   2          4.35          1.14        10.86 o                         
   4  22   2          2.90         11.96        11.43 o                         
   5  22   2          5.02        -10.08        10.08 o                         
   6  22   2         71.95         65.39        14.98 o                         
   7  22   2         86.83         96.08        17.76 o                         
   8  22   2          0.89         -1.74        12.32 o                         
   9  22   2          6.66         11.44        18.55 o                         
  10  22   2         99.67         88.97        22.08 o                         
  11  22   2        115.14        138.78        25.52 o                         
  12  22   2         37.65         28.73        20.40 o                         
  13  22   2          0.76         51.99        25.10 o                         
  14  22   2          1.37         59.15        34.14 o                         
  15  22   2         24.92         77.32        27.13 o                         
  16  22   2          0.28         38.57        25.58 o                         
  17  22   2         48.89         99.92        32.92 o                         
  18  22   2          0.80        115.19        53.40 o                         
  19  22   2         16.07         62.05        96.01 o                         
 -19  23   2          4.88         58.45        49.59 o                         
 -18  23   2         27.74         74.41        41.15 o                         
 -17  23   2          3.36         65.76        45.63 o                         
 -16  23   2          0.78         21.90        28.42 o                         
 -15  23   2          3.56        -19.46        19.46 o                         
 -14  23   2          1.70          3.87        19.84 o                         
 -13  23   2         41.38         39.44        20.21 o                         
 -12  23   2         46.58         21.78        18.52 o                         
 -11  23   2          3.95          6.29        16.20 o                         
 -10  23   2          3.96          4.04        13.95 o                         
  -9  23   2         11.63          3.51        12.72 o                         
  -8  23   2         54.58         58.37        15.09 o                         
  -7  23   2        121.21        103.67        17.37 o                         
  -6  23   2         10.14          2.54        12.55 o                         
  -5  23   2         11.94         27.42        12.66 o                         
  -4  23   2        301.20        361.72        24.38 o                         
  -3  23   2        649.35        625.06        33.65 o                         
  -2  23   2        266.10        304.35        30.73 o                         
  -1  23   2         67.12         97.94        17.65 o                         
   0  23   2          0.78        -12.54        13.00 o                         
   1  23   2          0.34         16.39        14.34 o                         
   2  23   2         35.93         36.45        12.43 o                         
   3  23   2         16.92         16.27        11.33 o                         
   4  23   2        164.76        114.92        15.91 o                         
   5  23   2        110.56         68.70        14.41 o                         
   6  23   2         27.49         46.91        16.09 o                         
   7  23   2        112.74         82.87        18.33 o                         
   8  23   2        439.20        444.99        49.42 o                         
   9  23   2        139.07        111.20        33.60 o                         
  10  23   2         35.81         35.02        18.32 o                         
  11  23   2         31.38         41.71        19.25 o                         
  12  23   2         22.73         46.93        22.61 o                         
  13  23   2         10.38         20.10        21.80 o                         
  14  23   2          0.00         77.01        38.62 o                         
  15  23   2         11.64         49.86        25.13 o                         
  16  23   2         10.49        122.45        31.15 o                         
  17  23   2         10.13         67.59        33.71 o                         
  18  23   2         13.62         95.43        43.03 o                         
 -19  24   2         23.09        -12.95        96.88 o                         
 -18  24   2          0.65         13.39        43.41 o                         
 -17  24   2          0.18         69.02        37.00 o                         
 -16  24   2          0.02         65.83        32.91 o                         
 -15  24   2         48.65         59.66        28.71 o                         
 -14  24   2         13.04         24.43        20.15 o                         
 -13  24   2         23.28         49.49        23.38 o                         
 -12  24   2          0.53         -2.98        18.08 o                         
 -11  24   2          0.74         36.62        18.60 o                         
 -10  24   2         20.76         35.88        18.24 o                         
  -9  24   2         94.06         62.86        20.15 o                         
  -8  24   2          0.03         -5.20        14.52 o                         
  -7  24   2         35.03         18.87        13.94 o                         
  -6  24   2        325.11        374.75        26.69 o                         
  -5  24   2        103.82         82.87        16.44 o                         
  -4  24   2         15.83         21.11        14.11 o                         
  -3  24   2        627.54        669.57        32.51 o                         
  -2  24   2       1349.75       1492.96        46.43 o                         
  -1  24   2          3.46         25.99        14.88 o                         
   0  24   2          9.93         -4.63        12.60 o                         
   1  24   2         53.61         24.85        19.02 o                         
   2  24   2         31.56         16.15        12.88 o                         
   3  24   2         36.97         20.24        14.79 o                         
   4  24   2         72.40         53.43        14.46 o                         
   5  24   2         27.05         19.92        13.04 o                         
   6  24   2        181.66        189.34        23.98 o                         
   7  24   2          6.50         31.81        18.13 o                         
   8  24   2          5.04         11.72        17.87 o                         
   9  24   2         10.54         44.45        21.55 o                         
  10  24   2        117.03         73.08        23.60 o                         
  11  24   2          5.54         12.94        16.98 o                         
  12  24   2          1.11        -19.70        23.38 o                         
  13  24   2          4.91          7.23        20.02 o                         
  14  24   2        175.98        124.39        34.90 o                         
  15  24   2         19.90         57.80        30.14 o                         
  16  24   2          8.71         98.99        52.56 o                         
  17  24   2          0.33         78.15        37.54 o                         
  18  24   2          0.00         88.38        46.63 o                         
 -18  25   2          0.00         20.59        58.81 o                         
 -17  25   2          8.04         64.38        36.99 o                         
 -16  25   2          0.05         33.40        47.99 o                         
 -15  25   2          1.03        -16.01        30.59 o                         
 -14  25   2          0.52         21.65        21.64 o                         
 -13  25   2          9.77         17.78        26.44 o                         
 -12  25   2          3.50          0.04        16.68 o                         
 -11  25   2        127.21        108.12        24.37 o                         
 -10  25   2        120.25        179.02        27.65 o                         
  -9  25   2          1.96         19.61        19.65 o                         
  -8  25   2          9.63        -14.22        15.06 o                         
  -7  25   2          0.14         10.30        13.63 o                         
  -6  25   2        358.18        324.93        26.26 o                         
  -5  25   2        135.80        151.26        22.75 o                         
  -4  25   2         25.75         37.57        14.95 o                         
  -3  25   2        145.65        175.32        29.58 o                         
  -2  25   2        561.50        625.01        34.86 o                         
  -1  25   2         47.15         44.78        15.96 o                         
   0  25   2         51.77         20.50        15.42 o                         
   1  25   2          2.53         -6.29        11.95 o                         
   2  25   2         89.18         57.82        16.68 o                         
   3  25   2         47.76         20.47        16.41 o                         
   4  25   2        160.86        124.13        19.39 o                         
   5  25   2         71.78         48.59        24.67 o                         
   6  25   2         79.79         81.06        22.00 o                         
   7  25   2         46.17         40.90        19.13 o                         
   8  25   2        105.55         79.63        21.86 o                         
   9  25   2        342.96        350.95        33.62 o                         
  10  25   2        239.94        236.64        39.35 o                         
  11  25   2         16.74         72.21        23.76 o                         
  12  25   2          0.23         18.62        26.87 o                         
  13  25   2         14.08         81.29        33.80 o                         
  14  25   2         38.69         89.74        36.50 o                         
  15  25   2         35.72         84.93        38.38 o                         
  16  25   2          5.11         60.81        35.32 o                         
  17  25   2         15.00         64.03        38.72 o                         
 -18  26   2          4.44         56.73        57.83 o                         
 -17  26   2          0.05         61.12        44.72 o                         
 -16  26   2          2.76         67.38        35.81 o                         
 -15  26   2          2.15         44.34        44.15 o                         
 -14  26   2          5.47         38.26        22.33 o                         
 -13  26   2         11.05         16.05        19.25 o                         
 -12  26   2         13.35         -1.12        28.17 o                         
 -11  26   2         55.35         44.79        23.67 o                         
 -10  26   2         49.04         25.09        26.98 o                         
  -9  26   2        114.69         86.07        30.03 o                         
  -8  26   2          0.67          3.33        18.53 o                         
  -7  26   2        141.55        128.29        21.97 o                         
  -6  26   2          9.64        -12.92        12.92 o                         
  -5  26   2          0.17          8.24        13.60 o                         
  -4  26   2          1.26          0.31        14.97 o                         
  -3  26   2          6.21         31.71        16.34 o                         
  -2  26   2        167.29        163.54        21.09 o                         
  -1  26   2          9.02        -10.79        14.17 o                         
   0  26   2         19.06          2.18        16.69 o                         
   1  26   2          6.56        -16.15        16.15 o                         
   2  26   2        137.18        138.60        20.16 o                         
   3  26   2         41.32         43.49        38.62 o                         
   4  26   2          0.27         -6.35        13.74 o                         
   5  26   2         11.49         -8.10        26.53 o                         
   6  26   2         40.71         50.66        22.14 o                         
   7  26   2         92.32         68.98        21.60 o                         
   8  26   2        224.98        262.39        30.39 o                         
   9  26   2        114.49        119.97        28.87 o                         
  10  26   2         24.38         65.40        23.07 o                         
  11  26   2         14.14         60.92        24.63 o                         
  12  26   2         48.06         68.74        35.32 o                         
  13  26   2          0.37         71.09        26.72 o                         
  14  26   2         32.15        151.24        79.15 o                         
  15  26   2         15.13         99.31        59.99 o                         
  16  26   2          1.18        107.15        85.85 o                         
  17  26   2          6.29        187.12       103.03 o                         
 -17  27   2          9.97         79.93        41.34 o                         
 -16  27   2          0.28          4.38        35.82 o                         
 -15  27   2         22.48          8.91        29.57 o                         
 -14  27   2         51.80         47.35        44.95 o                         
 -13  27   2         15.52         19.11        30.23 o                         
 -12  27   2         29.56         65.95        28.41 o                         
 -11  27   2          0.42         14.82        31.42 o                         
 -10  27   2          1.54         12.46        26.03 o                         
  -9  27   2         92.90         75.61        22.76 o                         
  -8  27   2         14.00         13.84        23.40 o                         
  -7  27   2         41.12         42.00        21.21 o                         
  -6  27   2         21.19         16.35        18.41 o                         
  -5  27   2          6.23        -12.87        17.10 o                         
  -4  27   2        378.95        394.25        31.12 o                         
  -3  27   2        366.98        430.47        37.79 o                         
  -2  27   2         36.72         50.03        17.53 o                         
  -1  27   2         90.01         79.65        21.38 o                         
   0  27   2         20.03         -7.41        14.87 o                         
   1  27   2          3.33          5.43        16.55 o                         
   2  27   2          0.55        -14.08        14.08 o                         
   3  27   2         77.60         82.61        20.19 o                         
   4  27   2          2.76          5.22        21.15 o                         
   5  27   2          9.34        -18.98        18.98 o                         
   6  27   2          0.60        -10.29        17.59 o                         
   7  27   2          9.94         20.46        22.59 o                         
   8  27   2         18.00         35.89        24.24 o                         
   9  27   2          0.10         -6.95        17.53 o                         
  10  27   2          6.55         13.23        22.09 o                         
  11  27   2          0.60         20.36        24.45 o                         
  12  27   2         31.90         84.11        28.91 o                         
  13  27   2          0.05         38.07        28.96 o                         
  14  27   2          1.39         91.64        33.46 o                         
  15  27   2          5.47         53.02        40.48 o                         
  16  27   2         42.73        138.14        50.87 o                         
 -16  28   2         10.91         96.41        39.03 o                         
 -15  28   2         51.86        136.79        47.55 o                         
 -14  28   2         20.71         -4.17        53.42 o                         
 -13  28   2          9.58         45.11        38.87 o                         
 -12  28   2          1.53         43.44        27.62 o                         
 -11  28   2         15.50         12.85        22.60 o                         
 -10  28   2          2.22          0.72        18.66 o                         
  -9  28   2          1.41          2.65        23.85 o                         
  -8  28   2         35.48          9.65        23.33 o                         
  -7  28   2         94.22         69.89        46.14 o                         
  -6  28   2          0.14         -4.30        19.67 o                         
  -5  28   2        582.51        565.80        53.30 o                         
  -4  28   2       1137.19       1192.43        54.56 o                         
  -3  28   2        643.02        658.80        52.22 o                         
  -2  28   2        218.94        218.21        25.18 o                         
  -1  28   2        107.53        103.04        20.74 o                         
   0  28   2        306.28        310.49        31.04 o                         
   1  28   2         19.18         16.98        18.94 o                         
   2  28   2          6.58        -12.91        17.10 o                         
   3  28   2        106.02        105.87        34.14 o                         
   4  28   2          7.30          8.53        21.91 o                         
   5  28   2         34.99         34.43        21.44 o                         
   6  28   2         59.03         41.54        22.11 o                         
   7  28   2          1.52         -6.75        21.09 o                         
   8  28   2          1.85          0.69        23.14 o                         
   9  28   2          1.46        -18.98        18.98 o                         
  10  28   2         48.19         28.20        25.65 o                         
  11  28   2          0.08         40.97        24.78 o                         
  12  28   2         44.48         88.88        30.41 o                         
  13  28   2         33.00         79.36        33.63 o                         
  14  28   2          5.10         88.01        35.80 o                         
  15  28   2          2.05        124.73        73.02 o                         
 -16  29   2         16.99         89.20        61.96 o                         
 -15  29   2         10.10         34.35        49.18 o                         
 -14  29   2          0.16         76.37        36.38 o                         
 -13  29   2          5.26         31.46        54.92 o                         
 -12  29   2          0.03          7.15        23.08 o                         
 -11  29   2         90.26        100.47        28.28 o                         
 -10  29   2          1.96         19.66        40.07 o                         
  -9  29   2         42.35         36.60        23.58 o                         
  -8  29   2        214.31        191.76        33.48 o                         
  -7  29   2        126.49        120.01        38.70 o                         
  -6  29   2          5.28        -18.80        24.01 o                         
  -5  29   2        150.76        115.79        26.15 o                         
  -4  29   2         37.20         42.44        18.76 o                         
  -3  29   2         89.16        138.22        24.24 o                         
  -2  29   2        101.87        105.40        20.98 o                         
  -1  29   2        117.91         92.22        31.06 o                         
   0  29   2        344.81        400.54        39.47 o                         
   1  29   2         57.38         47.16        21.59 o                         
   2  29   2         60.94         43.60        35.80 o                         
   3  29   2         82.44         84.98        27.75 o                         
   4  29   2          1.52         33.56        21.63 o                         
   5  29   2          0.03         -8.76        27.03 o                         
   6  29   2          0.06          2.24        19.81 o                         
   7  29   2          0.94        -10.66        26.23 o                         
   8  29   2         21.42         34.12        22.72 o                         
   9  29   2          3.30          5.21        32.97 o                         
  10  29   2          2.58          0.15        24.23 o                         
  11  29   2         22.51         46.12        27.79 o                         
  12  29   2         36.70         11.09        28.26 o                         
  13  29   2         35.93         37.14        36.79 o                         
  14  29   2          5.65        136.75        45.29 o                         
  15  29   2          4.27         77.43        40.98 o                         
 -15  30   2          0.32         91.06        37.69 o                         
 -14  30   2         32.70         95.47        40.35 o                         
 -13  30   2          0.52         47.40        59.49 o                         
 -12  30   2          0.07         28.60        55.46 o                         
 -11  30   2          6.28         45.11        36.12 o                         
 -10  30   2         33.93         11.23        28.87 o                         
  -9  30   2         54.99         49.05        53.95 o                         
  -8  30   2         69.74         80.95        28.76 o                         
  -7  30   2        113.90         54.41        33.12 o                         
  -6  30   2        102.29        100.48        23.84 o                         
  -5  30   2        101.07         94.26        30.38 o                         
  -4  30   2        131.28        112.52        36.17 o                         
  -3  30   2        249.22        285.51        42.88 o                         
  -2  30   2         34.59         43.30        21.99 o                         
  -1  30   2          4.16         11.94        20.96 o                         
   0  30   2         22.13         -2.35        18.57 o                         
   1  30   2         37.03         11.59        18.49 o                         
   2  30   2        183.29        260.54        36.94 o                         
   3  30   2         54.86         69.98        26.53 o                         
   4  30   2         35.03         40.61        24.19 o                         
   5  30   2        112.20         42.65        41.74 o                         
   6  30   2          4.85        -23.82        24.13 o                         
   7  30   2        115.02         59.75        45.96 o                         
   8  30   2         97.92         94.53        37.69 o                         
   9  30   2         71.28         79.36        29.05 o                         
  10  30   2          5.67         77.50        36.44 o                         
  11  30   2          9.12         54.72        33.57 o                         
  12  30   2         24.59         44.23        29.56 o                         
  13  30   2          9.93         63.07        40.21 o                         
  14  30   2         22.36         77.65        45.35 o                         
 -14  31   2          3.83         55.68        39.21 o                         
 -13  31   2          1.55        -40.71        69.89 o                         
 -12  31   2         14.19          7.92        77.34 o                         
 -11  31   2         32.75         -2.50        53.85 o                         
 -10  31   2         15.98        -14.84        32.00 o                         
  -9  31   2         29.11         -3.12        26.53 o                         
  -8  31   2          0.60        -33.75        33.75 o                         
  -7  31   2         24.74        -22.57        22.57 o                         
  -6  31   2          6.66        -20.87        20.87 o                         
  -5  31   2         31.81         67.07        24.01 o                         
  -4  31   2        127.80         54.72        49.18 o                         
  -3  31   2        308.04        329.62        37.57 o                         
  -2  31   2         24.87         -5.55        19.32 o                         
  -1  31   2          7.28         -7.81        22.56 o                         
   0  31   2        127.67         91.58        29.82 o                         
   1  31   2          5.72         14.12        20.01 o                         
   2  31   2          2.21          7.37        32.11 o                         
   3  31   2          0.63          6.21        24.86 o                         
   4  31   2          3.48         14.77        44.78 o                         
   5  31   2         23.69         51.46        36.33 o                         
   6  31   2          4.05         31.34        25.54 o                         
   7  31   2         82.87         24.90        26.66 o                         
   8  31   2         25.90         -7.98        32.79 o                         
   9  31   2         76.21         60.00        44.95 o                         
  10  31   2          3.61         72.19        37.35 o                         
  11  31   2          1.64         14.45        32.43 o                         
  12  31   2          5.46        110.97        43.58 o                         
  13  31   2          1.28          7.32        66.16 o                         
 -13  32   2         16.79        -25.78        72.59 o                         
 -12  32   2          0.43         -3.34        81.37 o                         
 -11  32   2         34.76         26.87        35.16 o                         
 -10  32   2         56.30         23.61        41.01 o                         
  -9  32   2         37.20          7.38        29.91 o                         
  -8  32   2         32.25         55.55        49.80 o                         
  -7  32   2         17.40         27.40        28.59 o                         
  -6  32   2          0.19          7.76        28.42 o                         
  -5  32   2         84.95         93.58        25.27 o                         
  -4  32   2        344.49        396.67        45.70 o                         
  -3  32   2        167.44        184.23        31.20 o                         
  -2  32   2          0.00          5.89        25.02 o                         
  -1  32   2          0.43         17.29        23.13 o                         
   0  32   2          7.53         19.97        23.04 o                         
   1  32   2         57.40         72.83        36.49 o                         
   2  32   2          0.00         23.51        41.37 o                         
   3  32   2         18.30        -20.60        41.74 o                         
   4  32   2        141.32        135.79        45.12 o                         
   5  32   2        130.20        183.06        35.66 o                         
   6  32   2          0.43          5.73        23.19 o                         
   7  32   2        121.18         90.50        31.20 o                         
   8  32   2          1.00         28.35        50.87 o                         
   9  32   2          7.83         21.33        37.04 o                         
  10  32   2          3.01         44.21        36.08 o                         
  11  32   2          0.70         -1.86        28.54 o                         
  12  32   2         23.05          9.69        42.13 o                         
 -12  33   2          1.17          9.67        62.85 o                         
 -11  33   2          8.26        -29.21        77.53 o                         
 -10  33   2         24.06         62.81        46.51 o                         
  -9  33   2          0.13         -7.00        31.40 o                         
  -8  33   2         48.18         -9.27        26.29 o                         
  -7  33   2          2.95        -12.22        26.29 o                         
  -6  33   2         54.29         83.47        53.46 o                         
  -5  33   2         31.64         14.34        24.03 o                         
  -4  33   2          6.50         20.32        22.09 o                         
  -3  33   2          1.05         17.97        23.67 o                         
  -2  33   2         46.36         20.60        32.95 o                         
  -1  33   2          0.11        -19.10        28.22 o                         
   0  33   2         23.05         11.69        37.81 o                         
   1  33   2         17.17        -23.63        75.29 o                         
   2  33   2         64.43         19.49        33.85 o                         
   3  33   2          3.22        -24.67        43.03 o                         
   4  33   2          0.83        -22.97        22.97 o                         
   5  33   2          0.22         42.18        39.54 o                         
   6  33   2          2.46        -12.83        35.14 o                         
   7  33   2          2.70        -13.88        45.46 o                         
   8  33   2          0.13         12.66        47.83 o                         
   9  33   2          0.10         28.14        35.04 o                         
  10  33   2          0.05         63.86        41.20 o                         
  11  33   2          0.28         50.01        40.09 o                         
 -11  34   2         15.55         26.68        32.92 o                         
 -10  34   2          8.32        -10.74        42.96 o                         
  -9  34   2         62.37         82.51        39.17 o                         
  -8  34   2         21.11        -22.07        33.04 o                         
  -7  34   2         50.65         62.11        31.82 o                         
  -6  34   2          0.92         25.41        30.60 o                         
  -5  34   2         42.62         27.72        31.93 o                         
  -4  34   2          0.05         45.36        26.09 o                         
  -3  34   2        228.21        279.69        38.28 o                         
  -2  34   2         44.55         74.09        26.39 o                         
  -1  34   2          7.20          2.57        24.54 o                         
   0  34   2         15.98         42.66        29.92 o                         
   1  34   2          0.14        -12.80        35.07 o                         
   2  34   2          0.51          6.30        25.89 o                         
   3  34   2         48.74         23.16        31.25 o                         
   4  34   2          0.97        -18.25        28.54 o                         
   5  34   2          2.97         19.71        34.45 o                         
   6  34   2          0.08        -19.04        46.14 o                         
   7  34   2          0.94         -3.60        51.04 o                         
   8  34   2          2.19         59.20        32.36 o                         
   9  34   2         11.18         88.31        42.59 o                         
  10  34   2          6.80         40.94        38.09 o                         
 -10  35   2         10.13         25.32        48.66 o                         
  -9  35   2          0.28         27.27        40.83 o                         
  -8  35   2          0.98         48.49        34.86 o                         
  -7  35   2         20.91         79.29        58.15 o                         
  -6  35   2         16.50         11.39        30.77 o                         
  -5  35   2         56.91         71.65        34.34 o                         
  -4  35   2        214.93        218.58        60.50 o                         
  -3  35   2         25.11         34.97        60.84 o                         
  -2  35   2          5.12          0.73        50.19 o                         
  -1  35   2         11.76         31.48        44.12 o                         
   0  35   2          0.66          3.66        68.13 o                         
   1  35   2          6.49         26.54        47.38 o                         
   2  35   2         24.29         48.22        37.31 o                         
   3  35   2          2.21          4.00        28.88 o                         
   4  35   2         39.13         81.63        33.40 o                         
   5  35   2         44.91         87.59        39.25 o                         
   6  35   2          3.43         62.56        37.77 o                         
   7  35   2         29.33         16.77        39.93 o                         
   8  35   2          9.70         53.93        45.06 o                         
   9  35   2         41.08        120.39        52.23 o                         
  -9  36   2          2.49        -45.66        45.66 o                         
  -8  36   2         44.23         79.15        44.24 o                         
  -7  36   2          1.25         13.30        34.84 o                         
  -6  36   2          6.88         -2.61        38.57 o                         
  -5  36   2         46.15         55.30        37.24 o                         
  -4  36   2          5.50         36.26        39.21 o                         
  -3  36   2         89.51        134.92        51.37 o                         
  -2  36   2          5.22        -25.44        33.19 o                         
  -1  36   2         27.88         69.75        37.19 o                         
   0  36   2         16.60         18.58        67.92 o                         
   1  36   2          6.13         12.77        50.48 o                         
   2  36   2         16.53        -25.48        58.02 o                         
   3  36   2         40.06         20.70        63.29 o                         
   4  36   2          8.72         -4.88        34.30 o                         
   5  36   2         28.12         51.75        34.89 o                         
   6  36   2         11.93         63.12        35.09 o                         
   7  36   2          7.40         25.57        62.88 o                         
   8  36   2         14.32        110.46        63.14 o                         
  -7  37   2          1.91         -8.93        36.39 o                         
  -6  37   2          7.10          0.95        35.59 o                         
  -5  37   2         29.61         84.63        49.05 o                         
  -4  37   2         18.17          6.13        34.88 o                         
  -3  37   2          0.14        -22.16        69.29 o                         
  -2  37   2          0.72         37.96        33.28 o                         
  -1  37   2         10.13        -14.95        44.49 o                         
   0  37   2          4.01         36.60        37.41 o                         
   1  37   2          4.81         54.05        43.37 o                         
   2  37   2         15.61         38.46        53.77 o                         
   3  37   2         20.73          0.32        76.52 o                         
   4  37   2          1.27        117.51        42.05 o                         
   5  37   2          0.04         33.36        53.95 o                         
   6  37   2          6.25         17.22        58.86 o                         
  -5  38   2         12.51         -0.23        41.51 o                         
  -4  38   2         18.79         -7.58        50.91 o                         
  -3  38   2          0.94        107.66        57.11 o                         
  -2  38   2          3.09        -15.53        42.02 o                         
  -1  38   2          8.42        -29.67        65.86 o                         
   0  38   2          1.52         -5.50        91.70 o                         
   1  38   2         26.97         63.62        61.63 o                         
   2  38   2          5.30         53.90        78.39 o                         
   3  38   2         16.13         14.67        38.50 o                         
   4  38   2          8.43        -27.47        51.20 o                         
 -24   1   3         10.87         38.37        79.50 o                         
 -23   1   3          9.07         35.38        60.60 o                         
 -22   1   3          1.85         28.75        43.46 o                         
 -21   1   3          1.24        -14.12        29.66 o                         
 -20   1   3         22.10         33.40        40.92 o                         
 -19   1   3          6.54         25.10        24.49 o                         
 -18   1   3         10.65        -12.64        18.40 o                         
 -17   1   3         14.54          4.30        21.81 o                         
 -16   1   3         44.56         15.34        21.56 o                         
 -15   1   3        174.44        180.44        34.71 o                         
 -14   1   3         93.19         76.35        20.63 o                         
 -13   1   3        307.97        370.60        29.04 o                         
 -12   1   3        188.50        204.45        20.47 o                         
 -11   1   3        193.63        226.70        14.02 o                         
 -10   1   3         66.14         69.96         8.27 o                         
  -9   1   3        439.79        434.35        15.61 o                         
  -8   1   3         19.85         10.87         6.88 o                         
  -7   1   3       3076.55       3189.99        45.36 o                         
  -6   1   3        853.06        904.47        19.19 o                         
  -5   1   3       5004.19       5111.90        53.18 o                         
  -4   1   3        212.98        224.01        10.58 o                         
  -3   1   3        132.14        137.00         8.74 o                         
  -2   1   3        276.65        260.98        10.20 o                         
  -1   1   3          1.31         -0.52         4.74 o                         
   0   1   3        449.49        477.20        14.44 o                         
   1   1   3         25.12         11.75         6.28 o                         
   2   1   3        257.81        208.68        13.85 o                         
   3   1   3        556.97        536.77        17.42 o                         
   4   1   3        246.95        253.69        13.54 o                         
   5   1   3       6409.03       6744.02        76.34 o                         
   6   1   3       2136.61       2319.46        42.21 o                         
   7   1   3        811.31        746.72        21.98 o                         
   8   1   3       1115.66       1115.55        27.73 o                         
   9   1   3        383.23        317.54        17.69 o                         
  10   1   3        225.30        210.33        15.99 o                         
  11   1   3          2.46          0.77         9.07 o                         
  12   1   3         34.28         36.36        12.68 o                         
  13   1   3       1175.50       1094.98        39.25 o                         
  14   1   3        652.59        614.50        31.39 o                         
  15   1   3        116.46         91.70        17.72 o                         
  16   1   3        125.43        129.66        21.83 o                         
  17   1   3         32.94         37.18        19.10 o                         
  18   1   3         25.04         72.24        25.44 o                         
  19   1   3         52.78         89.57        35.15 o                         
  20   1   3          3.10         33.02        28.39 o                         
  21   1   3          0.72         94.49        34.88 o                         
  22   1   3         21.27        161.29        36.70 o                         
 -24   2   3          8.49        -47.66        47.66 o                         
 -23   2   3          0.04         30.48        43.20 o                         
 -22   2   3          1.23         87.37        35.33 o                         
 -21   2   3         59.70         63.18        32.02 o                         
 -20   2   3         13.97         40.57        29.67 o                         
 -19   2   3         16.80         41.98        26.60 o                         
 -18   2   3         38.13         25.60        22.90 o                         
 -17   2   3          0.54        -13.01        20.65 o                         
 -16   2   3        298.16        268.88        30.67 o                         
 -15   2   3          4.92         28.57        16.35 o                         
 -14   2   3          9.57         15.40        23.15 o                         
 -13   2   3         20.01         43.89        14.28 o                         
 -12   2   3         37.14         44.45        11.82 o                         
 -11   2   3         18.83         23.37        12.43 o                         
 -10   2   3        240.61        216.04        12.53 o                         
  -9   2   3         12.66         84.74        23.74 o                         
  -8   2   3       1242.90       1243.67        21.81 o                         
  -7   2   3       8247.90       8781.77        80.15 o                         
  -6   2   3       1060.35       1058.36        33.80 o                         
  -5   2   3       1345.54       1379.08        22.65 o                         
  -4   2   3       4755.55       4830.21        47.99 o                         
  -3   2   3        309.04        231.71        10.03 o                         
  -2   2   3          0.23         -2.92         3.80 o                         
  -1   2   3       1755.05       1707.07        26.47 o                         
   0   2   3        342.02        337.53        15.44 o                         
   1   2   3         54.45         55.27         5.50 o                         
   2   2   3         78.43         51.17         7.69 o                         
   3   2   3         41.81         12.26         4.88 o                         
   4   2   3        324.72        296.72        14.64 o                         
   5   2   3       8207.36       9131.50        95.53 o                         
   6   2   3          0.97         -5.86         5.86 o                         
   7   2   3        233.64        183.17        12.40 o                         
   8   2   3        495.70        519.01        24.51 o                         
   9   2   3        337.41        340.63        18.75 o                         
  10   2   3        253.56        238.32        16.97 o                         
  11   2   3         50.01         24.19        10.41 o                         
  12   2   3        101.49         84.28        18.92 o                         
  13   2   3        355.64        359.89        26.75 o                         
  14   2   3          3.08          7.99        13.79 o                         
  15   2   3         95.46         93.39        19.61 o                         
  16   2   3         52.17         54.81        19.20 o                         
  17   2   3         11.28         10.40        18.87 o                         
  18   2   3          1.07         21.88        23.34 o                         
  19   2   3          3.42         48.87        24.03 o                         
  20   2   3          9.23         73.04        29.83 o                         
  21   2   3         28.47         66.96        30.08 o                         
  22   2   3         60.38        217.60        58.74 o                         
 -24   3   3          0.50        -77.35        77.35 o                         
 -23   3   3         68.83        112.54        42.17 o                         
 -22   3   3         10.90         18.32        43.81 o                         
 -21   3   3          7.26         36.16        47.67 o                         
 -20   3   3         45.63         68.51        28.87 o                         
 -19   3   3         65.54        122.66        33.25 o                         
 -18   3   3         15.07         44.68        22.89 o                         
 -17   3   3          0.04        -26.87        26.87 o                         
 -16   3   3         25.22         19.08        20.25 o                         
 -15   3   3         46.67          3.57        19.70 o                         
 -14   3   3        456.52        515.87        36.14 o                         
 -13   3   3          1.10         17.28        13.84 o                         
 -12   3   3        726.62        754.84        34.82 o                         
 -11   3   3        413.06        432.70        23.67 o                         
 -10   3   3         39.70         33.37        10.73 o                         
  -9   3   3        562.98        552.32        34.81 o                         
  -8   3   3        230.44        243.72        16.18 o                         
  -7   3   3       1862.48       1879.10        26.70 o                         
  -6   3   3       3416.63       3508.49        39.69 o                         
  -5   3   3        486.79        532.21        14.02 o                         
  -4   3   3        105.95        102.56         7.55 o                         
  -3   3   3       2072.09       1894.33        26.10 o                         
  -2   3   3        612.01        632.31        15.04 o                         
  -1   3   3       3309.99       3388.03        35.80 o                         
   0   3   3         11.00         19.32         6.13 o                         
   1   3   3       3894.00       3694.83        40.95 o                         
   2   3   3        135.85        137.78         9.02 o                         
   3   3   3          0.63         -3.29         3.29 o                         
   4   3   3        305.06        293.45        11.61 o                         
   5   3   3       4828.28       5012.23        57.02 o                         
   6   3   3        738.60        735.04        23.38 o                         
   7   3   3        244.32        262.17        14.60 o                         
   8   3   3        331.94        370.67        18.01 o                         
   9   3   3        539.30        576.43        23.77 o                         
  10   3   3        338.99        314.43        19.09 o                         
  11   3   3          1.68         -0.50         9.47 o                         
  12   3   3        766.00        750.84        36.07 o                         
  13   3   3        180.89        174.94        21.83 o                         
  14   3   3         87.93         71.08        15.54 o                         
  15   3   3         21.28         15.24        14.43 o                         
  16   3   3          3.57         15.59        14.58 o                         
  17   3   3         44.73         60.86        19.30 o                         
  18   3   3          0.01         21.38        23.80 o                         
  19   3   3         13.80         56.25        32.62 o                         
  20   3   3         52.58        123.79        50.29 o                         
  21   3   3          8.20        130.56        42.22 o                         
  22   3   3          0.01        162.16        47.30 o                         
 -23   4   3         11.37         58.97        40.52 o                         
 -22   4   3        115.67        180.32        60.91 o                         
 -21   4   3         24.43         45.78        39.69 o                         
 -20   4   3          2.37        -17.98        30.05 o                         
 -19   4   3        142.57        188.97        33.00 o                         
 -18   4   3          1.26         -4.29        19.80 o                         
 -17   4   3         51.64         27.63        23.38 o                         
 -16   4   3          6.20        -24.52        24.52 o                         
 -15   4   3         46.51         15.93        21.29 o                         
 -14   4   3          0.72         16.36        14.27 o                         
 -13   4   3          9.48          0.54        11.26 o                         
 -12   4   3          4.76         14.72        11.15 o                         
 -11   4   3       2592.83       2675.58        50.33 o                         
 -10   4   3        334.16        346.95        20.63 o                         
  -9   4   3       2115.31       2168.80        42.25 o                         
  -8   4   3          8.82         14.23         7.92 o                         
  -7   4   3       1810.94       1800.71        23.65 o                         
  -6   4   3       2743.43       2804.00        33.51 o                         
  -5   4   3       3524.21       3453.30        39.44 o                         
  -4   4   3       2113.88       2112.62        30.97 o                         
  -3   4   3        238.17        226.85        14.73 o                         
  -2   4   3       1596.84       1587.87        23.41 o                         
  -1   4   3       1691.57       1583.58        33.84 o                         
   0   4   3         35.40         27.76         5.28 o                         
   1   4   3        262.57        246.58        10.04 o                         
   2   4   3          6.91         10.27         4.18 o                         
   3   4   3         44.29         40.72         6.48 o                         
   4   4   3        621.45        565.25        11.34 o                         
   5   4   3        700.71        746.21        22.34 o                         
   6   4   3        627.85        592.19        17.75 o                         
   7   4   3        634.25        566.11        27.21 o                         
   8   4   3          0.35         -5.12         6.32 o                         
   9   4   3        272.29        267.41        20.94 o                         
  10   4   3         53.70         38.58        10.43 o                         
  11   4   3        830.88        760.44        28.31 o                         
  12   4   3         89.44        107.66        14.20 o                         
  13   4   3         15.27         -9.63         9.63 o                         
  14   4   3         17.22        -11.57        12.63 o                         
  15   4   3        850.53        823.69        55.48 o                         
  16   4   3         13.43         13.46        15.32 o                         
  17   4   3         46.92         66.23        20.85 o                         
  18   4   3         49.29         82.06        27.55 o                         
  19   4   3         11.33         75.01        25.03 o                         
  20   4   3         83.24        151.24        44.82 o                         
  21   4   3          5.39        115.10        41.42 o                         
  22   4   3          0.68        112.73        41.72 o                         
 -23   5   3          0.00        -14.61        39.96 o                         
 -22   5   3          2.15         38.07        50.18 o                         
 -21   5   3         73.47        117.86        48.46 o                         
 -20   5   3         39.87         36.88        27.73 o                         
 -19   5   3          1.08         -8.72        34.65 o                         
 -18   5   3          3.91         -9.00        23.55 o                         
 -17   5   3         21.31        -22.56        22.56 o                         
 -16   5   3          0.77         27.95        20.66 o                         
 -15   5   3        114.70         90.58        27.40 o                         
 -14   5   3         84.47         68.16        24.77 o                         
 -13   5   3        141.67        138.38        18.16 o                         
 -12   5   3         58.04         74.93        15.50 o                         
 -11   5   3        183.87        186.36        17.55 o                         
 -10   5   3         95.02         74.70        12.69 o                         
  -9   5   3          4.60         10.27         8.33 o                         
  -8   5   3       1949.70       1920.47        35.59 o                         
  -7   5   3       1357.41       1477.50        30.00 o                         
  -6   5   3        575.47        625.71        17.35 o                         
  -5   5   3        111.49        112.98        15.62 o                         
  -4   5   3       6007.47       5978.85        66.48 o                         
  -3   5   3        136.44        163.93         9.47 o                         
  -2   5   3         11.83         10.13         4.43 o                         
  -1   5   3          1.20         -2.76         3.78 o                         
   0   5   3         45.97         35.48         5.46 o                         
   1   5   3        322.71        290.91         9.80 o                         
   2   5   3        185.13        158.90         7.61 o                         
   3   5   3         10.08          9.02         6.16 o                         
   4   5   3        800.46        823.23        22.98 o                         
   5   5   3        582.29        616.09        15.36 o                         
   6   5   3       5849.85       6254.61        77.16 o                         
   7   5   3         76.01         85.85        13.78 o                         
   8   5   3         85.19         68.95         9.39 o                         
   9   5   3        568.36        550.82        22.14 o                         
  10   5   3        487.50        501.88        22.77 o                         
  11   5   3         23.19         16.75         9.68 o                         
  12   5   3         70.29         64.45        13.30 o                         
  13   5   3        592.79        529.18        29.55 o                         
  14   5   3         77.44         83.05        16.16 o                         
  15   5   3          0.05         15.87        12.59 o                         
  16   5   3        114.20         86.78        18.05 o                         
  17   5   3          1.65         30.17        18.69 o                         
  18   5   3          1.38         18.53        21.61 o                         
  19   5   3          0.75         61.35        31.19 o                         
  20   5   3         44.81         75.68        31.06 o                         
  21   5   3         46.57        159.62        45.57 o                         
  22   5   3         35.27        209.86        52.61 o                         
 -23   6   3          3.16        -16.87        41.88 o                         
 -22   6   3         18.39          9.28        36.55 o                         
 -21   6   3         16.15         59.01        53.74 o                         
 -20   6   3          0.96        -24.32        25.36 o                         
 -19   6   3         14.54         64.60        37.53 o                         
 -18   6   3          2.62        -20.16        20.16 o                         
 -17   6   3         32.22        -20.41        25.56 o                         
 -16   6   3        566.26        519.49        40.14 o                         
 -15   6   3          0.71        -18.57        18.57 o                         
 -14   6   3         55.79         60.42        19.01 o                         
 -13   6   3         22.30         -6.92        17.13 o                         
 -12   6   3        123.00        105.23        15.30 o                         
 -11   6   3          7.90         21.64        12.99 o                         
 -10   6   3         31.32         54.19        13.08 o                         
  -9   6   3        274.70        240.31        18.34 o                         
  -8   6   3          8.48         17.80         9.63 o                         
  -7   6   3       1240.47       1248.74        18.23 o                         
  -6   6   3          2.01         -2.03         5.06 o                         
  -5   6   3      12509.18      12849.61       118.05 o                         
  -4   6   3       2042.27       2073.11        34.56 o                         
  -3   6   3       1764.45       1754.07        35.37 o                         
  -2   6   3         48.87         28.85         5.53 o                         
  -1   6   3       2321.48       2207.70        35.40 o                         
   0   6   3        949.86        931.22        17.91 o                         
   1   6   3       3879.92       3722.77        40.60 o                         
   2   6   3        229.80        256.09         9.96 o                         
   3   6   3        451.63        409.58        17.50 o                         
   4   6   3        250.70        226.38        13.78 o                         
   5   6   3        826.28        863.56        31.47 o                         
   6   6   3       1601.77       1755.01        32.43 o                         
   7   6   3        388.75        354.60        16.10 o                         
   8   6   3       1818.60       1838.79        32.68 o                         
   9   6   3        129.28        122.72        12.25 o                         
  10   6   3          4.91         -7.29         7.29 o                         
  11   6   3         62.02         52.46        11.46 o                         
  12   6   3       1080.32       1047.13        41.07 o                         
  13   6   3         83.49         59.48        16.60 o                         
  14   6   3          0.55          2.55        13.01 o                         
  15   6   3          0.24         31.99        15.03 o                         
  16   6   3         40.24         28.00        16.57 o                         
  17   6   3         15.89         14.43        19.69 o                         
  18   6   3         12.04         34.31        23.79 o                         
  19   6   3        110.55        179.26        39.97 o                         
  20   6   3         86.53        137.72        42.06 o                         
  21   6   3         26.97         49.93        36.94 o                         
  22   6   3          2.01         97.80        43.29 o                         
 -23   7   3         18.53         75.02        51.17 o                         
 -22   7   3          5.09        -32.11        47.33 o                         
 -21   7   3          3.78        -48.61        59.19 o                         
 -20   7   3         32.15          8.00        33.74 o                         
 -19   7   3          0.22        -23.33        23.33 o                         
 -18   7   3          0.03         -7.51        23.07 o                         
 -17   7   3          2.33         24.44        30.63 o                         
 -16   7   3          9.17         31.91        20.36 o                         
 -15   7   3          0.58         -2.09        19.37 o                         
 -14   7   3          0.06        -14.39        14.39 o                         
 -13   7   3         86.20        101.40        17.83 o                         
 -12   7   3         38.60         56.94        14.68 o                         
 -11   7   3        212.84        299.36        38.01 o                         
 -10   7   3         91.55         79.74        15.75 o                         
  -9   7   3       1487.74       1612.91        35.85 o                         
  -8   7   3        266.56        306.01        23.38 o                         
  -7   7   3        149.89         90.71         5.48 o                         
  -6   7   3       2516.95       2498.51        35.48 o                         
  -5   7   3       5864.16       6205.08        66.24 o                         
  -4   7   3        222.95        227.85        12.24 o                         
  -3   7   3          2.38          7.80         4.74 o                         
  -2   7   3        137.96        158.59         9.38 o                         
  -1   7   3          1.70         -2.46         3.99 o                         
   0   7   3        975.56        930.58        16.97 o                         
   1   7   3          1.74         -2.73         3.69 o                         
   2   7   3       2584.61       2571.40        31.14 o                         
   3   7   3       3030.73       3114.01        56.48 o                         
   4   7   3       2942.94       3121.42        52.83 o                         
   5   7   3         39.04         27.30         7.04 o                         
   6   7   3         48.06         56.25        12.40 o                         
   7   7   3        301.02        295.57        17.36 o                         
   8   7   3        386.59        384.99        17.17 o                         
   9   7   3        686.36        695.83        23.72 o                         
  10   7   3         53.28         43.17        10.70 o                         
  11   7   3         88.91         63.58        12.15 o                         
  12   7   3        251.42        194.02        20.49 o                         
  13   7   3         31.96          4.33        11.17 o                         
  14   7   3         26.78         33.41        14.77 o                         
  15   7   3        514.24        482.43        30.01 o                         
  16   7   3          0.40         18.05        15.45 o                         
  17   7   3         15.52        -16.54        19.24 o                         
  18   7   3        115.19        144.91        42.82 o                         
  19   7   3         81.49        109.15        31.10 o                         
  20   7   3          3.04        108.18        38.91 o                         
  21   7   3          3.98         40.59        40.59 o                         
  22   7   3          0.46        116.35        59.23 o                         
 -23   8   3          5.84        -26.39        43.38 o                         
 -22   8   3          6.01         16.15        39.48 o                         
 -21   8   3         17.25         45.41        34.91 o                         
 -20   8   3         43.54         62.48        32.11 o                         
 -19   8   3          4.12         42.40        43.07 o                         
 -18   8   3         28.70         20.05        22.73 o                         
 -17   8   3         15.65         31.62        21.87 o                         
 -16   8   3          6.57         -5.26        18.28 o                         
 -15   8   3         35.03         27.10        16.60 o                         
 -14   8   3         51.37         41.39        16.36 o                         
 -13   8   3          6.42          1.00        11.95 o                         
 -12   8   3         83.92         40.62        14.75 o                         
 -11   8   3        601.36        622.19        29.68 o                         
 -10   8   3          0.68          0.36        12.72 o                         
  -9   8   3        811.02        874.36        29.35 o                         
  -8   8   3       3272.82       3346.41        50.75 o                         
  -7   8   3        576.30        587.05        18.71 o                         
  -6   8   3       1110.62       1090.27        22.38 o                         
  -5   8   3        234.21        215.00        12.23 o                         
  -4   8   3       4844.03       4936.19        55.22 o                         
  -3   8   3       1934.04       1985.45        26.91 o                         
  -2   8   3        225.26        193.95        10.65 o                         
  -1   8   3        140.91        145.77         9.26 o                         
   0   8   3         19.74         15.70         4.95 o                         
   1   8   3         30.56         39.89         7.09 o                         
   2   8   3        104.59        120.62         8.59 o                         
   3   8   3       1855.42       1834.08        33.69 o                         
   4   8   3        273.26        216.73        14.32 o                         
   5   8   3        299.41        310.56        16.36 o                         
   6   8   3        105.73         81.41         9.65 o                         
   7   8   3         21.40         36.81         4.87 o                         
   8   8   3        595.17        564.78        18.95 o                         
   9   8   3        547.89        519.29        21.87 o                         
  10   8   3         15.11         12.92         9.34 o                         
  11   8   3        133.52        147.39        20.47 o                         
  12   8   3          4.53          3.06        13.00 o                         
  13   8   3          3.92          3.32        12.63 o                         
  14   8   3        110.96        105.08        17.55 o                         
  15   8   3        271.66        293.11        26.40 o                         
  16   8   3         60.81         56.40        18.36 o                         
  17   8   3         95.49         65.17        24.86 o                         
  18   8   3          2.99         41.00        24.55 o                         
  19   8   3         20.64         66.06        28.63 o                         
  20   8   3         25.29         84.34        34.16 o                         
  21   8   3         17.06         74.32        38.16 o                         
  22   8   3         50.02        193.77        61.24 o                         
 -23   9   3          6.86         19.20        45.10 o                         
 -22   9   3         18.60         -4.44        40.32 o                         
 -21   9   3         18.57         13.08        31.96 o                         
 -20   9   3         24.35          8.20        28.76 o                         
 -19   9   3         71.92         40.16        28.68 o                         
 -18   9   3         23.58        -13.47        36.13 o                         
 -17   9   3         31.32          1.06        21.26 o                         
 -16   9   3         52.08         22.61        21.82 o                         
 -15   9   3        277.45        245.98        25.14 o                         
 -14   9   3         87.92        103.10        18.44 o                         
 -13   9   3         20.85         24.25        14.36 o                         
 -12   9   3         57.36         37.87        14.85 o                         
 -11   9   3         11.40         23.62        15.79 o                         
 -10   9   3        825.28        926.01        37.29 o                         
  -9   9   3          4.15         -7.09         9.05 o                         
  -8   9   3        428.77        464.33        11.90 o                         
  -7   9   3         36.81         38.49         7.58 o                         
  -6   9   3       3419.10       3498.87        45.09 o                         
  -5   9   3      12041.08      12227.73       133.04 o                         
  -4   9   3        355.44        323.88        16.39 o                         
  -3   9   3       1019.89       1055.11        18.87 o                         
  -2   9   3         44.33         45.41         6.33 o                         
  -1   9   3          3.56         -1.01         4.58 o                         
   0   9   3         58.98         36.91         8.49 o                         
   1   9   3        950.53       1005.40        18.44 o                         
   2   9   3         40.25         44.28         5.49 o                         
   3   9   3       1425.12       1405.25        18.56 o                         
   4   9   3         17.75         14.74         6.00 o                         
   5   9   3       1164.03       1141.95        27.48 o                         
   6   9   3        619.39        677.50        32.29 o                         
   7   9   3        169.73        159.34        11.57 o                         
   8   9   3        440.68        394.07        16.01 o                         
   9   9   3        124.16        132.09        14.63 o                         
  10   9   3        974.46        928.13        29.81 o                         
  11   9   3        646.77        620.80        29.47 o                         
  12   9   3       2022.28       2070.54        46.73 o                         
  13   9   3        113.63        116.01        18.01 o                         
  14   9   3        266.79        239.51        21.79 o                         
  15   9   3         13.26         34.98        17.85 o                         
  16   9   3          2.31         11.02        18.95 o                         
  17   9   3        128.23        133.66        29.29 o                         
  18   9   3         18.73         91.64        27.83 o                         
  19   9   3          7.19         59.26        28.71 o                         
  20   9   3          4.17         98.66        38.19 o                         
  21   9   3          0.07         78.14        41.60 o                         
 -23  10   3         36.81         -4.93        44.33 o                         
 -22  10   3         56.16         57.31        39.27 o                         
 -21  10   3          3.18        -27.26        33.89 o                         
 -20  10   3          3.72         19.29        33.69 o                         
 -19  10   3          7.58        -23.92        23.92 o                         
 -18  10   3          0.59         36.29        28.58 o                         
 -17  10   3         65.25         36.64        41.05 o                         
 -16  10   3         34.80          8.09        20.49 o                         
 -15  10   3         95.90         57.55        18.45 o                         
 -14  10   3          1.36         -1.44        14.40 o                         
 -13  10   3         93.89         63.29        21.72 o                         
 -12  10   3         47.94         57.55        16.72 o                         
 -11  10   3        295.33        291.36        22.68 o                         
 -10  10   3          0.46         38.76        25.11 o                         
  -9  10   3        379.76        405.95        21.98 o                         
  -8  10   3          6.42          3.45         5.64 o                         
  -7  10   3        356.67        366.63        15.87 o                         
  -6  10   3        285.46        276.85        13.91 o                         
  -5  10   3       1364.85       1331.83        31.58 o                         
  -4  10   3       1523.21       1644.91        34.54 o                         
  -3  10   3          2.38          1.01         4.56 o                         
  -2  10   3       3363.12       3342.94        40.75 o                         
  -1  10   3        281.37        249.65        16.76 o                         
   0  10   3          0.00         -4.66         4.66 o                         
   1  10   3        208.33        213.41        10.25 o                         
   2  10   3        205.10        185.88        12.04 o                         
   3  10   3        374.11        392.09        26.40 o                         
   4  10   3       1253.71       1292.83        21.98 o                         
   5  10   3        256.08        258.22        15.22 o                         
   6  10   3         82.62         66.99        10.74 o                         
   7  10   3        508.16        518.92        18.66 o                         
   8  10   3          4.00          2.05         6.46 o                         
   9  10   3        592.56        625.07        22.99 o                         
  10  10   3       1265.73       1220.46        37.53 o                         
  11  10   3          1.16          1.67        10.00 o                         
  12  10   3        522.64        470.98        27.50 o                         
  13  10   3          4.45         -9.46        14.19 o                         
  14  10   3         72.45         85.16        19.58 o                         
  15  10   3         29.19         59.06        19.11 o                         
  16  10   3         75.09         73.34        23.91 o                         
  17  10   3         13.96          1.51        23.73 o                         
  18  10   3         14.68         43.95        24.68 o                         
  19  10   3         31.06         72.99        29.88 o                         
  20  10   3         32.60         79.13        32.69 o                         
  21  10   3          3.89        110.22        44.01 o                         
 -23  11   3          0.00         13.52        79.60 o                         
 -22  11   3         18.20        -32.41        45.27 o                         
 -21  11   3         14.51        -17.69        36.12 o                         
 -20  11   3         14.41        -19.92        30.14 o                         
 -19  11   3         13.16        -14.43        26.81 o                         
 -18  11   3         98.85         91.14        31.87 o                         
 -17  11   3         93.40        105.89        30.36 o                         
 -16  11   3         23.13         25.42        17.19 o                         
 -15  11   3         23.74         31.15        17.28 o                         
 -14  11   3        104.21         93.82        19.78 o                         
 -13  11   3        150.97        163.19        21.67 o                         
 -12  11   3         51.05         52.37        15.58 o                         
 -11  11   3        806.79        899.08        39.39 o                         
 -10  11   3          0.01          2.21        10.34 o                         
  -9  11   3        239.87        239.43        16.03 o                         
  -8  11   3       2247.03       2420.89        37.32 o                         
  -7  11   3        348.35        363.04        16.43 o                         
  -6  11   3        983.91        984.04        21.82 o                         
  -5  11   3        532.61        569.32        14.69 o                         
  -4  11   3        188.80        167.39         7.55 o                         
  -3  11   3       1973.85       2062.37        27.16 o                         
  -2  11   3          4.83          6.37         5.19 o                         
  -1  11   3       1929.56       1943.40        29.05 o                         
   0  11   3        604.98        639.88        17.63 o                         
   1  11   3       1975.69       2069.99        29.90 o                         
   2  11   3        156.29        188.04        12.49 o                         
   3  11   3        408.36        425.44        16.17 o                         
   4  11   3          2.32          0.17         5.40 o                         
   5  11   3        977.95       1017.53        15.23 o                         
   6  11   3        529.14        524.39        14.53 o                         
   7  11   3        322.14        341.54        13.33 o                         
   8  11   3       1073.87       1038.57        56.25 o                         
   9  11   3       1531.75       1551.51        38.49 o                         
  10  11   3       1037.01       1103.02        37.61 o                         
  11  11   3       2043.76       2008.72        52.08 o                         
  12  11   3       2320.26       2272.21        55.34 o                         
  13  11   3         25.23         18.33        13.17 o                         
  14  11   3         48.54         53.89        18.03 o                         
  15  11   3         13.37         15.06        17.13 o                         
  16  11   3         82.22         96.18        26.62 o                         
  17  11   3         42.86         77.58        26.55 o                         
  18  11   3         55.12         41.23        26.55 o                         
  19  11   3         31.15        102.14        33.32 o                         
  20  11   3         33.23         98.46        36.09 o                         
  21  11   3          2.07         81.44        40.64 o                         
 -22  12   3          2.67          9.24        37.06 o                         
 -21  12   3          3.86        -34.37        34.37 o                         
 -20  12   3          5.96        -19.70        29.15 o                         
 -19  12   3         19.88        -20.38        30.57 o                         
 -18  12   3         11.75        -21.49        21.49 o                         
 -17  12   3          0.82         -0.54        23.44 o                         
 -16  12   3        170.00        143.64        24.30 o                         
 -15  12   3         32.76         16.95        17.98 o                         
 -14  12   3          1.12         -1.45        15.28 o                         
 -13  12   3         11.23         16.52        14.38 o                         
 -12  12   3          9.82         11.37        18.46 o                         
 -11  12   3        516.01        563.57        29.29 o                         
 -10  12   3         42.55         45.82        11.84 o                         
  -9  12   3        450.35        439.28        17.12 o                         
  -8  12   3        384.27        409.19        21.09 o                         
  -7  12   3          0.07          4.35         6.31 o                         
  -6  12   3         29.21         24.86         5.73 o                         
  -5  12   3       1325.45       1333.80        28.80 o                         
  -4  12   3       1221.43       1331.00        28.33 o                         
  -3  12   3        770.97        828.04        34.79 o                         
  -2  12   3        179.11        237.31        15.84 o                         
  -1  12   3        154.41        161.21        10.88 o                         
   0  12   3        331.43        358.84        17.82 o                         
   1  12   3        342.52        318.14        12.08 o                         
   2  12   3          8.42          5.32         6.01 o                         
   3  12   3          2.56         -3.51         6.69 o                         
   4  12   3        117.11        118.03        10.75 o                         
   5  12   3          5.16          3.07         5.24 o                         
   6  12   3        149.34        178.72         8.15 o                         
   7  12   3         29.89         23.58         7.67 o                         
   8  12   3        191.37        222.95        19.49 o                         
   9  12   3          5.69          0.67         9.28 o                         
  10  12   3        211.59        159.99        20.08 o                         
  11  12   3       2098.33       1931.10        61.12 o                         
  12  12   3         47.47         55.46        18.79 o                         
  13  12   3         84.43         63.75        17.94 o                         
  14  12   3        564.34        596.43        40.86 o                         
  15  12   3          0.09         23.74        17.06 o                         
  16  12   3        141.19        165.77        30.52 o                         
  17  12   3          3.82         34.73        22.10 o                         
  18  12   3         37.68        111.05        28.25 o                         
  19  12   3          9.08         39.70        23.29 o                         
  20  12   3         10.57         69.13        34.82 o                         
  21  12   3          8.99        134.35        46.38 o                         
 -22  13   3          0.15        -22.14        40.62 o                         
 -21  13   3          0.12        -38.27        61.48 o                         
 -20  13   3         40.13        -51.24        56.99 o                         
 -19  13   3          4.18        -21.83        30.17 o                         
 -18  13   3         10.01        -38.35        38.35 o                         
 -17  13   3         38.82          8.95        29.05 o                         
 -16  13   3         15.65         16.92        28.88 o                         
 -15  13   3        174.85        140.78        25.27 o                         
 -14  13   3         85.42          7.51        30.54 o                         
 -13  13   3        188.15        188.42        25.11 o                         
 -12  13   3        680.54        691.85        38.43 o                         
 -11  13   3        419.47        438.14        26.65 o                         
 -10  13   3         19.21         21.05        11.33 o                         
  -9  13   3       1419.30       1523.28        32.27 o                         
  -8  13   3        316.79        331.23        15.49 o                         
  -7  13   3       1243.39       1263.26        23.30 o                         
  -6  13   3          8.93         -5.44         7.71 o                         
  -5  13   3         83.67        120.03        11.91 o                         
  -4  13   3       1055.69       1105.73        36.18 o                         
  -3  13   3         23.36         18.74         9.90 o                         
  -2  13   3       1448.68       1543.24        22.88 o                         
  -1  13   3         46.82         24.11         6.57 o                         
   0  13   3       2542.56       2861.23        50.08 o                         
   1  13   3         95.54        134.49        11.10 o                         
   2  13   3        509.28        567.81        31.65 o                         
   3  13   3         37.58         18.76         8.06 o                         
   4  13   3        352.05        394.79        17.03 o                         
   5  13   3        639.94        699.35        28.66 o                         
   6  13   3         82.69         81.85        15.03 o                         
   7  13   3        123.86        114.28        17.55 o                         
   8  13   3         88.83         98.37        19.98 o                         
   9  13   3          3.00        -10.10        10.93 o                         
  10  13   3        346.53        281.60        27.34 o                         
  11  13   3        697.01        688.66        39.74 o                         
  12  13   3        263.79        276.04        27.74 o                         
  13  13   3        421.96        488.05        35.73 o                         
  14  13   3         72.95         73.46        21.82 o                         
  15  13   3        285.90        266.04        33.17 o                         
  16  13   3         24.77         48.02        23.66 o                         
  17  13   3          1.65         84.12        28.43 o                         
  18  13   3          5.29         27.08        26.72 o                         
  19  13   3          8.55         59.78        36.07 o                         
  20  13   3          3.63         22.45        27.99 o                         
  21  13   3          1.01        159.10        47.25 o                         
 -22  14   3          0.29          9.07        51.75 o                         
 -21  14   3          6.29        -21.56        36.19 o                         
 -20  14   3         12.43          4.89        29.96 o                         
 -19  14   3          0.37        -26.67        26.67 o                         
 -18  14   3         15.61        -24.75        24.75 o                         
 -17  14   3          3.35        -20.68        20.68 o                         
 -16  14   3         30.65         19.54        19.45 o                         
 -15  14   3          1.58        -18.10        20.33 o                         
 -14  14   3          0.00         21.08        17.30 o                         
 -13  14   3         14.77         -0.25        14.32 o                         
 -12  14   3        184.10        183.09        24.42 o                         
 -11  14   3          7.51         -7.92        12.17 o                         
 -10  14   3        153.69        172.09        19.23 o                         
  -9  14   3         34.96         16.68        10.57 o                         
  -8  14   3         27.39         14.70         9.10 o                         
  -7  14   3         31.75         38.48         9.94 o                         
  -6  14   3         23.51         29.93         8.76 o                         
  -5  14   3        121.61        117.35        12.56 o                         
  -4  14   3        521.26        562.33        33.41 o                         
  -3  14   3         38.43         -0.72         7.60 o                         
  -2  14   3        304.42        321.21        14.79 o                         
  -1  14   3        768.94        811.62        22.32 o                         
   0  14   3        218.26        256.52        13.24 o                         
   1  14   3        400.91        430.43        22.00 o                         
   2  14   3          2.40          4.90         6.21 o                         
   3  14   3        179.79        220.95        20.44 o                         
   4  14   3        855.45        868.11        29.48 o                         
   5  14   3         23.26         28.79         8.06 o                         
   6  14   3         66.50         53.92         9.77 o                         
   7  14   3          2.37         -9.66         9.66 o                         
   8  14   3        108.40         68.37        15.47 o                         
   9  14   3         56.86         33.83        13.99 o                         
  10  14   3        126.77         86.62        19.01 o                         
  11  14   3        115.46        145.44        22.12 o                         
  12  14   3       1735.26       1864.60        59.04 o                         
  13  14   3          0.71         19.27        16.90 o                         
  14  14   3         35.38         49.26        18.52 o                         
  15  14   3         44.91         85.90        25.13 o                         
  16  14   3          0.17          2.92        29.45 o                         
  17  14   3          0.77         51.07        26.47 o                         
  18  14   3          9.59         51.71        26.10 o                         
  19  14   3          0.10         66.56        28.59 o                         
  20  14   3          2.20         43.84        31.82 o                         
 -22  15   3          6.18        113.83        72.16 o                         
 -21  15   3         11.80         -3.96        48.78 o                         
 -20  15   3          3.57        -16.12        30.49 o                         
 -19  15   3          4.32        -20.75        31.26 o                         
 -18  15   3          0.77        -10.34        28.86 o                         
 -17  15   3          8.38         -2.03        25.63 o                         
 -16  15   3         54.17         19.47        22.06 o                         
 -15  15   3        168.02        165.33        45.24 o                         
 -14  15   3        120.12         96.73        21.99 o                         
 -13  15   3         58.96         57.18        20.57 o                         
 -12  15   3         48.77         44.88        17.41 o                         
 -11  15   3         40.72         44.94        24.71 o                         
 -10  15   3         48.85         24.85        20.41 o                         
  -9  15   3         10.98         26.95        13.05 o                         
  -8  15   3        191.66        159.49        16.13 o                         
  -7  15   3        210.29        201.02        15.54 o                         
  -6  15   3        277.76        298.60        18.48 o                         
  -5  15   3         17.01         18.29        10.79 o                         
  -4  15   3         71.17         59.54        10.05 o                         
  -3  15   3        398.95        365.87        23.62 o                         
  -2  15   3        107.67        113.09         7.05 o                         
  -1  15   3       1584.53       1702.53        29.78 o                         
   0  15   3       1156.43       1229.06        30.32 o                         
   1  15   3        291.10        279.96        16.36 o                         
   2  15   3        195.68        163.18        13.02 o                         
   3  15   3        638.00        533.66        20.86 o                         
   4  15   3          5.71          9.74         7.30 o                         
   5  15   3        143.12        174.53        16.25 o                         
   6  15   3         44.69         30.89        10.47 o                         
   7  15   3        289.13        289.31        24.41 o                         
   8  15   3          4.58         -9.17         9.17 o                         
   9  15   3        187.76        189.05        23.48 o                         
  10  15   3        368.45        372.32        34.38 o                         
  11  15   3       2406.39       2345.75        61.76 o                         
  12  15   3        716.09        723.64        50.45 o                         
  13  15   3         13.54         26.35        17.66 o                         
  14  15   3         96.29        133.30        24.16 o                         
  15  15   3        343.78        287.68        36.98 o                         
  16  15   3         10.21         27.66        22.11 o                         
  17  15   3          4.42          6.46        17.77 o                         
  18  15   3         13.38         37.54        25.96 o                         
  19  15   3          1.33         86.75        39.68 o                         
  20  15   3          6.45        100.45        36.22 o                         
 -21  16   3          5.96          6.05        44.23 o                         
 -20  16   3         24.26         -6.98        41.05 o                         
 -19  16   3          0.23        -22.16        32.52 o                         
 -18  16   3         20.13        -25.57        25.57 o                         
 -17  16   3          5.55        -20.21        22.58 o                         
 -16  16   3         81.22         67.28        24.44 o                         
 -15  16   3          0.29          1.12        18.49 o                         
 -14  16   3          0.06         -3.51        17.59 o                         
 -13  16   3         12.02         21.79        16.85 o                         
 -12  16   3          4.89          0.64        13.32 o                         
 -11  16   3        150.13        123.49        18.25 o                         
 -10  16   3         28.70          9.91        15.93 o                         
  -9  16   3       1220.25       1272.66        62.45 o                         
  -8  16   3         50.70         50.04        10.61 o                         
  -7  16   3         18.47         22.53        10.65 o                         
  -6  16   3        110.47        105.77        19.73 o                         
  -5  16   3        433.82        400.03        25.76 o                         
  -4  16   3        313.75        295.71        19.31 o                         
  -3  16   3        201.63        194.87        24.39 o                         
  -2  16   3         41.50         42.15         9.72 o                         
  -1  16   3         63.98         66.75         8.38 o                         
   0  16   3        648.55        673.14        22.49 o                         
   1  16   3        520.20        587.57        22.86 o                         
   2  16   3        120.36        101.64        11.34 o                         
   3  16   3        279.27        301.25        17.63 o                         
   4  16   3        120.30        128.82        13.34 o                         
   5  16   3         13.57          2.08         8.84 o                         
   6  16   3        154.90        120.01        21.12 o                         
   7  16   3        113.34         80.17        16.40 o                         
   8  16   3         25.10          4.89        12.83 o                         
   9  16   3        434.31        439.21        31.42 o                         
  10  16   3         75.30         65.16        18.09 o                         
  11  16   3       1480.26       1506.45        60.57 o                         
  12  16   3        171.06        216.68        25.83 o                         
  13  16   3         15.51         29.54        18.10 o                         
  14  16   3         82.92         68.51        25.92 o                         
  15  16   3        325.37        281.38        36.83 o                         
  16  16   3        210.15        291.35        45.96 o                         
  17  16   3          0.49         31.78        22.81 o                         
  18  16   3         38.69         96.50        30.96 o                         
  19  16   3          0.16         54.26        28.55 o                         
  20  16   3         10.22         97.50        45.12 o                         
 -21  17   3          6.28        -23.58        39.99 o                         
 -20  17   3          0.63        -42.16        50.19 o                         
 -19  17   3         15.47         43.38        50.02 o                         
 -18  17   3          0.10        -22.75        22.75 o                         
 -17  17   3         15.68         23.39        25.13 o                         
 -16  17   3         13.44         11.85        22.02 o                         
 -15  17   3          2.94         17.15        19.06 o                         
 -14  17   3         40.12         13.74        14.79 o                         
 -13  17   3         71.92         66.43        18.74 o                         
 -12  17   3        180.27        176.09        29.61 o                         
 -11  17   3        142.79        121.75        18.17 o                         
 -10  17   3          5.95         17.27        14.12 o                         
  -9  17   3          2.77        -12.91        14.94 o                         
  -8  17   3        165.95        194.35        15.59 o                         
  -7  17   3        117.17        100.55        14.21 o                         
  -6  17   3        237.71        226.29        17.37 o                         
  -5  17   3        229.91        221.78        17.17 o                         
  -4  17   3         97.61         65.01        11.43 o                         
  -3  17   3         63.53         64.12        12.07 o                         
  -2  17   3         91.12         81.28        11.75 o                         
  -1  17   3         37.54         45.87        10.17 o                         
   0  17   3          8.19         13.22         6.58 o                         
   1  17   3        318.22        369.02        33.60 o                         
   2  17   3        168.02        152.94        14.80 o                         
   3  17   3        226.22        228.76        16.79 o                         
   4  17   3          0.18         -4.01         7.73 o                         
   5  17   3         93.11        108.83        13.55 o                         
   6  17   3         16.28         14.89        10.89 o                         
   7  17   3        162.80        155.13        20.23 o                         
   8  17   3         58.63         30.29        14.84 o                         
   9  17   3          0.53        -11.89        12.33 o                         
  10  17   3        153.97        126.35        41.61 o                         
  11  17   3         16.66         48.33        16.84 o                         
  12  17   3        985.61        907.43        47.96 o                         
  13  17   3          7.86         15.23        17.16 o                         
  14  17   3         62.32         66.75        22.57 o                         
  15  17   3        140.53        151.09        30.96 o                         
  16  17   3        375.49        387.52        41.88 o                         
  17  17   3          1.50         55.91        25.16 o                         
  18  17   3          0.00         51.93        29.52 o                         
  19  17   3         19.27        106.27        39.63 o                         
  20  17   3          0.46        119.62        40.98 o                         
 -21  18   3          0.40         16.75        46.38 o                         
 -20  18   3          0.33        -13.77        63.20 o                         
 -19  18   3         12.53        -24.06        35.46 o                         
 -18  18   3          6.67        -30.11        42.49 o                         
 -17  18   3          0.60        -14.04        24.20 o                         
 -16  18   3         12.75         13.16        19.79 o                         
 -15  18   3         10.36        -13.56        18.00 o                         
 -14  18   3          0.57         12.99        16.99 o                         
 -13  18   3         17.30        -13.78        13.78 o                         
 -12  18   3          5.71         12.94        14.04 o                         
 -11  18   3        431.27        406.97        27.33 o                         
 -10  18   3        484.25        500.45        28.66 o                         
  -9  18   3         27.38         20.07        13.81 o                         
  -8  18   3       1703.32       1695.67        36.88 o                         
  -7  18   3        177.47        164.00        23.13 o                         
  -6  18   3        360.46        324.58        21.83 o                         
  -5  18   3         24.58         13.49         9.61 o                         
  -4  18   3        538.83        529.59        24.46 o                         
  -3  18   3         10.85         11.61        10.18 o                         
  -2  18   3        183.04        214.20        27.04 o                         
  -1  18   3        163.52        176.13        12.96 o                         
   0  18   3        489.06        511.08        21.32 o                         
   1  18   3        230.39        245.15        17.30 o                         
   2  18   3        129.74        128.98        13.26 o                         
   3  18   3         13.47         16.40         9.13 o                         
   4  18   3        164.07        214.86        16.66 o                         
   5  18   3          8.40         -2.42         8.86 o                         
   6  18   3         29.94          7.78        11.78 o                         
   7  18   3        210.67        232.86        34.63 o                         
   8  18   3          7.58        -11.94        11.94 o                         
   9  18   3       1110.36       1222.33        76.19 o                         
  10  18   3          6.97        -11.92        14.23 o                         
  11  18   3        101.48        102.21        20.20 o                         
  12  18   3          2.67         26.44        16.94 o                         
  13  18   3         12.13         42.56        17.70 o                         
  14  18   3        177.12        179.89        37.89 o                         
  15  18   3        108.46        122.16        29.79 o                         
  16  18   3        168.65        132.49        27.18 o                         
  17  18   3         35.13         64.95        27.24 o                         
  18  18   3         24.25         49.75        26.37 o                         
  19  18   3          1.86         70.49        39.55 o                         
 -20  19   3          4.44         25.17        49.31 o                         
 -19  19   3          1.85        -12.18        32.28 o                         
 -18  19   3          1.87        -27.00        27.00 o                         
 -17  19   3         23.63          6.04        31.33 o                         
 -16  19   3          0.73         33.66        20.15 o                         
 -15  19   3          1.34        -15.23        20.89 o                         
 -14  19   3          8.14         15.05        18.55 o                         
 -13  19   3         20.80         25.64        16.43 o                         
 -12  19   3         25.34         21.45        16.87 o                         
 -11  19   3          2.03         -2.27        14.06 o                         
 -10  19   3          0.04          8.50        14.38 o                         
  -9  19   3        114.27         89.76        35.62 o                         
  -8  19   3        236.55        251.49        23.20 o                         
  -7  19   3        754.95        776.97        34.75 o                         
  -6  19   3         60.41         62.97        16.05 o                         
  -5  19   3        959.30        982.54        32.81 o                         
  -4  19   3          2.47         -9.16         9.16 o                         
  -3  19   3         13.00         -1.29         8.65 o                         
  -2  19   3          8.09          1.77         8.88 o                         
  -1  19   3        679.78        645.62        31.46 o                         
   0  19   3        122.86        133.11        12.74 o                         
   1  19   3        538.18        568.03        25.78 o                         
   2  19   3         26.33         32.09        10.73 o                         
   3  19   3          0.69         -5.79         7.53 o                         
   4  19   3        183.62        171.17        17.39 o                         
   5  19   3        126.40        122.21        17.25 o                         
   6  19   3        136.36        161.57        21.51 o                         
   7  19   3        124.79        113.34        19.99 o                         
   8  19   3          0.14         -2.76        12.81 o                         
   9  19   3         40.92         26.37        14.52 o                         
  10  19   3        496.53        527.62        44.53 o                         
  11  19   3        469.85        508.07        36.81 o                         
  12  19   3          4.35         28.83        16.77 o                         
  13  19   3         48.80        108.28        22.79 o                         
  14  19   3          0.05         28.19        26.69 o                         
  15  19   3        203.20        291.69        40.29 o                         
  16  19   3         31.95         95.41        28.01 o                         
  17  19   3          3.09         52.02        27.20 o                         
  18  19   3         14.49         66.34        30.99 o                         
  19  19   3          1.78         36.58        56.78 o                         
 -20  20   3         13.58         21.16        54.79 o                         
 -19  20   3          0.31        -31.29        31.29 o                         
 -18  20   3          0.00         36.55        33.93 o                         
 -17  20   3          3.53         24.27        25.62 o                         
 -16  20   3         56.89         68.97        26.92 o                         
 -15  20   3         10.43        -19.35        19.35 o                         
 -14  20   3         48.03         69.87        25.42 o                         
 -13  20   3         23.49         17.74        16.61 o                         
 -12  20   3        170.05        135.87        22.98 o                         
 -11  20   3        237.85        226.16        22.75 o                         
 -10  20   3        149.99        105.14        19.58 o                         
  -9  20   3        140.62        148.78        24.78 o                         
  -8  20   3        860.30        871.90        37.08 o                         
  -7  20   3         34.71         53.41        12.58 o                         
  -6  20   3        251.61        270.57        23.34 o                         
  -5  20   3        163.01        150.11        16.52 o                         
  -4  20   3         22.65         21.52        11.26 o                         
  -3  20   3        184.18        212.33        19.01 o                         
  -2  20   3        155.65        135.86        20.15 o                         
  -1  20   3         10.91         16.08        10.24 o                         
   0  20   3          5.58         18.07         9.87 o                         
   1  20   3        336.89        380.16        31.22 o                         
   2  20   3        374.18        329.76        24.82 o                         
   3  20   3         29.33         28.88        10.09 o                         
   4  20   3        146.06        140.12        15.32 o                         
   5  20   3         39.14         16.33        13.12 o                         
   6  20   3        445.05        417.18        30.01 o                         
   7  20   3         42.09         68.63        19.72 o                         
   8  20   3          1.10         -4.25        13.44 o                         
   9  20   3        260.64        289.79        30.46 o                         
  10  20   3         40.46         46.09        28.97 o                         
  11  20   3        119.95        158.12        25.22 o                         
  12  20   3         89.78         83.47        19.94 o                         
  13  20   3          5.86         40.04        19.18 o                         
  14  20   3          2.26         27.94        23.42 o                         
  15  20   3          8.41         95.34        52.20 o                         
  16  20   3          6.94         64.67        27.98 o                         
  17  20   3          0.29         61.07        31.26 o                         
  18  20   3          2.95         75.44        56.59 o                         
  19  20   3         12.93         85.11        73.60 o                         
 -20  21   3          0.91        -46.44        46.44 o                         
 -19  21   3          0.32        -49.35        49.35 o                         
 -18  21   3          0.00        -27.84        30.34 o                         
 -17  21   3          3.04        -11.76        26.79 o                         
 -16  21   3          4.64         13.62        27.84 o                         
 -15  21   3         35.92         65.41        22.67 o                         
 -14  21   3         26.32         33.97        29.22 o                         
 -13  21   3        132.40        121.05        22.72 o                         
 -12  21   3         19.91         22.31        16.10 o                         
 -11  21   3        134.48        127.90        19.93 o                         
 -10  21   3        118.93        109.88        19.10 o                         
  -9  21   3         30.63          3.28        14.62 o                         
  -8  21   3         42.44         37.43        15.88 o                         
  -7  21   3          2.65         13.08        13.48 o                         
  -6  21   3        166.22        146.83        17.00 o                         
  -5  21   3         82.57         99.12        17.18 o                         
  -4  21   3       1049.55        991.12        58.55 o                         
  -3  21   3        199.39        233.46        18.79 o                         
  -2  21   3         15.90         26.44        14.65 o                         
  -1  21   3        764.32        822.97        36.78 o                         
   0  21   3        278.24        283.86        23.03 o                         
   1  21   3         29.75          6.78        11.69 o                         
   2  21   3         11.92          9.80        12.13 o                         
   3  21   3          5.90         -7.96         9.25 o                         
   4  21   3          0.86         -9.01         9.01 o                         
   5  21   3        278.82        281.38        24.64 o                         
   6  21   3          0.29          0.26        11.65 o                         
   7  21   3         98.35         53.41        15.51 o                         
   8  21   3         48.38         42.01        16.26 o                         
   9  21   3        144.18        124.21        22.27 o                         
  10  21   3         62.52         86.87        21.00 o                         
  11  21   3         36.30         50.50        20.42 o                         
  12  21   3         24.47         42.67        18.74 o                         
  13  21   3        232.54        358.97        43.90 o                         
  14  21   3         68.35        138.48        29.75 o                         
  15  21   3        462.41        418.38        46.93 o                         
  16  21   3         25.40        103.82        30.55 o                         
  17  21   3          6.53         89.71        33.20 o                         
  18  21   3          0.47        102.65        52.39 o                         
 -19  22   3          2.78        -39.83        45.77 o                         
 -18  22   3          0.93         20.03        31.18 o                         
 -17  22   3          0.66         27.12        25.88 o                         
 -16  22   3         57.62         52.71        25.83 o                         
 -15  22   3          5.65         44.80        23.59 o                         
 -14  22   3         13.82         28.91        32.73 o                         
 -13  22   3         31.26         36.08        16.95 o                         
 -12  22   3        115.11         86.88        19.46 o                         
 -11  22   3          8.97        -15.04        15.68 o                         
 -10  22   3         16.02          8.24        15.04 o                         
  -9  22   3          2.06         -9.06        12.85 o                         
  -8  22   3        174.58        192.99        20.64 o                         
  -7  22   3        531.64        500.85        25.85 o                         
  -6  22   3        157.90        134.88        18.01 o                         
  -5  22   3        772.24        756.21        40.55 o                         
  -4  22   3        237.75        229.97        20.19 o                         
  -3  22   3       1753.27       1745.98        42.23 o                         
  -2  22   3         86.46         66.67        18.24 o                         
  -1  22   3         68.96         38.13        14.56 o                         
   0  22   3        155.99        161.11        21.90 o                         
   1  22   3          3.43          1.80        10.77 o                         
   2  22   3        121.28        108.79        16.34 o                         
   3  22   3         86.14         81.50        14.59 o                         
   4  22   3          9.59          0.59        12.22 o                         
   5  22   3         65.23         38.46        14.12 o                         
   6  22   3         45.77         36.46        17.61 o                         
   7  22   3         38.42         39.96        14.71 o                         
   8  22   3         97.69         76.60        18.35 o                         
   9  22   3          2.71         11.65        20.59 o                         
  10  22   3         34.31         32.59        18.06 o                         
  11  22   3          3.14          6.23        17.58 o                         
  12  22   3          7.43         20.91        17.77 o                         
  13  22   3         10.17         69.84        48.50 o                         
  14  22   3        179.21        304.52        43.09 o                         
  15  22   3         91.85        133.65        34.14 o                         
  16  22   3          0.34         78.65        45.91 o                         
  17  22   3          0.96         81.69        33.54 o                         
  18  22   3          0.77        117.47        69.91 o                         
 -19  23   3          0.30        -36.48        46.73 o                         
 -18  23   3          0.64         14.37        46.68 o                         
 -17  23   3          3.96         12.72        27.43 o                         
 -16  23   3          2.69         12.66        25.31 o                         
 -15  23   3         48.52         37.05        21.31 o                         
 -14  23   3         38.70         34.42        23.00 o                         
 -13  23   3         34.40         22.43        21.83 o                         
 -12  23   3         11.68         36.56        18.53 o                         
 -11  23   3         91.18         56.73        17.67 o                         
 -10  23   3          0.13        -13.77        13.77 o                         
  -9  23   3          0.34        -16.85        16.90 o                         
  -8  23   3        126.86        112.81        19.10 o                         
  -7  23   3         82.60         73.03        14.85 o                         
  -6  23   3        176.38        192.33        20.69 o                         
  -5  23   3         25.69         37.75        13.24 o                         
  -4  23   3        258.01        239.80        21.10 o                         
  -3  23   3        109.08        131.02        19.65 o                         
  -2  23   3         93.30        101.97        17.99 o                         
  -1  23   3        257.98        246.38        23.24 o                         
   0  23   3         20.00         -8.95        11.65 o                         
   1  23   3          1.40        -10.14        13.06 o                         
   2  23   3          0.85          1.04        11.52 o                         
   3  23   3          5.08        -10.39        12.04 o                         
   4  23   3         35.11         15.11        15.79 o                         
   5  23   3         13.98         37.08        15.09 o                         
   6  23   3          1.08          6.32        17.13 o                         
   7  23   3         12.76         19.96        13.33 o                         
   8  23   3        212.60        156.91        27.31 o                         
   9  23   3         67.06         42.90        17.75 o                         
  10  23   3         52.66         43.63        28.77 o                         
  11  23   3          2.47         -8.75        17.28 o                         
  12  23   3         23.50         46.82        22.13 o                         
  13  23   3         10.50         74.02        58.89 o                         
  14  23   3        180.49        295.59        56.43 o                         
  15  23   3          2.57         54.71        25.56 o                         
  16  23   3         60.31        167.95        45.10 o                         
  17  23   3          2.15         74.78        77.58 o                         
 -18  24   3          0.76        -13.16        42.39 o                         
 -17  24   3          0.67         -1.41        25.96 o                         
 -16  24   3          0.09          6.59        25.17 o                         
 -15  24   3         16.10         67.50        29.76 o                         
 -14  24   3         21.08        -18.18        24.96 o                         
 -13  24   3         14.44         37.21        22.94 o                         
 -12  24   3          4.04        -19.09        19.09 o                         
 -11  24   3         73.21         49.31        20.33 o                         
 -10  24   3         44.11          1.64        16.02 o                         
  -9  24   3          0.23         -2.76        13.29 o                         
  -8  24   3         62.69         27.50        17.08 o                         
  -7  24   3          0.36          4.85        12.43 o                         
  -6  24   3          0.00         29.66        14.16 o                         
  -5  24   3        283.20        355.32        25.68 o                         
  -4  24   3       1311.37       1281.96        74.44 o                         
  -3  24   3         15.60         18.47        12.80 o                         
  -2  24   3        397.35        388.26        29.32 o                         
  -1  24   3         17.23         11.76        14.15 o                         
   0  24   3         11.85         13.02        14.42 o                         
   1  24   3         41.70         39.51        14.19 o                         
   2  24   3          5.73         -3.71        12.40 o                         
   3  24   3         10.52          0.77        13.64 o                         
   4  24   3        213.88        141.39        23.96 o                         
   5  24   3         59.59         59.04        19.02 o                         
   6  24   3         47.47         39.20        14.67 o                         
   7  24   3         12.92         26.64        13.67 o                         
   8  24   3         31.55         10.13        18.41 o                         
   9  24   3          5.35          9.12        21.52 o                         
  10  24   3          0.18         34.28        32.00 o                         
  11  24   3          5.66         42.43        21.77 o                         
  12  24   3          9.63         19.14        26.81 o                         
  13  24   3          4.00        111.75        48.14 o                         
  14  24   3        130.82        249.92        41.58 o                         
  15  24   3          0.00        102.84        55.38 o                         
  16  24   3          5.79         62.78        31.00 o                         
  17  24   3         11.47         82.40        44.81 o                         
 -18  25   3          9.35         26.82        46.72 o                         
 -17  25   3          0.00        -12.62        45.72 o                         
 -16  25   3          1.38          6.59        26.94 o                         
 -15  25   3         88.50         98.67        28.56 o                         
 -14  25   3         15.97         27.47        25.75 o                         
 -13  25   3         43.25         48.98        23.65 o                         
 -12  25   3         16.97         15.96        19.48 o                         
 -11  25   3          3.42         -3.37        18.96 o                         
 -10  25   3          0.15         -5.08        23.42 o                         
  -9  25   3         98.11        106.23        22.99 o                         
  -8  25   3          0.26         -3.37        17.27 o                         
  -7  25   3        149.67         93.13        20.23 o                         
  -6  25   3          1.93         27.26        13.45 o                         
  -5  25   3         37.88         31.97        14.93 o                         
  -4  25   3        160.60        214.77        26.18 o                         
  -3  25   3          9.72         21.06        14.42 o                         
  -2  25   3         12.42         12.96        14.33 o                         
  -1  25   3          0.08          9.42        12.91 o                         
   0  25   3        114.43        109.01        26.42 o                         
   1  25   3         40.32         45.33        15.40 o                         
   2  25   3          2.52        -18.57        19.19 o                         
   3  25   3         66.40         63.53        19.24 o                         
   4  25   3        116.98        105.42        31.15 o                         
   5  25   3         46.87         41.42        17.61 o                         
   6  25   3          8.03        -13.72        13.72 o                         
   7  25   3         30.85         14.21        18.65 o                         
   8  25   3         25.72         27.66        20.48 o                         
   9  25   3        176.71        288.57        45.61 o                         
  10  25   3         17.19         60.22        21.52 o                         
  11  25   3          3.87         43.56        27.37 o                         
  12  25   3         19.23        108.19        48.50 o                         
  13  25   3         51.53        177.65        47.83 o                         
  14  25   3          9.50        129.60        53.47 o                         
  15  25   3          0.82        101.64        60.44 o                         
  16  25   3         26.79        101.68        40.73 o                         
 -17  26   3          4.84         12.27        63.04 o                         
 -16  26   3         44.08         68.75        41.07 o                         
 -15  26   3          6.24          8.81        33.33 o                         
 -14  26   3          0.76         23.79        24.48 o                         
 -13  26   3          0.31         40.48        23.63 o                         
 -12  26   3          6.10         62.51        23.85 o                         
 -11  26   3          7.93         10.28        20.65 o                         
 -10  26   3         57.28         60.86        24.20 o                         
  -9  26   3          7.99        -20.09        23.71 o                         
  -8  26   3         19.00         25.85        17.34 o                         
  -7  26   3        144.29        134.46        24.60 o                         
  -6  26   3        418.91        515.06        43.09 o                         
  -5  26   3        224.60        306.09        28.19 o                         
  -4  26   3         82.40         80.78        17.91 o                         
  -3  26   3         63.10         61.41        17.31 o                         
  -2  26   3          5.07         23.87        15.22 o                         
  -1  26   3         12.58         12.90        13.81 o                         
   0  26   3         46.00         23.13        14.36 o                         
   1  26   3          0.02         -9.00        14.82 o                         
   2  26   3         14.90          2.84        17.40 o                         
   3  26   3          1.56         13.90        17.38 o                         
   4  26   3         15.72         33.19        17.18 o                         
   5  26   3         45.82         51.97        21.67 o                         
   6  26   3         79.19         79.95        24.24 o                         
   7  26   3          2.37          0.21        19.27 o                         
   8  26   3         28.19         14.55        21.45 o                         
   9  26   3        103.19         83.85        28.49 o                         
  10  26   3         20.07         52.97        24.79 o                         
  11  26   3         55.61        103.41        37.23 o                         
  12  26   3          2.48        154.00        46.81 o                         
  13  26   3         10.46         12.00        28.08 o                         
  14  26   3         13.75         46.57        39.06 o                         
  15  26   3          2.17        115.40        57.48 o                         
  16  26   3         70.91        247.87        78.65 o                         
 -17  27   3          0.01         48.48        55.43 o                         
 -16  27   3          3.08         82.93        36.64 o                         
 -15  27   3         16.17         57.60        28.57 o                         
 -14  27   3          0.00         37.89        32.20 o                         
 -13  27   3          1.91          6.09        32.67 o                         
 -12  27   3         41.32         28.88        24.14 o                         
 -11  27   3         41.20         13.39        48.66 o                         
 -10  27   3         38.03         58.44        25.04 o                         
  -9  27   3         15.65          3.77        23.66 o                         
  -8  27   3          2.61        -19.84        19.84 o                         
  -7  27   3         70.10         51.13        23.26 o                         
  -6  27   3        249.85        271.64        30.20 o                         
  -5  27   3         12.82         -1.02        15.29 o                         
  -4  27   3         30.91         42.45        17.74 o                         
  -3  27   3        146.02        163.02        22.46 o                         
  -2  27   3         33.15         27.67        15.64 o                         
  -1  27   3        106.90         88.63        25.05 o                         
   0  27   3         79.66         45.54        17.85 o                         
   1  27   3         10.45         22.37        18.58 o                         
   2  27   3         11.96        -17.58        17.58 o                         
   3  27   3         19.37         11.03        17.85 o                         
   4  27   3          6.16        -17.22        17.22 o                         
   5  27   3        299.03        203.10        39.88 o                         
   6  27   3        137.17        173.41        32.37 o                         
   7  27   3        362.41        358.68        39.98 o                         
   8  27   3          7.79         16.26        23.08 o                         
   9  27   3         17.26         19.40        24.85 o                         
  10  27   3         59.32         29.14        24.92 o                         
  11  27   3         20.30         -2.53        27.72 o                         
  12  27   3          7.99         47.55        36.54 o                         
  13  27   3          5.95          8.85        32.17 o                         
  14  27   3          0.16         83.95        42.65 o                         
  15  27   3          0.48         55.86        37.33 o                         
 -16  28   3         10.54         67.93        49.69 o                         
 -15  28   3          0.12          6.55        32.86 o                         
 -14  28   3          6.45        -14.84        26.59 o                         
 -13  28   3         23.44         54.84        36.13 o                         
 -12  28   3         12.24        -18.57        42.84 o                         
 -11  28   3         74.94         94.10        30.16 o                         
 -10  28   3        115.09         62.99        66.42 o                         
  -9  28   3         21.17          3.28        21.91 o                         
  -8  28   3        167.64        187.53        34.31 o                         
  -7  28   3         92.75         43.32        24.61 o                         
  -6  28   3         66.72         54.43        23.16 o                         
  -5  28   3          1.17          0.68        15.86 o                         
  -4  28   3        207.93        271.18        34.49 o                         
  -3  28   3          0.75         18.47        20.33 o                         
  -2  28   3         10.46          2.30        15.51 o                         
  -1  28   3        108.58        108.97        21.41 o                         
   0  28   3         77.88         58.33        18.37 o                         
   1  28   3          3.22         -5.41        21.82 o                         
   2  28   3          2.83         -4.48        19.79 o                         
   3  28   3          2.90         -9.36        18.90 o                         
   4  28   3          0.80          5.86        22.86 o                         
   5  28   3          7.22          0.02        20.83 o                         
   6  28   3        236.93        106.92        38.70 o                         
   7  28   3         34.65         64.79        28.05 o                         
   8  28   3         18.82         -8.91        21.39 o                         
   9  28   3         29.00         24.60        26.36 o                         
  10  28   3          0.50         31.18        30.63 o                         
  11  28   3          1.49         31.19        32.39 o                         
  12  28   3          5.23         -0.62        34.39 o                         
  13  28   3         58.69         89.83        53.74 o                         
  14  28   3          1.10         59.58        36.81 o                         
  15  28   3          0.90         67.03        40.24 o                         
 -15  29   3         21.82         32.08        53.40 o                         
 -14  29   3         14.34         15.56        38.25 o                         
 -13  29   3          2.33         56.86        29.92 o                         
 -12  29   3         12.88        -10.01        43.09 o                         
 -11  29   3          7.67        -22.45        47.66 o                         
 -10  29   3         92.83         81.01        40.39 o                         
  -9  29   3         24.95          4.47        23.61 o                         
  -8  29   3          2.46         17.41        24.00 o                         
  -7  29   3        244.71        257.09        53.91 o                         
  -6  29   3         24.39         14.18        23.30 o                         
  -5  29   3          0.83          0.99        17.16 o                         
  -4  29   3        350.21        316.41        29.83 o                         
  -3  29   3          0.02          6.79        16.49 o                         
  -2  29   3          0.16         19.61        16.83 o                         
  -1  29   3          8.32          9.42        18.94 o                         
   0  29   3         63.22         68.77        25.26 o                         
   1  29   3          0.00        -14.14        20.58 o                         
   2  29   3         56.20         35.27        24.83 o                         
   3  29   3          3.39        -17.58        17.58 o                         
   4  29   3          0.05          6.43        23.82 o                         
   5  29   3         12.01        -19.73        23.10 o                         
   6  29   3         26.96         14.19        21.83 o                         
   7  29   3          0.73          7.20        24.84 o                         
   8  29   3          7.89        -26.53        26.53 o                         
   9  29   3          1.84          5.61        29.91 o                         
  10  29   3         26.35         24.03        27.39 o                         
  11  29   3          8.46         42.59        31.47 o                         
  12  29   3         40.55         70.62        41.89 o                         
  13  29   3          6.10         14.54        39.47 o                         
  14  29   3          1.02         58.81        45.45 o                         
 -15  30   3          2.18        -35.22        87.74 o                         
 -14  30   3          0.04        -21.04       109.55 o                         
 -13  30   3         25.82         43.23        76.75 o                         
 -12  30   3          0.05        -50.78        50.78 o                         
 -11  30   3         39.11         37.67        34.53 o                         
 -10  30   3          0.08         11.27        27.55 o                         
  -9  30   3          4.11         21.20        29.37 o                         
  -8  30   3          9.39        -33.01        36.50 o                         
  -7  30   3          8.18         13.42        27.21 o                         
  -6  30   3          7.16        -23.64        23.64 o                         
  -5  30   3          5.84          6.76        21.46 o                         
  -4  30   3        181.82        209.22        29.23 o                         
  -3  30   3         10.98          9.31        16.06 o                         
  -2  30   3        107.24         79.33        24.17 o                         
  -1  30   3          0.24        -16.28        17.03 o                         
   0  30   3         11.23         16.39        19.52 o                         
   1  30   3          0.39         -8.39        21.58 o                         
   2  30   3         58.97         23.09        24.54 o                         
   3  30   3         23.47         -2.66        32.11 o                         
   4  30   3         46.37         89.27        27.46 o                         
   5  30   3          1.01         -6.71        24.34 o                         
   6  30   3          7.79         12.47        24.67 o                         
   7  30   3          0.00         10.94        27.82 o                         
   8  30   3          0.00        -19.11        38.19 o                         
   9  30   3          0.62          9.43        27.88 o                         
  10  30   3          5.99        -14.78        25.03 o                         
  11  30   3         97.57        127.76        42.74 o                         
  12  30   3          0.04         40.24        37.42 o                         
  13  30   3         35.90        108.61        41.79 o                         
 -14  31   3          4.67         21.91        56.93 o                         
 -13  31   3          3.01        -25.98        25.98 o                         
 -12  31   3          1.97        -14.36        31.69 o                         
 -11  31   3         44.57        -21.08        41.40 o                         
 -10  31   3         61.85         65.22        51.88 o                         
  -9  31   3          1.91         35.71        29.41 o                         
  -8  31   3         22.22         -2.60        26.21 o                         
  -7  31   3          0.53        -34.64        34.64 o                         
  -6  31   3         59.43         82.52        42.08 o                         
  -5  31   3          2.29         -4.77        20.80 o                         
  -4  31   3         56.04         50.37        33.14 o                         
  -3  31   3         26.76          6.94        29.91 o                         
  -2  31   3          0.62         -5.06        41.95 o
[truncated: 626,698 more chars]
